# Supplementary material for: Genomic epidemiology and multilevel genome typing of Bordetella pertussis
Source: Emerg Microbes Infect. 2023 Aug 2;12(2):2239945. doi: 10.1080/22221751.2023.2239945 (PMC10399484; doi:10.1080/22221751.2023.2239945)
Supplement: Supplemental Material [file TEMI_A_2239945_SM8054.xlsx]

## Sheet: supp table 1_MGT_loci_data
Supplementary table 1. Core loci used in MGT. Details of all loci in cgMLST scheme including position and orientation in Tohama reference, MGT level and number of strains it is uncallable or partially callable in (N=4797).
MGT levels are nested so that if a locus is included in MGT level 2 it will also be included in levels 3,4 and 5.
Locus	Locus type	Tohama start	Tohama end	Length	Tohama orientation	Level	Uncallable	Partially callable
BP0507	gene	518528	519055	527	+	2	5	5
BP0700	gene	713703	714311	608	-	2	0	0
BP1227	gene	1290181	1291542	1361	+	2	0	0
BP1432	gene	1507286	1508467	1181	+	2	0	0
BP1506	gene	1582967	1584127	1160	+	2	0	1
BP1840	gene	1931889	1932512	623	+	2	0	0
BP2028	gene	2141126	2141575	449	+	2	0	0
BP2064	gene	2183705	2185246	1541	+	2	0	3
BP2348	gene	2487059	2488162	1103	-	2	0	2
BPt15_BP1036	intergenic region	1078236	1078493	257	+	2	0	0
BP0011	gene	9572	10270	698	+	3	105	26
BP0091	gene	89111	90211	1100	-	3	1	1
BP0216	gene	223601	226399	2798	+	3	0	89
BP0239	gene	246684	248039	1355	-	3	0	0
BP0573	gene	579750	581129	1379	+	3	0	0
BP0765	gene	787373	788287	914	+	3	0	0
BP0814	gene	838301	839191	890	-	3	2	4
BP0854	gene	883741	885225	1484	+	3	111	47
BP1014	gene	1059085	1060560	1475	-	3	0	12
BP1052	gene	1095765	1096406	641	+	3	1	0
BP1090	gene	1137411	1138874	1463	+	3	0	3
BP1394	gene	1469378	1470388	1010	-	3	3	0
BP1570	gene	1649444	1650322	878	-	3	4	1
BP1770	gene	1861040	1861243	203	+	3	1	5
BP1795	gene	1884921	1886123	1202	-	3	0	2
BP1820	gene	1909808	1910764	956	-	3	0	3
BP2012	gene	2122890	2124092	1202	-	3	0	1
BP2094	gene	2216113	2216835	722	+	3	3	13
BP2117	gene	2240333	2241155	822	+	3	1	0
BP2196	gene	2317541	2318701	1160	-	3	0	2
BP2249	gene	2374255	2374662	407	-	3	2	0
BP2358	gene	2497246	2498556	1310	-	3	1	4
BP2366	gene	2504614	2505509	895	+	3	0	5
BP2502	gene	2650959	2651201	242	-	3	4	0
BP2538	gene	2689447	2690166	719	-	3	0	0
BP2585	gene	2736037	2736675	638	-	3	1	5
BP2751	gene	2921352	2923025	1673	-	3	0	2
BP3095	gene	3295829	3296584	755	-	3	0	0
BP3371	gene	3587496	3587918	422	+	3	28	0
BP3385	gene	3596499	3596948	449	+	3	5	0
BP3445	gene	3656281	3656862	581	-	3	0	0
BP3466	gene	3678905	3679243	338	-	3	0	0
BP3669	gene	3877676	3879166	1490	+	3	0	0
BP3787	gene	3990696	3991379	683	+	3	13	15
BP3817	gene	4025758	4026402	644	-	3	0	2
BP3857	gene	4067259	4068458	1199	-	3	25	13
BP0027	gene	30365	30862	497	-	4	41	6
BP0033	gene	37013	37924	911	+	4	0	2
BP0055	gene	54978	55667	689	-	4	0	4
BP0133	gene	131169	132590	1421	+	4	0	0
BP0194	gene	196114	197007	893	+	4	1	46
BP0212	gene	217636	218535	899	-	4	0	1
BP0222	gene	231725	232369	644	+	4	0	0
BP0367	gene	367463	368101	638	+	4	0	4
BP0376	gene	377257	377721	464	+	4	0	1
BP0377	gene	377735	379687	1952	+	4	0	35
BP0412	gene	411847	413247	1400	-	4	0	10
BP0416	gene	416616	417848	1232	+	4	0	8
BP0427	gene	428890	429330	440	+	4	2	0
BP0454	gene	459311	460273	962	+	4	0	2
BP0492	gene	506378	506512	134	+	4	0	0
BP0557	gene	563881	564357	476	+	4	0	0
BP0558	gene	564392	565408	1016	-	4	0	2
BP0561	gene	567897	568862	965	+	4	27	1
BP0575	gene	582793	583260	467	+	4	0	0
BP0591	gene	597065	597901	836	+	4	0	21
BP0643	gene	650111	651001	890	-	4	27	7
BP0656	gene	664697	665371	674	-	4	0	1
BP0699	gene	713061	713690	629	-	4	0	0
BP0767	gene	789125	789808	683	+	4	0	0
BP0769	gene	790598	791458	860	+	4	0	2
BP0815	gene	839395	840546	1151	+	4	0	1
BP0834	gene	864905	865720	815	+	4	1	2
BP0841	gene	870572	870931	359	+	4	14	3
BP0861	gene	893849	894829	980	-	4	1	1
BP0875	gene	911434	911601	167	+	4	6	0
BP0887	gene	924515	925570	1055	+	4	3	7
BP0975	gene	1014192	1014572	380	+	4	0	0
BP1054_sub_1	gene sublocus	1098091	1099679	1588	+	4	16	367
BP1069	gene	1115355	1116191	836	-	4	0	3
BP1094	gene	1143905	1144729	824	+	4	27	0
BP1181	gene	1245542	1246279	737	-	4	1	4
BP1291	gene	1362678	1363205	527	+	4	0	0
BP1297	gene	1367868	1368644	776	-	4	0	2
BP1334	gene	1407097	1407819	722	-	4	12	3
BP1421	gene	1496120	1496836	716	+	4	0	0
BP1447	gene	1521637	1522530	893	+	4	0	2
BP1466	gene	1542286	1542879	593	-	4	0	0
BP1498	gene	1576790	1577284	494	+	4	0	0
BP1515	gene	1590614	1591129	515	-	4	0	16
BP1568	gene	1647602	1648216	614	+	4	1	17
BP1573	gene	1652374	1653126	752	+	4	4	2
BP1610	gene	1690787	1693140	2353	+	4	0	46
BP1628	gene	1711905	1713002	1097	+	4	3	0
BP1662	gene	1750511	1750810	299	-	4	35	0
BP1670	gene	1756905	1757855	950	-	4	36	0
BP1790	gene	1880102	1881063	961	+	4	2	5
BP1799	gene	1889727	1890938	1211	+	4	0	1
BP1813	gene	1902350	1903405	1055	+	4	0	40
BP1846	gene	1937307	1938341	1034	+	4	0	0
BP1878_BP1879	intergenic region	1968355	1968780	425	+	4	3	6
BP2005	gene	2117795	2118490	695	+	4	0	1
BP2030	gene	2142955	2143866	911	-	4	0	4
BP2060	gene	2179996	2180766	770	+	4	0	0
BP2072	gene	2190955	2191545	590	+	4	0	1
BP2099	gene	2220632	2221828	1196	-	4	1	1
BP2102	gene	2225921	2226820	899	+	4	0	1
BP2117_BP2120_sub_1	intergenic region sublocus	2241156	2241636	480	+	4	46	28
BP2120	gene	2243151	2244503	1352	+	4	10	10
BP2144	gene	2268298	2268849	551	-	4	78	58
BP2149	gene	2271108	2272082	974	-	4	0	10
BP2152	gene	2273533	2274417	884	+	4	1	45
BP2187	gene	2307962	2308501	539	-	4	0	2
BP2307	gene	2431870	2433468	1598	-	4	1	36
BP2411	gene	2552696	2553103	407	-	4	4	0
BP2428	gene	2571046	2571981	935	-	4	0	4
BP2447	gene	2587894	2588493	599	+	4	0	0
BP2482	gene	2628702	2629301	599	+	4	7	48
BP2496	gene	2642975	2643349	374	-	4	0	13
BP2499	gene	2647859	2649784	1925	-	4	4	9
BP2506	gene	2654463	2656124	1661	+	4	0	9
BP2528A	gene	2680765	2681362	597	-	4	33	47
BP2564	gene	2717100	2717534	434	-	4	0	1
BP2735	gene	2902650	2902916	266	-	4	1	0
BP2757	gene	2934725	2934970	245	+	4	0	0
BP2780	gene	2954659	2955771	1112	-	4	0	5
BP2817	gene	2994899	2995498	599	+	4	0	0
BP2874	gene	3051566	3052267	701	+	4	0	3
BP2965	gene	3153082	3153699	617	+	4	0	0
BP2971	gene	3157307	3157999	692	+	4	0	0
BP2988	gene	3181064	3182191	1127	-	4	2	2
BP3052_BP3053	intergenic region	3253129	3253255	126	+	4	0	0
BP3061	gene	3262858	3263538	680	+	4	0	1
BP3088	gene	3289869	3290174	305	-	4	0	0
BP3121	gene	3326031	3327122	1091	-	4	0	5
BP3140	gene	3347439	3348011	572	-	4	43	35
BP3142	gene	3349718	3351283	1565	+	4	0	54
BP3175	gene	3386066	3386473	407	-	4	0	0
BP3177	gene	3387738	3388973	1235	+	4	29	129
BP3212	gene	3423811	3424581	770	-	4	0	5
BP3224	gene	3435945	3437000	1055	-	4	0	246
BP3252	gene	3470452	3470970	518	+	4	1	1
BP3267	gene	3484759	3485154	395	+	4	0	0
BP3287	gene	3503104	3504009	905	+	4	8	22
BP3326	gene	3545891	3546592	701	-	4	0	0
BP3429	gene	3637049	3637930	881	+	4	1	1
BP3434	gene	3641924	3642718	794	-	4	1	0
BP3438_BP3439	intergenic region	3646884	3647083	199	+	4	4	1
BP3455	gene	3664684	3665592	908	-	4	0	0
BP3482	gene	3692925	3693752	827	-	4	0	11
BP3539	gene	3751556	3752737	1181	-	4	0	34
BP3577	gene	3790979	3791752	773	-	4	0	1
BP3613	gene	3830487	3831176	689	+	4	224	35
BP3630	gene	3840262	3840657	395	+	4	195	13
BP3636	gene	3842779	3844104	1325	+	4	159	66
BP3653	gene	3857833	3859122	1289	-	4	0	13
BP3711	gene	3919523	3920290	767	-	4	0	3
BP3724	gene	3933117	3934085	968	+	4	0	52
BP3785	gene	3989781	3990239	458	+	4	26	6
BP3803	gene	4007111	4008082	971	+	4	3	1
BP3820	gene	4028317	4028664	347	-	4	0	0
BP3829	gene	4036243	4037343	1100	-	4	0	1
BP3845	gene	4055517	4056251	734	+	4	40	5
BP3865	gene	4077300	4077980	680	+	4	0	0
BP3866	gene	4077967	4079430	1463	+	4	0	7
BPt11_BP0804	intergenic region	825668	826319	651	+	4	7	0
BP0001	gene	1	1920	1919	+	5	9	30
BP0002	gene	1917	2609	692	+	5	0	0
BP0003	gene	2606	3403	797	+	5	0	1
BP0004	gene	3410	4171	761	+	5	0	0
BP0005	gene	4215	5132	917	+	5	0	0
BP0006	gene	5125	6126	1001	+	5	0	1
BP0006_BPt01	intergenic region	6127	6235	108	+	5	8	0
BP0007_BPt04_sub_1	intergenic region sublocus	7914	8022	108	+	5	25	0
BP0007_sub_1	gene sublocus	6742	7891	1149	+	5	3	5
BP0008	gene	8151	8531	380	+	5	48	9
BP0009	gene	8541	9074	533	+	5	68	10
BP0010	gene	9138	9569	431	+	5	71	11
BP0011_BP0013	intergenic region	10271	10512	241	+	5	91	5
BP0013	gene	10513	11037	524	+	5	96	18
BP0014	gene	11119	11502	383	+	5	103	7
BP0014_BP0015	intergenic region	11503	11661	158	+	5	107	1
BP0015	gene	11662	15774	4112	+	5	126	60
BP0016	gene	15774	20018	4244	+	5	73	104
BP0016_BP0017	intergenic region	20019	20126	107	+	5	6	0
BP0017	gene	20127	20531	404	-	5	50	4
BP0017_BP0018	intergenic region	20532	20771	239	+	5	0	1
BP0018	gene	20772	21947	1175	+	5	1	185
BP0019	gene	22008	24351	2343	-	5	1	213
BP0020	gene	24353	25459	1106	-	5	1	147
BP0021	gene	25477	26213	736	-	5	1	0
BP0021_BP0025_sub_1	intergenic region sublocus	26214	27276	1062	+	5	1	0
BP0021_BP0025_sub_2	intergenic region sublocus	28339	28674	335	+	5	27	38
BP0025	gene	28675	29109	434	-	5	27	0
BP0026	gene	29142	30368	1226	-	5	33	10
BP0027_BP0028	intergenic region	30863	31069	206	+	5	36	0
BP0028	gene	31070	31978	908	-	5	29	9
BP0028_BP0029	intergenic region	31979	32214	235	+	5	27	1
BP0029	gene	32215	33006	791	+	5	27	5
BP0030_sub_1	gene sublocus	33087	34470	1383	+	5	27	241
BP0032_BP0033	intergenic region	36764	37012	248	+	5	2	0
BP0032_sub_1	gene sublocus	35587	36763	1176	-	5	3	125
BP0034	gene	37926	40064	2138	+	5	0	2
BP0035	gene	40061	40600	539	+	5	0	0
BP0036	gene	40604	41332	728	+	5	0	7
BP0037_sub_1	gene sublocus	41443	42212	769	+	5	3	123
BP0038	gene	42283	42678	395	+	5	0	0
BP0039	gene	42688	43218	530	+	5	0	6
BP0039_BP0040	intergenic region	43219	43346	127	+	5	5	0
BP0040_BP0043_sub_1	intergenic region sublocus	45013	45200	187	+	5	13	99
BP0040_sub_1	gene sublocus	43347	43555	208	-	5	10	10
BP0043	gene	45201	45749	548	+	5	35	60
BP0044	gene	45721	45957	236	-	5	0	0
BP0044_BP0045	intergenic region	45958	46084	126	+	5	0	0
BP0045	gene	46085	46978	893	+	5	27	1
BP0046_BP0047	intergenic region	47985	48147	162	+	5	1	0
BP0046_sub_1	gene sublocus	47865	47984	119	-	5	24	91
BP0046_sub_2	gene sublocus	46982	47493	511	-	5	2	128
BP0047	gene	48148	49395	1247	+	5	0	1
BP0048	gene	49392	50006	614	+	5	0	0
BP0050	gene	51180	52391	1211	+	5	0	1
BP0050_BP0051	intergenic region	52392	52502	110	+	5	1	0
BP0051	gene	52503	53565	1062	+	5	0	2
BP0053	gene	53623	54357	734	-	5	0	10
BP0054	gene	54363	54953	590	-	5	0	1
BP0056	gene	55664	56458	794	-	5	0	0
BP0057	gene	56505	57404	899	-	5	0	0
BP0059_BP0060	intergenic region	59103	59248	145	+	5	0	0
BP0059_sub_1	gene sublocus	58556	58952	396	+	5	263	21
BP0060	gene	59249	60475	1226	-	5	4	10
BP0061	gene	60475	60894	419	-	5	28	9
BP0061_BP0062	intergenic region	60895	61077	182	+	5	57	5
BP0062	gene	61078	62019	941	-	5	143	84
BP0063_sub_1	gene sublocus	62443	62582	139	-	5	287	6
BP0063A	gene	62059	62411	352	+	5	277	21
BP0066_sub_1	gene sublocus	65293	65550	257	-	5	289	13
BP0067	gene	65582	66775	1193	-	5	236	84
BP0067_BP0068	intergenic region	66776	66883	107	+	5	127	0
BP0068	gene	66884	67422	538	-	5	88	25
BP0069	gene	67483	68664	1181	-	5	15	24
BP0070_sub_1	gene sublocus	68685	68981	296	-	5	0	69
BP0072	gene	70130	70444	314	+	5	0	0
BP0073	gene	70441	71259	818	+	5	1	2
BP0073_BPt05	intergenic region	71260	71390	130	+	5	1	2
BP0074	gene	71637	73544	1907	+	5	1	3
BP0074_BP0075	intergenic region	73545	73705	160	+	5	5	3
BP0075	gene	73706	74326	620	-	5	0	2
BP0076	gene	74358	74939	581	-	5	0	29
BP0077_sub_1	gene sublocus	75028	75140	112	-	5	66	61
BP0078	gene	75281	76123	842	-	5	0	0
BP0078_BP0082_sub_1	intergenic region sublocus	76124	77627	1503	+	5	0	0
BP0082_sub_1	gene sublocus	79610	81475	1865	-	5	1	12
BP0083	gene	81524	82830	1306	-	5	36	39
BP0085	gene	82823	83527	704	-	5	3	31
BP0086	gene	83524	84696	1172	-	5	1	5
BP0086_BP0087	intergenic region	84697	84891	194	+	5	0	0
BP0087	gene	84892	85485	593	-	5	0	1
BP0088	gene	85482	86714	1232	-	5	0	0
BP0089	gene	86732	87991	1259	-	5	0	1
BP0090	gene	88015	89103	1088	-	5	0	1
BP0092	gene	90215	90790	575	-	5	1	0
BP0093	gene	90794	91846	1052	-	5	0	0
BP0093_BP0094	intergenic region	91847	91976	129	+	5	0	0
BP0094	gene	91977	92984	1007	+	5	0	1
BP0095_sub_1	gene sublocus	93159	94272	1113	+	5	1	148
BP0096	gene	94289	94444	155	-	5	1	1
BP0097	gene	94469	95272	803	-	5	2	7
BP0098	gene	95269	96135	866	-	5	1	5
BP0099	gene	96210	97340	1130	+	5	0	2
BP0100	gene	97340	98179	839	+	5	0	1
BP0101	gene	98166	99111	945	+	5	0	10
BP0101A_sub_1	gene sublocus	99112	99617	505	+	5	105	48
BP0101B	gene	99744	100397	653	+	5	0	4
BP0101B_BP0102	intergenic region	100398	100529	131	+	5	1	33
BP0102_sub_1	gene sublocus	100530	100645	115	+	5	48	103
BP0102_sub_2	gene sublocus	100716	101786	1070	+	5	1	128
BP0103	gene	101834	102733	899	+	5	0	0
BP0104	gene	102809	103084	275	+	5	0	0
BP0105	gene	103092	103754	662	+	5	0	0
BP0106	gene	103816	104817	1001	+	5	1	1
BP0107	gene	104832	105380	548	-	5	0	0
BP0108	gene	105438	106334	896	-	5	0	91
BP0109	gene	106331	107392	1061	-	5	1	0
BP0109_BP0112_sub_1	intergenic region sublocus	108509	109277	768	+	5	17	59
BP0112	gene	109278	110471	1193	+	5	0	0
BP0113	gene	110553	111182	629	-	5	0	0
BP0114_sub_1	gene sublocus	111599	111927	328	-	5	7	154
BP0114_sub_2	gene sublocus	111244	111446	202	-	5	131	156
BP0115	gene	111937	113724	1787	-	5	0	1
BP0115_BP0116	intergenic region	113725	113873	148	+	5	0	0
BP0116	gene	113874	114254	380	+	5	0	0
BP0117	gene	114303	114662	359	+	5	0	0
BP0119	gene	116037	116837	800	-	5	0	2
BP0120	gene	116834	117709	875	-	5	1	1
BP0121	gene	117720	119012	1292	-	5	1	0
BP0122	gene	119055	120095	1040	-	5	0	0
BP0122_BP0123	intergenic region	120096	120200	104	+	5	0	0
BP0123	gene	120201	121022	821	-	5	0	0
BP0123_BP0126_sub_1	intergenic region sublocus	122181	123073	892	+	5	0	15
BP0126	gene	123074	123922	848	-	5	0	2
BP0127	gene	123919	124742	823	-	5	0	0
BP0128	gene	124744	125754	1010	-	5	0	0
BP0129	gene	125751	126766	1015	-	5	0	31
BP0129_BP0130	intergenic region	126767	127033	266	+	5	1	0
BP0130	gene	127034	128287	1253	+	5	0	7
BP0131	gene	128378	130078	1700	-	5	0	3
BP0131_BP0132	intergenic region	130079	130504	425	+	5	0	12
BP0132	gene	130505	131152	647	-	5	0	2
BP0134	gene	132683	132985	302	+	5	0	4
BP0135	gene	133013	133933	920	-	5	0	65
BP0135_BP0136	intergenic region	133934	134082	148	+	5	6	8
BP0136	gene	134083	134927	844	+	5	5	53
BP0136_BP0138_sub_1	intergenic region sublocus	134928	135152	224	+	5	40	1
BP0138_sub_1	gene sublocus	136215	136479	264	+	5	8	6
BP0139	gene	136527	138035	1508	-	5	0	9
BP0140	gene	138122	138658	536	+	5	0	1
BP0140_BP0141	intergenic region	138659	138844	185	+	5	0	0
BP0141	gene	138845	142744	3899	+	5	0	34
BP0142	gene	142797	143579	782	+	5	0	32
BP0143	gene	143667	144890	1223	-	5	0	2
BP0144_sub_1	gene sublocus	145391	145806	415	-	5	3	111
BP0144_sub_2	gene sublocus	144874	145086	212	-	5	3	110
BP0145	gene	145812	146624	812	-	5	0	1
BP0146_sub_1	gene sublocus	146645	147859	1214	-	5	1	153
BP0148	gene	147937	148908	971	-	5	0	242
BP0148_BP0149	intergenic region	148909	149026	117	+	5	0	0
BP0149	gene	149027	149809	782	+	5	0	5
BP0150	gene	149820	150579	759	-	5	0	1
BP0151_sub_1	gene sublocus	151353	151556	203	-	5	13	95
BP0151_sub_2	gene sublocus	150576	151268	692	-	5	1	109
BP0152_sub_1	gene sublocus	152157	152281	124	-	5	8	104
BP0152_sub_2	gene sublocus	151553	152105	552	-	5	22	88
BP0153	gene	152306	152737	431	-	5	1	1
BP0153_BP0154	intergenic region	152738	152838	100	+	5	6	0
BP0154_sub_1	gene sublocus	152839	153656	817	+	5	1	280
BP0155	gene	153767	154987	1220	-	5	0	155
BP0156	gene	155071	155532	461	-	5	12	12
BP0156_BP0157	intergenic region	155533	155637	104	+	5	0	0
BP0157_sub_1	gene sublocus	155936	157035	1099	-	5	0	101
BP0157_sub_2	gene sublocus	155638	155803	165	-	5	4	118
BP0158	gene	157032	157709	677	-	5	0	0
BP0159	gene	157765	159075	1310	-	5	0	2
BP0160	gene	159087	159785	698	-	5	1	3
BP0160_BP0161	intergenic region	159786	159948	162	+	5	0	0
BP0161	gene	159949	160725	776	+	5	0	1
BP0161_BP0162	intergenic region	160726	160890	164	+	5	0	0
BP0162_BP0163	intergenic region	161914	162090	176	+	5	4	0
BP0162_sub_1	gene sublocus	160891	161079	188	+	5	8	96
BP0162_sub_2	gene sublocus	161478	161913	435	+	5	4	112
BP0163_sub_1	gene sublocus	162091	162536	445	+	5	2	123
BP0163_sub_2	gene sublocus	162620	162777	157	+	5	18	96
BP0164	gene	162774	164336	1562	+	5	0	3
BP0164_BP0167_sub_1	intergenic region sublocus	164337	164889	552	+	5	0	14
BP0167_sub_1	gene sublocus	165948	167233	1285	+	5	1	346
BP0168_sub_1	gene sublocus	167578	168189	611	-	5	18	96
BP0169	gene	168167	168796	629	-	5	0	0
BP0169_BP0170	intergenic region	168797	169078	281	+	5	1	0
BP0170_sub_1	gene sublocus	169079	170254	1175	+	5	0	117
BP0171	gene	170543	171172	629	+	5	0	0
BP0172	gene	171197	172828	1631	+	5	0	0
BP0173	gene	172853	173536	683	+	5	0	2
BP0174	gene	173618	174094	476	-	5	0	0
BP0174_BP0177_sub_1	intergenic region sublocus	175256	176366	1110	+	5	2	74
BP0177	gene	176367	176894	527	+	5	1	0
BP0178	gene	176986	177801	815	+	5	19	60
BP0179	gene	177862	178596	734	+	5	1	62
BP0180	gene	178634	180712	2078	-	5	1	58
BP0180_BP0181	intergenic region	180713	180961	248	+	5	96	2
BP0181	gene	180962	181234	272	-	5	1	26
BP0182	gene	181333	182421	1088	+	5	0	23
BP0183	gene	182425	184329	1904	+	5	0	114
BP0184_sub_1	gene sublocus	184326	184799	473	+	5	73	42
BP0184_sub_2	gene sublocus	184807	185043	236	+	5	82	28
BP0184_sub_3	gene sublocus	185154	185749	595	+	5	62	46
BP0184_sub_4	gene sublocus	186222	188024	1802	+	5	1	111
BP0185	gene	188085	188648	563	+	5	0	0
BP0186	gene	188656	189078	422	-	5	0	0
BP0187	gene	189106	189525	419	-	5	0	0
BP0188	gene	189554	190074	520	-	5	0	0
BP0189	gene	190127	190624	497	+	5	0	0
BP0189_BP0190	intergenic region	190625	190778	153	+	5	0	0
BP0190	gene	190779	193049	2270	+	5	0	5
BP0190_BP0193_sub_1	intergenic region sublocus	193050	194322	1272	+	5	227	48
BP0193	gene	195482	196117	635	+	5	0	0
BP0194_BP0195	intergenic region	197008	197401	393	+	5	1	0
BP0195	gene	197402	198502	1100	+	5	0	11
BP0196	gene	198584	198958	374	+	5	1	13
BP0197	gene	199018	201882	2864	+	5	0	24
BP0197_BP0198	intergenic region	201883	202026	143	+	5	0	0
BP0198	gene	202027	202767	740	-	5	15	1
BP0199	gene	202837	204048	1211	+	5	0	1
BP0200	gene	204077	205045	968	+	5	3	0
BP0200_BP0204_sub_1	intergenic region sublocus	205046	205550	504	+	5	3	7
BP0204	gene	207794	208795	1001	-	5	0	9
BP0205_BP0206	intergenic region	209453	209770	317	+	5	0	0
BP0205_sub_1	gene sublocus	208952	209452	500	-	5	0	99
BP0206	gene	209771	211684	1913	+	5	0	36
BP0207	gene	211726	213156	1430	-	5	0	31
BP0207_BP0208	intergenic region	213157	213268	111	+	5	15	0
BP0208	gene	213269	214681	1412	-	5	0	6
BP0209	gene	214698	215393	695	-	5	24	46
BP0209_BP0212_sub_1	intergenic region sublocus	215394	215503	109	+	5	21	31
BP0212_BP0213	intergenic region	218536	218689	153	+	5	0	0
BP0213	gene	218690	219238	548	+	5	0	0
BP0214	gene	219277	219996	719	-	5	0	0
BP0215_BP0216_sub_1	intergenic region sublocus	223011	223368	357	+	5	0	281
BP0215_sub_1	gene sublocus	220068	221244	1176	+	5	1	111
BP0215_sub_2	gene sublocus	221277	223010	1733	+	5	0	124
BP0216_BP0217	intergenic region	226400	226856	456	+	5	13	14
BP0217	gene	226857	227789	932	+	5	0	2
BP0217_BP0218	intergenic region	227790	227900	110	+	5	4	0
BP0218	gene	227901	229250	1349	+	5	0	1
BP0219	gene	229282	230007	725	+	5	0	0
BP0220	gene	230058	230909	851	-	5	0	0
BP0220_BP0221	intergenic region	230910	231038	128	+	5	0	0
BP0221	gene	231039	231725	686	+	5	0	1
BP0223	gene	232426	232701	275	+	5	0	0
BP0224	gene	232727	233023	296	+	5	0	0
BP0225	gene	233069	233848	779	+	5	0	0
BP0226	gene	233845	234894	1049	+	5	0	4
BP0226_BP0227	intergenic region	234895	234998	103	+	5	121	0
BP0227	gene	234999	235322	323	-	5	10	40
BP0230	gene	237322	238258	936	-	5	0	8
BP0231	gene	238275	238685	410	+	5	0	1
BP0232_sub_1	gene sublocus	238740	238865	125	+	5	8	140
BP0232_sub_2	gene sublocus	238906	239690	784	+	5	0	147
BP0233	gene	239707	240450	743	-	5	0	0
BP0234	gene	240494	241537	1043	-	5	0	2
BP0234_BP0235	intergenic region	241538	241707	169	+	5	0	0
BP0235	gene	241708	243810	2102	+	5	0	9
BP0236	gene	243807	245194	1387	+	5	0	1
BP0237	gene	245221	246177	956	+	5	0	4
BP0238	gene	246196	246687	491	-	5	0	1
BP0240	gene	248040	248738	698	-	5	0	0
BP0241	gene	248735	249436	701	-	5	4	66
BP0241_BP0242	intergenic region	249437	249688	251	+	5	0	0
BP0242	gene	249689	250738	1049	+	5	0	1
BP0243	gene	250844	251785	941	-	5	0	17
BP0244_sub_1	gene sublocus	252649	253671	1022	-	5	0	121
BP0244_sub_2	gene sublocus	251782	252559	777	-	5	14	103
BP0245	gene	253758	254396	638	+	5	0	2
BP0245_BP0246	intergenic region	254397	254538	141	+	5	63	0
BP0246_sub_1	gene sublocus	255341	255783	442	-	5	3	122
BP0246_sub_2	gene sublocus	254539	255288	749	-	5	0	81
BP0247	gene	255855	256391	536	-	5	9	27
BP0247_BP0248	intergenic region	256392	256542	150	+	5	0	3
BP0248	gene	256543	257934	1391	+	5	0	16
BP0249	gene	257951	258931	980	-	5	0	2
BP0249_BP0250	intergenic region	258932	259066	134	+	5	0	0
BP0250	gene	259067	260050	983	+	5	0	1
BP0251	gene	260115	261014	899	-	5	1	137
BP0251_BP0252	intergenic region	261015	261120	105	+	5	0	0
BP0252	gene	261121	262875	1754	+	5	0	28
BP0253_sub_1	gene sublocus	263086	264007	921	-	5	0	106
BP0253_sub_2	gene sublocus	262883	263010	127	-	5	97	14
BP0254	gene	264021	265001	980	-	5	3	59
BP0255_BP0258_sub_1	intergenic region sublocus	266688	267241	553	+	5	0	10
BP0258	gene	267242	267787	545	+	5	0	2
BP0259	gene	267871	269490	1619	+	5	0	1
BP0260	gene	269506	270660	1154	+	5	0	0
BP0261	gene	270674	270799	125	+	5	0	0
BP0262_sub_1	gene sublocus	270796	270964	168	+	5	79	32
BP0262_sub_2	gene sublocus	271095	271831	736	+	5	5	207
BP0262_sub_3	gene sublocus	271979	272547	568	+	5	10	109
BP0263_sub_1	gene sublocus	272544	273061	517	+	5	0	108
BP0263_sub_2	gene sublocus	273677	274223	546	+	5	31	75
BP0264	gene	274286	274834	548	+	5	0	0
BP0265	gene	274847	275733	886	-	5	0	0
BP0265_BP0266	intergenic region	275734	275976	242	+	5	1	0
BP0266	gene	275977	276255	278	+	5	20	4
BP0266_BP0267	intergenic region	276256	276464	208	+	5	0	4
BP0267_BP0270_sub_1	intergenic region sublocus	278358	278526	168	+	5	0	0
BP0267_sub_1	gene sublocus	276465	277295	830	+	5	0	57
BP0270	gene	278527	278688	161	+	5	0	0
BP0271	gene	278696	278836	140	+	5	0	0
BP0271_BPt06	intergenic region	278837	279201	364	+	5	0	1
BP0273	gene	279355	279804	449	-	5	0	0
BP0274	gene	279814	280425	611	-	5	1	0
BP0274_BP0275	intergenic region	280426	280583	157	+	5	0	1
BP0275	gene	280584	281432	848	-	5	0	2
BP0276	gene	281458	282840	1382	-	5	0	245
BP0277	gene	282905	283546	641	-	5	0	0
BP0277_BP0278	intergenic region	283547	283685	138	+	5	0	0
BP0278	gene	283686	284144	458	+	5	0	0
BP0279	gene	284169	284945	776	-	5	2	108
BP0280_BP0283_sub_1	intergenic region sublocus	287191	287829	638	+	5	0	0
BP0280_sub_1	gene sublocus	284999	286061	1062	+	5	1	21
BP0283_sub_1	gene sublocus	288534	288756	222	-	5	93	19
BP0283_sub_2	gene sublocus	287830	288273	443	-	5	82	24
BP0284	gene	288765	290351	1586	-	5	0	0
BP0285	gene	290348	291352	1004	-	5	0	2
BP0285_BP0286	intergenic region	291353	291551	198	+	5	0	0
BP0286	gene	291552	292412	860	+	5	0	0
BP0286_BP0288	intergenic region	292413	293515	1102	+	5	0	35
BP0288	gene	293516	294325	809	+	5	66	58
BP0289	gene	294403	296262	1859	+	5	0	12
BP0290	gene	296391	297593	1202	-	5	1	37
BP0290_BP0291	intergenic region	297594	297706	112	+	5	0	0
BP0291	gene	297707	298588	881	+	5	0	1
BP0292	gene	298622	299961	1339	-	5	0	0
BP0292_BP0294	intergenic region	299962	300090	128	+	5	0	0
BP0294	gene	300091	300651	560	-	5	0	4
BP0294_BP0299_sub_1	intergenic region sublocus	303927	304216	289	+	5	48	58
BP0299	gene	304217	304720	503	-	5	0	0
BP0300	gene	304724	305614	890	-	5	0	0
BP0300_BP0301	intergenic region	305615	305836	221	+	5	2	0
BP0301	gene	305837	307000	1163	+	5	0	2
BP0302	gene	307097	308017	920	+	5	0	1
BP0303	gene	308021	308986	965	+	5	0	0
BP0304	gene	308983	309777	794	+	5	0	7
BP0305	gene	309771	310475	704	+	5	0	0
BP0305_BP0306	intergenic region	310476	310680	204	+	5	0	0
BP0306	gene	310681	313027	2346	+	5	2	13
BP0308_sub_1	gene sublocus	313232	313817	585	+	5	0	128
BP0309	gene	313839	314702	863	+	5	0	2
BP0310	gene	314705	315874	1169	+	5	0	17
BP0311	gene	315915	317564	1649	+	5	1	11
BP0312	gene	317566	318000	434	+	5	0	0
BP0313	gene	318025	318426	401	+	5	3	0
BP0314	gene	318520	320145	1625	-	5	0	2
BP0314_BP0315	intergenic region	320146	320384	238	+	5	4	0
BP0315	gene	320385	321668	1283	-	5	0	0
BP0316_sub_1	gene sublocus	322191	322338	147	-	5	38	80
BP0316_sub_2	gene sublocus	321685	322122	437	-	5	49	61
BP0317	gene	322335	323183	848	-	5	0	11
BP0317_BP0318	intergenic region	323184	323299	115	+	5	0	0
BP0318	gene	323300	323464	164	+	5	0	0
BP0319	gene	323552	324157	605	+	5	0	1
BP0320	gene	324150	324551	401	+	5	0	2
BP0321	gene	324565	325518	953	+	5	0	0
BP0322_BP0323	intergenic region	326691	326809	118	+	5	3	0
BP0322_sub_1	gene sublocus	325515	325688	173	+	5	26	84
BP0322_sub_2	gene sublocus	325790	326588	798	+	5	16	155
BP0323	gene	326810	327550	740	+	5	0	1
BP0324	gene	327587	328420	833	-	5	0	1
BP0325	gene	328417	329595	1178	-	5	0	1
BP0326	gene	329692	330363	671	-	5	0	1
BP0328_sub_1	gene sublocus	331497	331864	367	-	5	1	5
BP0329	gene	331861	333540	1679	-	5	1	0
BP0330	gene	333550	334566	1016	-	5	1	14
BP0331	gene	334579	334992	413	-	5	1	0
BP0332	gene	334989	336185	1196	-	5	1	3
BP0333	gene	336272	337156	884	-	5	1	0
BP0334	gene	337169	338164	995	-	5	1	8
BP0334_BP0335	intergenic region	338165	338268	103	+	5	1	0
BP0335	gene	338269	338971	702	+	5	10	27
BP0336_sub_1	gene sublocus	339025	339392	367	+	5	6	112
BP0337_sub_1	gene sublocus	339861	340682	821	+	5	3	113
BP0338	gene	340692	341834	1142	-	5	2	45
BP0339	gene	341929	342516	587	-	5	1	1
BP0340	gene	342537	343187	650	-	5	1	2
BP0341	gene	343199	343921	722	-	5	1	43
BP0342_sub_1	gene sublocus	344294	344566	272	+	5	25	80
BP0343	gene	344570	345358	788	-	5	1	11
BP0344	gene	345373	346308	935	-	5	2	13
BP0345	gene	346361	347230	869	-	5	2	33
BP0346	gene	347227	348273	1046	-	5	1	5
BP0347_BP0348	intergenic region	350847	351053	206	+	5	14	12
BP0347_sub_1	gene sublocus	348309	350498	2189	-	5	1	123
BP0348_sub_1	gene sublocus	351834	351971	137	-	5	100	13
BP0348_sub_2	gene sublocus	351054	351726	672	-	5	1	108
BP0349	gene	352007	352516	509	-	5	1	6
BP0349_BP0350_sub_1	intergenic region sublocus	352517	352637	120	+	5	92	29
BP0350	gene	352690	352860	170	-	5	8	56
BP0350_BP0351_sub_1	intergenic region sublocus	352861	353043	182	+	5	13	130
BP0351	gene	353195	353512	317	+	5	1	2
BP0352	gene	353514	353813	299	+	5	2	0
BP0353	gene	353832	354137	305	+	5	1	1
BP0353_BP0356_sub_1	intergenic region sublocus	354138	355069	931	+	5	1	19
BP0356	gene	356139	356861	722	-	5	1	0
BP0357	gene	356960	357703	743	-	5	1	1
BP0357_BP0358	intergenic region	357704	357933	229	+	5	4	0
BP0358	gene	357934	359442	1508	+	5	3	69
BP0358_BP0359	intergenic region	359443	359561	118	+	5	2	0
BP0359	gene	359562	360293	731	+	5	1	4
BP0360	gene	360338	361798	1460	+	5	1	2
BP0361	gene	361823	362302	479	+	5	1	0
BP0362_BP0363_sub_1	intergenic region sublocus	363405	363545	140	+	5	15	256
BP0362_sub_1	gene sublocus	362321	363330	1009	+	5	1	274
BP0363	gene	363546	364286	740	+	5	2	7
BP0363_BP0367_sub_1	intergenic region sublocus	364287	365455	1168	+	5	1	54
BP0363_BP0367_sub_2	intergenic region sublocus	366520	367462	942	+	5	0	5
BP0368	gene	368138	369481	1343	-	5	0	10
BP0368_BP0369	intergenic region	369482	369903	421	+	5	1	2
BP0369	gene	369904	370692	788	-	5	0	1
BP0369_BP0370	intergenic region	370693	370829	136	+	5	5	4
BP0370	gene	370830	371504	674	+	5	0	5
BP0370_BP0371	intergenic region	371505	371617	112	+	5	3	0
BP0371	gene	371618	373072	1454	-	5	0	1
BP0372_sub_1	gene sublocus	374135	374613	478	-	5	19	93
BP0372_sub_2	gene sublocus	373075	374105	1030	-	5	14	94
BP0373	gene	374616	374924	308	-	5	0	0
BP0373_BP0374	intergenic region	374925	375154	229	+	5	0	0
BP0374	gene	375155	376198	1043	+	5	0	1
BP0375	gene	376287	377171	884	+	5	0	0
BP0378	gene	379684	380820	1136	+	5	0	0
BP0379	gene	380846	381901	1055	-	5	0	0
BP0380	gene	381912	383405	1493	-	5	1	4
BP0380_BP0381	intergenic region	383406	383617	211	+	5	1	1
BP0381	gene	383618	384193	575	-	5	1	0
BP0382	gene	384243	384989	746	-	5	1	0
BP0383	gene	384989	385891	902	-	5	0	0
BP0383_BP0385	intergenic region	385892	386152	260	+	5	0	0
BP0385	gene	386153	386941	788	+	5	0	0
BP0385_BP0386	intergenic region	386942	387081	139	+	5	2	0
BP0386	gene	387082	387573	491	-	5	0	0
BP0387	gene	387570	388313	743	-	5	0	0
BP0388	gene	388310	388912	602	-	5	2	3
BP0389_sub_1	gene sublocus	388912	389014	102	-	5	153	2
BP0390_BP0394_sub_1	intergenic region sublocus	390452	390610	158	+	5	27	72
BP0390_BP0394_sub_2	intergenic region sublocus	390658	391007	349	+	5	40	51
BP0390_BP0394_sub_3	intergenic region sublocus	392074	392966	892	+	5	28	19
BP0390_sub_1	gene sublocus	389513	389749	236	+	5	80	46
BP0390_sub_2	gene sublocus	389939	390451	512	+	5	71	35
BP0394	gene	392967	393626	659	+	5	27	0
BP0395	gene	393716	394639	923	+	5	27	0
BP0396	gene	394645	395100	455	-	5	27	0
BP0397	gene	395097	396200	1103	-	5	27	18
BP0397_BP0398	intergenic region	396201	396387	186	+	5	27	0
BP0398	gene	396388	398007	1619	-	5	0	42
BP0399	gene	398004	399062	1058	-	5	0	2
BP0399_BP0402_sub_1	intergenic region sublocus	399063	399507	444	+	5	16	102
BP0399_BP0402_sub_2	intergenic region sublocus	400732	400951	219	+	5	6	1
BP0402	gene	400952	402157	1205	+	5	0	0
BP0403	gene	402154	403665	1511	+	5	0	2
BP0404	gene	403681	404994	1313	-	5	0	1
BP0404_BP0405	intergenic region	404995	405184	189	+	5	0	0
BP0405	gene	405185	405364	179	-	5	0	0
BP0405_BPt07	intergenic region	405365	405639	274	+	5	2	0
BP0406	gene	405774	406508	734	-	5	0	3
BP0406_BP0409_sub_1	intergenic region sublocus	406509	408850	2341	+	5	1	50
BP0406_BP0409_sub_2	intergenic region sublocus	409910	410034	124	+	5	1	0
BP0409	gene	410035	410433	398	-	5	2	0
BP0409_BP0410	intergenic region	410434	410843	409	+	5	61	11
BP0410	gene	410844	411314	470	-	5	0	2
BP0411	gene	411403	411747	344	-	5	1	1
BP0413	gene	413279	415039	1760	+	5	0	5
BP0414	gene	415036	415554	518	-	5	0	4
BP0414_BP0415	intergenic region	415555	415664	109	+	5	0	0
BP0415	gene	415665	416420	755	+	5	0	7
BP0415_BP0416	intergenic region	416421	416615	194	+	5	0	4
BP0417	gene	417841	418626	785	+	5	0	0
BP0418	gene	418693	419664	971	+	5	0	0
BP0419	gene	419675	420592	917	-	5	0	1
BP0419_BP0420	intergenic region	420593	420789	196	+	5	0	0
BP0420	gene	420790	421950	1160	+	5	0	3
BP0421_sub_1	gene sublocus	421977	422254	277	+	5	66	46
BP0421_sub_2	gene sublocus	422534	423005	471	+	5	3	156
BP0422_sub_1	gene sublocus	423071	424198	1127	+	5	7	107
BP0423	gene	424313	425945	1632	-	5	0	32
BP0423_BP0426_sub_1	intergenic region sublocus	427104	428175	1071	+	5	2	82
BP0426	gene	428176	428379	203	-	5	2	1
BP0426_BP0427	intergenic region	428380	428889	509	+	5	3	0
BP0428	gene	429360	430019	659	-	5	2	0
BP0429	gene	430105	431745	1640	-	5	2	6
BP0430	gene	431742	433205	1463	-	5	29	1
BP0431	gene	433236	436622	3386	-	5	2	3
BP0431_BP0432	intergenic region	436623	436763	140	+	5	2	0
BP0432	gene	436764	437168	404	-	5	2	1
BP0432_BP0433	intergenic region	437169	437311	142	+	5	2	0
BP0433	gene	437312	438298	986	+	5	2	10
BP0434	gene	438285	439248	963	-	5	2	0
BP0435	gene	439312	440544	1232	-	5	2	8
BP0436	gene	440544	441038	494	-	5	2	0
BP0436_BP0437	intergenic region	441039	441169	130	+	5	6	0
BP0437	gene	441170	442132	962	+	5	2	0
BP0438	gene	442110	443363	1253	-	5	2	0
BP0438_BP0441_sub_1	intergenic region sublocus	444440	444989	549	+	5	112	58
BP0441	gene	444990	445364	374	-	5	111	0
BP0442	gene	445439	446497	1058	+	5	111	0
BP0442_BP0445_sub_1	intergenic region sublocus	447577	448445	868	+	5	0	0
BP0445	gene	448446	450305	1859	+	5	0	28
BP0447	gene	450353	451522	1169	+	5	0	5
BP0448	gene	451617	453230	1613	+	5	0	2
BP0449	gene	453277	455298	2021	+	5	0	31
BP0450	gene	455327	455572	245	-	5	0	1
BP0451	gene	455586	456776	1190	-	5	0	0
BP0451_BP0452	intergenic region	456777	456971	194	+	5	0	0
BP0452	gene	456972	457937	965	+	5	0	1
BP0453	gene	457960	459099	1139	-	5	0	18
BP0453_BP0454	intergenic region	459100	459310	210	+	5	0	0
BP0454_BP0455	intergenic region	460274	460396	122	+	5	1	0
BP0455	gene	460397	462421	2024	+	5	0	1
BP0455_BP0456	intergenic region	462422	462617	195	+	5	0	0
BP0456	gene	462618	464861	2243	+	5	0	1
BP0456_BP0457	intergenic region	464862	465139	277	+	5	0	0
BP0457	gene	465140	465598	458	+	5	0	1
BP0458	gene	465615	466539	924	+	5	1	6
BP0459	gene	466526	469147	2621	-	5	0	32
BP0460_BP0461_sub_1	intergenic region sublocus	471885	471989	104	+	5	199	8
BP0460_sub_1	gene sublocus	469211	471827	2616	+	5	0	230
BP0461	gene	471990	473054	1064	+	5	0	1
BP0462	gene	473051	473824	773	+	5	0	1
BP0463	gene	473833	474666	833	+	5	0	0
BP0464	gene	474679	475458	779	+	5	0	0
BP0465	gene	475532	476965	1433	+	5	0	6
BP0466	gene	476993	477751	758	+	5	0	0
BP0467_sub_1	gene sublocus	479029	479657	628	-	5	1	98
BP0467_sub_2	gene sublocus	477807	478968	1161	-	5	0	131
BP0468	gene	479751	480227	476	+	5	0	0
BP0469	gene	480244	481200	956	-	5	0	2
BP0470	gene	481262	481771	509	+	5	0	0
BP0470_BP0471	intergenic region	481772	482144	372	+	5	0	1
BP0471	gene	482145	482837	692	+	5	0	5
BP0474	gene	484213	485280	1067	+	5	0	1
BP0475_BP0477	intergenic region	488485	489006	521	+	5	1	0
BP0475_sub_1	gene sublocus	486894	488484	1590	-	5	0	259
BP0475_sub_2	gene sublocus	485356	486793	1437	-	5	3	210
BP0477	gene	489007	489957	950	+	5	0	0
BP0478	gene	489960	490631	671	+	5	0	0
BP0478_BP0479	intergenic region	490632	490787	155	+	5	0	0
BP0479	gene	490788	491747	959	+	5	0	2
BP0480_BP0483_sub_1	intergenic region sublocus	493470	494920	1450	+	5	0	29
BP0480_sub_1	gene sublocus	491797	492409	612	+	5	0	163
BP0483	gene	494921	495766	845	-	5	0	2
BP0484	gene	495854	497017	1163	-	5	0	0
BP0484_BP0485	intergenic region	497018	497171	153	+	5	0	0
BP0485	gene	497172	497422	250	+	5	0	0
BP0486	gene	497436	498407	971	-	5	0	1
BP0487	gene	498446	499873	1427	-	5	0	16
BP0488	gene	499948	500784	836	+	5	0	4
BP0488_BP0489	intergenic region	500785	500902	117	+	5	1	0
BP0489	gene	500903	503356	2453	-	5	0	1
BP0490	gene	503451	504560	1109	-	5	0	1
BP0491	gene	504563	505972	1409	-	5	0	0
BP0491_BP0492	intergenic region	505973	506377	404	+	5	5	0
BP0493	gene	506608	506979	371	+	5	0	0
BP0494	gene	506976	507248	272	+	5	0	0
BP0495	gene	507297	508988	1691	+	5	0	4
BP0495_BP0498_sub_1	intergenic region sublocus	508989	509214	225	+	5	1	0
BP0495_BP0498_sub_2	intergenic region sublocus	510277	510626	349	+	5	9	2
BP0498	gene	510627	511550	923	+	5	9	6
BP0499_BP0500	intergenic region	511958	512198	240	+	5	37	128
BP0499_sub_1	gene sublocus	511638	511957	319	-	5	13	95
BP0500	gene	512199	514169	1970	+	5	3	169
BP0515_BP0518_sub_1	intergenic region sublocus	523332	524146	814	+	5	87	0
BP0518	gene	525210	525605	395	-	5	4	1
BP0518_BP0519	intergenic region	525606	525774	168	+	5	4	0
BP0519	gene	525775	526476	701	+	5	0	4
BP0519_BP0520	intergenic region	526477	526739	262	+	5	0	0
BP0520	gene	526740	527600	860	+	5	0	0
BP0521	gene	527675	528010	335	-	5	0	0
BP0521_BP0522	intergenic region	528011	528150	139	+	5	0	0
BP0522	gene	528151	529296	1145	-	5	0	4
BP0523	gene	529324	529983	659	-	5	2	7
BP0524_sub_1	gene sublocus	530076	530185	109	+	5	59	43
BP0524_sub_2	gene sublocus	530271	530991	720	+	5	1	109
BP0525	gene	530988	531194	206	+	5	0	0
BP0526	gene	531267	531428	161	+	5	0	0
BP0527	gene	531460	531591	131	+	5	0	0
BP0527_BP0529	intergenic region	531592	532217	625	+	5	0	0
BP0529_sub_1	gene sublocus	532218	536658	4440	+	5	0	120
BP0529_sub_2	gene sublocus	536994	538940	1946	+	5	16	98
BP0530	gene	538974	539573	599	+	5	0	1
BP0530_BP0531	intergenic region	539574	539845	271	+	5	3	7
BP0531	gene	539846	540823	977	+	5	0	0
BP0532	gene	540858	542411	1553	+	5	0	25
BP0533	gene	542419	543159	740	+	5	0	1
BP0534	gene	543183	543947	764	+	5	0	0
BP0535	gene	543992	544327	335	+	5	0	0
BP0535_BP0538_sub_1	intergenic region sublocus	544328	545266	938	+	5	1	3
BP0538	gene	546339	547283	944	-	5	27	0
BP0539	gene	547280	548521	1241	-	5	27	0
BP0541_sub_1	gene sublocus	549638	550304	666	-	5	0	3
BP0542	gene	550389	551384	995	-	5	0	2
BP0542_BP0543	intergenic region	551385	551538	153	+	5	0	1
BP0543	gene	551539	552828	1289	-	5	1	83
BP0543_BP0544	intergenic region	552829	553079	250	+	5	5	0
BP0544	gene	553080	553271	191	+	5	0	0
BP0544_BP0545	intergenic region	553272	553377	105	+	5	0	0
BP0545	gene	553378	554697	1319	+	5	0	1
BP0546	gene	554768	555337	569	-	5	0	0
BP0546_BP0547	intergenic region	555338	555517	179	+	5	0	0
BP0547	gene	555518	556105	587	+	5	0	0
BP0548	gene	556112	556714	602	+	5	0	0
BP0549	gene	556711	557367	656	+	5	0	0
BP0550	gene	557364	557990	626	+	5	0	8
BP0551_sub_1	gene sublocus	558390	558951	561	-	5	14	94
BP0551_sub_2	gene sublocus	558013	558336	323	-	5	4	89
BP0552_BP0553	intergenic region	559530	559630	100	+	5	0	0
BP0552_sub_1	gene sublocus	559027	559529	502	-	5	0	4
BP0553	gene	559631	560881	1250	-	5	0	3
BP0554	gene	560970	561503	533	+	5	0	0
BP0555_BP0556	intergenic region	562717	562829	112	+	5	4	1
BP0555_sub_1	gene sublocus	561604	562100	496	+	5	11	104
BP0555_sub_2	gene sublocus	562136	562292	156	+	5	103	9
BP0555_sub_3	gene sublocus	562570	562716	146	+	5	19	117
BP0556	gene	562830	563738	908	+	5	0	2
BP0556_BP0557	intergenic region	563739	563880	141	+	5	0	0
BP0558_BP0559	intergenic region	565409	565521	112	+	5	0	0
BP0559	gene	565522	566763	1241	-	5	0	0
BP0559_BP0560	intergenic region	566764	567024	260	+	5	0	0
BP0560	gene	567025	567739	714	+	5	0	54
BP0560_BP0561	intergenic region	567740	567896	156	+	5	63	1
BP0562	gene	568909	569400	491	-	5	27	0
BP0563	gene	569496	570395	899	-	5	27	18
BP0563_BP0566_sub_1	intergenic region sublocus	570396	571156	760	+	5	27	7
BP0566	gene	572242	573090	848	-	5	0	4
BP0566_BP0567	intergenic region	573091	573223	132	+	5	3	0
BP0567_sub_1	gene sublocus	573224	573516	292	+	5	8	100
BP0567_sub_2	gene sublocus	573579	574000	421	+	5	10	95
BP0568	gene	574046	574675	629	-	5	26	40
BP0568_BP0569	intergenic region	574676	574782	106	+	5	15	0
BP0569_sub_1	gene sublocus	574783	575030	247	+	5	75	35
BP0569_sub_2	gene sublocus	575515	576117	602	+	5	74	71
BP0570	gene	576136	576747	611	+	5	0	32
BP0571	gene	576744	579053	2309	+	5	0	0
BP0572_sub_1	gene sublocus	579064	579408	344	+	5	1	168
BP0572_sub_2	gene sublocus	579463	579753	290	+	5	3	113
BP0574	gene	581178	582647	1469	+	5	0	5
BP0574_BP0575	intergenic region	582648	582792	144	+	5	0	0
BP0576	gene	583268	584263	995	-	5	0	34
BP0576_BP0577	intergenic region	584264	584396	132	+	5	0	0
BP0577	gene	584397	584996	599	+	5	51	28
BP0577_BP0578	intergenic region	584997	585319	322	+	5	7	7
BP0578	gene	585320	586282	962	+	5	0	0
BP0579_sub_1	gene sublocus	586330	587060	730	+	5	6	13
BP0580	gene	587080	587899	819	+	5	1	170
BP0581	gene	587927	588958	1031	+	5	4	7
BP0582_sub_1	gene sublocus	588974	589583	609	+	5	1	7
BP0583	gene	589662	590177	515	-	5	0	13
BP0584	gene	590192	591481	1289	-	5	0	0
BP0585	gene	591517	592779	1262	-	5	0	76
BP0586	gene	592782	593093	311	-	5	0	1
BP0586_BP0589	intergenic region	593094	593562	468	+	5	0	15
BP0589	gene	593563	594666	1103	+	5	0	1
BP0590	gene	594696	597068	2372	+	5	0	0
BP0592_sub_1	gene sublocus	597898	598403	505	+	5	0	130
BP0592_sub_2	gene sublocus	598446	599085	639	+	5	1	113
BP0593	gene	599120	600148	1028	+	5	9	1
BP0594	gene	600145	600933	788	+	5	9	1
BP0595	gene	600930	601703	773	+	5	2	9
BP0596_sub_1	gene sublocus	601779	602372	593	+	5	114	27
BP0597_BP0598	intergenic region	604034	604381	347	+	5	5	0
BP0597_sub_1	gene sublocus	602375	603083	708	+	5	7	5
BP0597_sub_2	gene sublocus	603127	603951	824	+	5	9	185
BP0598	gene	604382	605623	1241	+	5	0	41
BP0599_BP0600_sub_1	intergenic region sublocus	606563	606732	169	+	5	74	106
BP0599_sub_1	gene sublocus	606326	606562	236	-	5	95	39
BP0599_sub_2	gene sublocus	605829	606257	428	-	5	54	98
BP0601	gene	607459	607929	470	+	5	0	2
BP0602	gene	607948	608945	997	-	5	0	21
BP0603_sub_1	gene sublocus	609000	609963	963	-	5	3	119
BP0604	gene	610071	610598	527	-	5	0	0
BP0605	gene	610652	610912	260	-	5	1	0
BP0606	gene	610946	611368	422	-	5	0	4
BP0606_BP0607	intergenic region	611369	611520	151	+	5	7	1
BP0607	gene	611521	612273	752	+	5	0	0
BP0608_sub_1	gene sublocus	612277	613033	756	+	5	3	101
BP0608_sub_2	gene sublocus	613463	613842	379	+	5	6	124
BP0609	gene	613869	615314	1445	+	5	0	2
BP0609_BP0612_sub_1	intergenic region sublocus	615315	616097	782	+	5	0	91
BP0612	gene	617222	618193	971	+	5	27	67
BP0613	gene	618253	619059	806	-	5	27	14
BP0613_BP0614	intergenic region	619060	619189	129	+	5	38	7
BP0614	gene	619190	620946	1756	+	5	28	34
BP0615	gene	621022	621981	959	+	5	27	1
BP0616	gene	622035	622880	845	+	5	27	0
BP0617	gene	622934	623548	614	-	5	27	2
BP0618	gene	623630	625039	1409	-	5	27	17
BP0619	gene	625056	625796	740	-	5	27	1
BP0620	gene	625789	627612	1823	-	5	28	10
BP0621	gene	627609	628493	884	-	5	27	0
BP0622	gene	628563	629771	1208	-	5	27	3
BP0623_sub_1	gene sublocus	630747	631204	457	-	5	46	51
BP0623_sub_2	gene sublocus	629846	630676	830	-	5	28	72
BP0624	gene	631264	632757	1493	-	5	27	1
BP0625	gene	632837	634012	1175	-	5	27	3
BP0626	gene	634018	634839	821	-	5	27	0
BP0627	gene	634843	635628	785	-	5	27	1
BP0628	gene	635643	636617	974	-	5	27	0
BP0629	gene	636619	637590	971	-	5	27	1
BP0629_BP0630	intergenic region	637591	637903	312	+	5	111	0
BP0630	gene	637904	638737	833	-	5	27	22
BP0631	gene	638766	639393	627	-	5	32	16
BP0632_sub_1	gene sublocus	640456	641250	794	-	5	27	77
BP0632_sub_2	gene sublocus	639847	640397	550	-	5	38	236
BP0632_sub_3	gene sublocus	639403	639700	297	-	5	33	67
BP0633	gene	641252	642244	992	-	5	27	8
BP0633_BP0634	intergenic region	642245	642491	246	+	5	46	0
BP0634	gene	642492	643640	1148	+	5	27	0
BP0635	gene	643637	644443	806	+	5	27	0
BP0636	gene	644440	645594	1154	+	5	27	0
BP0637	gene	645596	645997	401	+	5	27	0
BP0638	gene	645994	646389	395	+	5	27	0
BP0639	gene	646386	646778	392	+	5	27	0
BP0640	gene	646789	647949	1160	+	5	27	1
BP0641	gene	647987	648958	971	+	5	27	13
BP0642	gene	648966	650114	1148	+	5	28	24
BP0643_BP0648_sub_1	intergenic region sublocus	651002	652143	1141	+	5	27	0
BP0643_BP0648_sub_2	intergenic region sublocus	654258	654653	395	+	5	0	0
BP0648	gene	654654	655923	1269	-	5	0	0
BP0649	gene	655941	656912	971	-	5	0	1
BP0649_BP0650	intergenic region	656913	657018	105	+	5	0	0
BP0650	gene	657019	657981	962	+	5	0	2
BP0650_BP0651	intergenic region	657982	658099	117	+	5	3	1
BP0651	gene	658100	659821	1721	+	5	0	6
BP0652	gene	659865	660995	1130	-	5	1	122
BP0653	gene	661009	662199	1190	-	5	0	0
BP0653_BP0654	intergenic region	662200	662379	179	+	5	1	9
BP0654	gene	662380	663399	1019	-	5	0	11
BP0654_BP0655	intergenic region	663400	663531	131	+	5	0	1
BP0655	gene	663532	664704	1172	-	5	0	0
BP0657	gene	665382	665810	428	-	5	1	3
BP0658	gene	665841	667115	1274	-	5	1	4
BP0658_BP0659	intergenic region	667116	667479	363	+	5	0	0
BP0659	gene	667480	668463	983	+	5	0	0
BP0660	gene	668547	669491	944	-	5	0	1
BP0660_BP0661	intergenic region	669492	669638	146	+	5	7	0
BP0661	gene	669639	671780	2141	-	5	0	1
BP0662	gene	671780	672559	779	-	5	0	0
BP0662_BP0663	intergenic region	672560	672957	397	+	5	25	14
BP0663	gene	672958	673851	893	+	5	0	2
BP0664	gene	673915	674934	1019	+	5	0	0
BP0665	gene	674991	675971	980	+	5	2	2
BP0665_BP0666	intergenic region	675972	676168	196	+	5	99	0
BP0666	gene	676169	678001	1832	-	5	0	3
BP0666_BP0667	intergenic region	678002	678150	148	+	5	14	1
BP0667	gene	678151	678639	488	+	5	1	9
BP0668	gene	678661	679845	1184	-	5	0	3
BP0669	gene	679875	681992	2117	-	5	0	1
BP0669_BP0670	intergenic region	681993	682249	256	+	5	0	0
BP0670	gene	682250	684052	1802	+	5	0	2
BP0671	gene	684134	685120	986	+	5	0	8
BP0672	gene	685172	687361	2189	+	5	0	14
BP0673	gene	687358	688155	797	+	5	3	56
BP0674	gene	688152	688988	836	+	5	0	8
BP0674_BPt08_sub_1	intergenic region sublocus	688989	691371	2382	+	5	1	5
BP0674_BPt08_sub_2	intergenic region sublocus	692434	692824	390	+	5	1	57
BP0677	gene	693155	694429	1274	+	5	0	3
BP0678	gene	694516	695598	1082	+	5	0	1
BP0679	gene	695609	696421	812	+	5	6	27
BP0680	gene	696458	696784	326	+	5	0	0
BP0681	gene	696789	697349	560	+	5	0	0
BP0681_BP0682	intergenic region	697350	697589	239	+	5	21	2
BP0682	gene	697590	698582	992	+	5	0	10
BP0683	gene	698601	699596	995	+	5	0	1
BP0684	gene	699612	700482	870	+	5	0	41
BP0684A	gene	700479	700988	509	+	5	0	1
BP0685	gene	700981	703362	2381	+	5	1	26
BP0686_BP0690_sub_1	intergenic region sublocus	705643	706225	582	+	5	4	132
BP0686_sub_1	gene sublocus	703403	703854	451	+	5	0	111
BP0690	gene	706226	707098	872	-	5	0	1
BP0690_BP0691	intergenic region	707099	707269	170	+	5	0	0
BP0691	gene	707270	708019	749	+	5	0	1
BP0692	gene	708029	709315	1286	+	5	6	149
BP0693	gene	709369	710295	926	-	5	0	2
BP0694	gene	710314	710769	455	-	5	0	0
BP0694_BP0696	intergenic region	710770	711045	275	+	5	0	0
BP0696	gene	711046	711386	340	-	5	0	1
BP0696_BP0697	intergenic region	711387	711620	233	+	5	32	0
BP0697	gene	711621	712412	791	-	5	0	0
BP0698	gene	712444	713064	620	-	5	0	0
BP0701	gene	714308	715297	989	-	5	0	1
BP0701_BP0702	intergenic region	715298	715402	104	+	5	0	0
BP0702	gene	715403	716617	1214	+	5	0	0
BP0702_BP0706_sub_1	intergenic region sublocus	716618	718460	1842	+	5	0	22
BP0702_BP0706_sub_2	intergenic region sublocus	719526	720952	1426	+	5	0	200
BP0706	gene	720953	722239	1286	+	5	0	2
BP0706_BP0707	intergenic region	722240	722404	164	+	5	0	0
BP0707	gene	722405	722713	308	+	5	59	4
BP0708	gene	722714	723379	665	+	5	0	9
BP0709	gene	723420	725210	1790	+	5	0	2
BP0709_BP0710	intergenic region	725211	725322	111	+	5	1	0
BP0710	gene	725323	726183	860	+	5	0	0
BP0711	gene	726180	727385	1205	+	5	27	33
BP0712	gene	727382	728266	884	-	5	6	0
BP0713	gene	728282	729744	1462	-	5	6	2
BP0713_BP0718_sub_1	intergenic region sublocus	729745	730227	482	+	5	6	9
BP0718	gene	731338	732210	872	-	5	1	3
BP0718_BP0720	intergenic region	732211	732550	339	+	5	1	0
BP0720	gene	732551	732769	218	+	5	40	16
BP0721	gene	732809	734188	1379	-	5	4	4
BP0722_sub_1	gene sublocus	734887	735627	740	-	5	10	100
BP0722_sub_2	gene sublocus	734230	734832	602	-	5	1	105
BP0723	gene	735667	737319	1652	-	5	1	1
BP0724	gene	737323	738207	884	-	5	1	0
BP0725	gene	738207	739148	941	-	5	1	2
BP0726	gene	739227	740846	1619	-	5	1	3
BP0726_BP0727	intergenic region	740847	741012	165	+	5	3	0
BP0727	gene	741013	741828	815	+	5	1	0
BP0728_BP0731_sub_1	intergenic region sublocus	743523	744070	547	+	5	8	7
BP0728_sub_1	gene sublocus	741896	742463	567	-	5	2	14
BP0731	gene	744071	745168	1097	+	5	8	0
BP0732	gene	745202	746467	1265	+	5	8	0
BP0732_BP0735_sub_1	intergenic region sublocus	747580	747818	238	+	5	8	51
BP0735	gene	747819	748409	590	+	5	8	0
BP0736	gene	748425	750869	2444	-	5	9	7
BP0736_BP0737	intergenic region	750870	750988	118	+	5	10	1
BP0737	gene	750989	751960	971	-	5	9	8
BP0737_BP0741_sub_1	intergenic region sublocus	751961	752571	610	+	5	9	6
BP0737_BP0741_sub_2	intergenic region sublocus	753752	755560	1808	+	5	0	162
BP0741_BP0744_sub_1	intergenic region sublocus	757498	757608	110	+	5	0	9
BP0741_sub_1	gene sublocus	756016	756441	425	-	5	9	124
BP0744	gene	757609	758052	443	-	5	0	0
BP0744_BP0745	intergenic region	758053	758159	106	+	5	1	0
BP0745	gene	758160	758909	749	+	5	0	1
BP0745_BP0746	intergenic region	758910	759074	164	+	5	0	0
BP0746	gene	759075	760211	1136	-	5	0	0
BP0747	gene	760282	761415	1133	-	5	0	1
BP0747_BP0748	intergenic region	761416	761564	148	+	5	93	1
BP0748	gene	761565	761825	260	-	5	3	26
BP0749	gene	761859	762170	311	-	5	0	0
BP0749_BP0750	intergenic region	762171	762594	423	+	5	0	10
BP0750_BP0751	intergenic region	763744	763857	113	+	5	0	0
BP0750_sub_1	gene sublocus	762595	762788	193	+	5	25	84
BP0750_sub_2	gene sublocus	762932	763743	811	+	5	0	114
BP0751	gene	763858	764823	965	+	5	0	4
BP0752	gene	765092	765958	866	-	5	0	1
BP0752_BP0753	intergenic region	765959	766088	129	+	5	0	0
BP0753	gene	766089	768137	2048	+	5	0	0
BP0754	gene	768155	770152	1997	+	5	0	0
BP0755	gene	770187	771524	1337	+	5	0	60
BP0756_sub_1	gene sublocus	771521	771687	166	+	5	0	8
BP0756_sub_2	gene sublocus	772741	773640	899	+	5	30	20
BP0757	gene	773695	775176	1481	+	5	1	12
BP0758	gene	775192	775749	557	-	5	0	0
BP0758_BP0760	intergenic region	775750	776227	477	+	5	0	3
BP0760	gene	776228	781348	5120	+	5	1	8
BP0761	gene	781426	783564	2138	+	5	0	7
BP0762	gene	783561	784883	1322	+	5	0	8
BP0763	gene	784885	786309	1424	+	5	5	115
BP0764_sub_1	gene sublocus	786400	787300	900	+	5	0	117
BP0765_BP0766	intergenic region	788288	788394	106	+	5	0	0
BP0766	gene	788395	789128	733	+	5	0	3
BP0768	gene	789825	790568	743	+	5	0	0
BP0770	gene	791466	792032	566	-	5	0	0
BP0771	gene	792121	793077	956	-	5	0	1
BP0772	gene	793122	793874	752	-	5	0	18
BP0773_sub_1	gene sublocus	795102	795616	514	-	5	2	113
BP0773_sub_2	gene sublocus	793871	794974	1103	-	5	1	117
BP0774	gene	795701	796435	734	+	5	0	48
BP0774_BP0775	intergenic region	796436	796751	315	+	5	28	7
BP0775	gene	796752	797774	1022	+	5	42	91
BP0776	gene	797790	798500	710	-	5	27	0
BP0776_BP0777	intergenic region	798501	798656	155	+	5	29	0
BP0777	gene	798657	799664	1007	-	5	27	2
BP0778	gene	799705	801237	1532	-	5	27	3
BP0779	gene	801234	802352	1118	-	5	27	0
BP0780	gene	802349	803131	782	-	5	27	1
BP0781	gene	803143	804006	863	-	5	28	104
BP0782	gene	804025	805122	1097	-	5	27	3
BP0783_sub_1	gene sublocus	805486	806117	631	-	5	28	83
BP0783_sub_2	gene sublocus	805191	805397	206	-	5	38	74
BP0784	gene	806152	807846	1694	-	5	27	27
BP0784_BP0785	intergenic region	807847	808045	198	+	5	68	0
BP0785_sub_1	gene sublocus	808046	808829	783	-	5	27	4
BP0789	gene	811201	812916	1715	+	5	1	7
BP0790	gene	812927	813418	491	+	5	2	8
BP0791	gene	813491	814507	1016	+	5	0	2
BP0791_BP0792	intergenic region	814508	814674	166	+	5	3	0
BP0792	gene	814675	815454	779	+	5	0	5
BP0793	gene	815473	816000	527	-	5	0	3
BP0793_BP0794	intergenic region	816001	816293	292	+	5	0	1
BP0794	gene	816294	816563	269	+	5	0	0
BP0795	gene	816654	818813	2159	+	5	0	0
BP0795_BP0796	intergenic region	818814	818933	119	+	5	0	0
BP0796_sub_1	gene sublocus	818934	819645	711	+	5	0	29
BP0798	gene	820741	821958	1217	+	5	0	1
BP0799	gene	821952	822563	611	-	5	0	1
BP0800	gene	823197	824174	977	+	5	0	1
BP0800_BP0801	intergenic region	824175	824317	142	+	5	0	0
BP0801	gene	824318	825064	746	+	5	0	0
BP0802	gene	825086	825532	446	+	5	6	9
BP0804	gene	826320	828551	2231	+	5	1	1
BP0805	gene	828574	829374	800	-	5	0	21
BP0805_BP0806	intergenic region	829375	829655	280	+	5	0	0
BP0806	gene	829656	830888	1232	+	5	0	0
BP0806_BP0807	intergenic region	830889	830998	109	+	5	0	1
BP0807	gene	830999	831988	989	+	5	0	0
BP0808	gene	832019	833407	1388	+	5	0	16
BP0809	gene	833455	834947	1492	+	5	0	39
BP0810	gene	835006	835989	983	+	5	1	56
BP0810_BP0813_sub_1	intergenic region sublocus	837246	837398	152	+	5	18	8
BP0813	gene	837399	838223	824	-	5	0	1
BP0814_BP0815	intergenic region	839192	839394	202	+	5	4	0
BP0816	gene	840550	841581	1031	+	5	0	3
BP0816_BP0817	intergenic region	841582	841709	127	+	5	4	0
BP0817	gene	841710	842681	971	+	5	1	3
BP0818_sub_1	gene sublocus	842706	844465	1759	+	5	1	108
BP0818_sub_2	gene sublocus	844579	844790	211	+	5	55	88
BP0819	gene	844857	845849	992	-	5	0	20
BP0819_BP0820	intergenic region	845850	845957	107	+	5	1	0
BP0820	gene	845958	847292	1334	-	5	3	72
BP0821	gene	847318	849330	2012	-	5	5	90
BP0822	gene	849327	851399	2072	-	5	0	0
BP0823	gene	851479	852126	647	+	5	0	0
BP0823_BP0824	intergenic region	852127	852308	181	+	5	0	0
BP0824	gene	852309	852761	452	+	5	0	1
BP0825	gene	852805	853476	671	-	5	1	8
BP0826_sub_1	gene sublocus	854332	854984	652	-	5	33	105
BP0826_sub_2	gene sublocus	853491	854162	671	-	5	21	97
BP0827	gene	854981	858094	3113	-	5	1	96
BP0828	gene	858107	859213	1106	-	5	0	5
BP0828_BP0829	intergenic region	859214	859336	122	+	5	7	0
BP0829	gene	859337	860005	668	-	5	0	4
BP0829_BP0831_sub_1	intergenic region sublocus	860006	860117	111	+	5	1	0
BP0831	gene	861259	863217	1958	+	5	0	2
BP0832	gene	863245	863946	701	+	5	41	30
BP0833	gene	863951	864908	957	+	5	9	28
BP0835	gene	865737	866540	803	+	5	0	13
BP0836	gene	866524	866958	434	-	5	0	0
BP0837	gene	866955	867389	434	-	5	0	0
BP0837_BP0840_sub_1	intergenic region sublocus	867390	867953	563	+	5	0	3
BP0837_BP0840_sub_2	intergenic region sublocus	869019	869225	206	+	5	1	2
BP0840	gene	869226	870383	1157	+	5	1	11
BP0840_BP0841	intergenic region	870384	870571	187	+	5	76	1
BP0842	gene	870968	871444	476	+	5	24	3
BP0843	gene	871519	872142	623	+	5	34	14
BP0844	gene	872145	873401	1256	+	5	39	30
BP0845	gene	873447	873941	494	+	5	15	8
BP0846	gene	873938	875305	1367	+	5	3	5
BP0847	gene	875321	877648	2327	+	5	11	23
BP0848	gene	877648	878721	1073	+	5	0	0
BP0849	gene	878743	879231	488	+	5	0	1
BP0850	gene	879249	879896	647	+	5	3	2
BP0851	gene	879893	880201	308	+	5	16	0
BP0852	gene	880219	882231	2012	+	5	45	31
BP0853	gene	882231	883730	1499	+	5	96	38
BP0855	gene	885242	885571	329	+	5	86	3
BP0855_BP0856	intergenic region	885572	885871	299	+	5	92	3
BP0856	gene	885872	888103	2231	+	5	70	58
BP0856_BP0857	intergenic region	888104	888326	222	+	5	18	12
BP0857	gene	888327	890585	2258	+	5	3	19
BP0857_BP0858	intergenic region	890586	890697	111	+	5	2	0
BP0858	gene	890698	891216	518	+	5	0	29
BP0859	gene	891226	892002	776	-	5	0	39
BP0860	gene	891999	893687	1688	-	5	1	1
BP0860_BP0861	intergenic region	893688	893848	160	+	5	0	0
BP0861_BP0862	intergenic region	894830	894966	136	+	5	6	0
BP0862	gene	894967	895884	917	+	5	0	3
BP0862_BP0863	intergenic region	895885	896012	127	+	5	5	0
BP0863	gene	896013	896873	860	-	5	1	4
BP0864_sub_1	gene sublocus	896909	900295	3386	-	5	3	318
BP0865_BP0869_sub_1	intergenic region sublocus	901078	901553	475	+	5	0	100
BP0865_BP0869_sub_2	intergenic region sublocus	902620	903636	1016	+	5	1	1
BP0865_sub_1	gene sublocus	900394	900613	219	+	5	83	75
BP0865_sub_2	gene sublocus	900888	901077	189	+	5	105	5
BP0869	gene	903637	906345	2708	-	5	0	18
BP0873	gene	910426	911085	659	+	5	0	0
BP0874	gene	911173	911325	152	+	5	0	0
BP0874_BP0875	intergenic region	911326	911433	107	+	5	2	0
BP0876	gene	911613	912293	680	-	5	0	2
BP0876_BP0877	intergenic region	912294	912574	280	+	5	0	0
BP0877	gene	912575	913291	716	+	5	0	8
BP0878	gene	913306	914607	1301	-	5	0	83
BP0878_BP0879	intergenic region	914608	914741	133	+	5	9	14
BP0879	gene	914742	916234	1492	-	5	0	31
BP0879_BPt12	intergenic region	916235	916415	180	+	5	1	0
BP0880_BP0882_sub_1	intergenic region sublocus	919727	919871	144	+	5	38	181
BP0880_sub_1	gene sublocus	916776	919003	2227	+	5	0	123
BP0880_sub_2	gene sublocus	919028	919648	620	+	5	1	162
BP0882	gene	919872	921224	1352	+	5	0	1
BP0883_sub_1	gene sublocus	921253	921398	145	+	5	24	139
BP0883_sub_2	gene sublocus	921537	921774	237	+	5	31	184
BP0884	gene	921771	923225	1454	+	5	0	0
BP0885	gene	923260	923508	248	+	5	0	0
BP0885_BP0886	intergenic region	923509	923679	170	+	5	0	0
BP0886	gene	923680	924489	809	+	5	0	3
BP0888	gene	925583	926374	791	+	5	5	3
BP0889	gene	926407	927777	1370	+	5	0	2
BP0889_BP0892_sub_1	intergenic region sublocus	927778	928848	1070	+	5	0	156
BP0892	gene	929957	930178	221	+	5	37	0
BP0892_BP0893	intergenic region	930179	930337	158	+	5	37	0
BP0893	gene	930338	930550	212	+	5	37	0
BP0894	gene	930649	931788	1139	+	5	37	0
BP0895	gene	931885	932100	215	+	5	37	1
BP0895_BP0896	intergenic region	932101	932293	192	+	5	38	1
BP0896	gene	932294	932545	251	+	5	37	1
BP0896_BP0899_sub_1	intergenic region sublocus	933616	934042	426	+	5	30	8
BP0899	gene	934043	935860	1817	-	5	29	11
BP0899_BP0900	intergenic region	935861	936006	145	+	5	31	4
BP0900	gene	936007	936834	827	+	5	28	0
BP0901	gene	936880	937860	980	+	5	57	49
BP0902	gene	937857	938069	212	-	5	2	0
BP0903	gene	938066	939247	1181	-	5	1	6
BP0903_BP0904	intergenic region	939248	939410	162	+	5	6	0
BP0904_sub_1	gene sublocus	939411	940091	680	+	5	44	68
BP0905_BP0906	intergenic region	942760	942894	134	+	5	1	0
BP0905_sub_1	gene sublocus	940298	942759	2461	-	5	4	115
BP0906	gene	942895	944808	1913	-	5	1	2
BP0906_BP0907	intergenic region	944809	944967	158	+	5	1	1
BP0907	gene	944968	945421	453	+	5	3	10
BP0908	gene	945424	945834	410	-	5	1	0
BP0908_BP0910A_sub_1	intergenic region sublocus	945835	947012	1177	+	5	2	138
BP0935_BP0936	intergenic region	973040	973184	144	+	5	2	1
BP0935_sub_1	gene sublocus	972074	973039	965	-	5	0	2
BP0936	gene	973185	974075	890	+	5	1	4
BP0936_BP0937	intergenic region	974076	974351	275	+	5	0	32
BP0937	gene	974352	974744	392	-	5	0	0
BP0939	gene	975854	976036	182	-	5	13	0
BP0939_BPs01	intergenic region	976037	976379	342	+	5	15	5
BP0940	gene	976809	977990	1181	-	5	0	0
BP0940_BP0941	intergenic region	977991	978205	214	+	5	0	0
BP0941	gene	978206	978883	677	-	5	0	0
BP0942	gene	978880	979605	725	-	5	1	9
BP0942_BP0943	intergenic region	979606	979730	124	+	5	21	25
BP0943	gene	979731	980312	581	-	5	0	2
BP0943_BP0944	intergenic region	980313	980682	369	+	5	2	4
BP0944	gene	980683	983364	2681	+	5	1	15
BP0945	gene	983364	984497	1133	+	5	0	0
BP0946	gene	984490	985575	1085	+	5	1	7
BP0947	gene	985662	986561	899	+	5	0	6
BP0948	gene	986558	987886	1328	+	5	0	1
BP0949	gene	987901	988572	671	+	5	0	1
BP0949_BP0950	intergenic region	988573	988759	186	+	5	0	0
BP0950	gene	988760	990475	1715	+	5	0	2
BP0951	gene	990477	990836	359	+	5	0	0
BP0951_BP0952	intergenic region	990837	991027	190	+	5	0	0
BP0952	gene	991028	991342	314	+	5	8	5
BP0953	gene	991385	992605	1220	+	5	0	1
BP0954	gene	992602	993543	941	+	5	0	0
BP0955	gene	993540	994529	989	+	5	0	0
BP0955_BP0958_sub_1	intergenic region sublocus	994530	994715	185	+	5	8	203
BP0958	gene	996278	997189	911	+	5	7	10
BP0959_sub_1	gene sublocus	997465	998395	930	-	5	0	97
BP0959_sub_2	gene sublocus	997250	997411	161	-	5	69	47
BP0960	gene	998406	999329	923	+	5	0	17
BP0961	gene	999401	1000150	749	+	5	0	0
BP0962	gene	1000150	1001079	929	+	5	1	106
BP0962_BP0964	intergenic region	1001080	1001322	242	+	5	0	0
BP0964	gene	1001323	1003149	1826	+	5	0	9
BP0965	gene	1003232	1003873	641	+	5	0	0
BP0965_BP0966	intergenic region	1003874	1004062	188	+	5	0	0
BP0966	gene	1004063	1005097	1034	+	5	0	2
BP0967	gene	1005113	1006018	905	+	5	0	4
BP0968	gene	1006015	1006915	900	+	5	0	0
BP0969	gene	1006940	1008004	1064	+	5	1	6
BP0970	gene	1008004	1008752	748	+	5	0	1
BP0970A	gene	1008802	1009710	908	+	5	0	1
BP0971	gene	1009763	1011009	1246	+	5	0	3
BP0971_BP0972	intergenic region	1011010	1011260	250	+	5	0	1
BP0972	gene	1011261	1012472	1211	+	5	0	12
BP0972_BP0973	intergenic region	1012473	1012673	200	+	5	23	3
BP0973	gene	1012674	1013006	332	+	5	0	2
BP0974	gene	1013014	1013886	872	-	5	0	0
BP0974_BP0975	intergenic region	1013887	1014191	304	+	5	0	0
BP0975_BP0976	intergenic region	1014573	1014842	269	+	5	12	1
BP0976	gene	1014843	1015508	665	+	5	11	27
BP0977	gene	1015610	1016659	1049	+	5	0	29
BP0980_sub_1	gene sublocus	1018706	1019255	549	-	5	53	78
BP0980_sub_2	gene sublocus	1018070	1018621	551	-	5	0	110
BP0981_sub_1	gene sublocus	1019470	1019894	424	-	5	2	102
BP0982	gene	1019954	1020685	731	+	5	0	2
BP0983	gene	1020737	1021672	935	-	5	0	10
BP0983_BP0984	intergenic region	1021673	1021904	231	+	5	5	1
BP0984	gene	1021905	1022504	599	+	5	0	7
BP0985	gene	1022462	1025641	3179	+	5	3	37
BP0986_sub_1	gene sublocus	1025638	1025759	121	+	5	29	99
BP0986_sub_2	gene sublocus	1025813	1027020	1207	+	5	13	160
BP0987	gene	1027090	1027341	251	-	5	4	1
BP0987_BP0988	intergenic region	1027342	1027486	144	+	5	2	0
BP0988	gene	1027487	1028101	614	-	5	2	15
BP0989	gene	1028288	1030348	2060	-	5	0	115
BP0989_BP0990	intergenic region	1030349	1030477	128	+	5	0	0
BP0990	gene	1030478	1031329	851	-	5	0	0
BP0991	gene	1031326	1031952	626	-	5	0	0
BP0992	gene	1031949	1033703	1754	-	5	0	1
BP0992_BP0993	intergenic region	1033704	1033995	291	+	5	1	0
BP0993	gene	1033996	1036701	2705	+	5	0	1
BP0994_sub_1	gene sublocus	1036714	1036967	253	+	5	10	150
BP0994_sub_2	gene sublocus	1037423	1038375	952	+	5	1	110
BP0995_BP0996	intergenic region	1040179	1040399	220	+	5	7	0
BP0995_sub_1	gene sublocus	1038388	1038622	234	+	5	7	166
BP0995_sub_2	gene sublocus	1038672	1040178	1506	+	5	1	126
BP0996	gene	1040400	1041575	1175	-	5	0	0
BP0996_BP0999_sub_1	intergenic region sublocus	1042676	1043601	925	+	5	65	5
BP0999	gene	1043602	1045638	2036	+	5	0	1
BP1000	gene	1045656	1046666	1010	+	5	0	0
BP1000_BP1001	intergenic region	1046667	1046783	116	+	5	0	0
BP1001	gene	1046784	1047977	1193	+	5	0	10
BP1002	gene	1048007	1048780	773	-	5	0	11
BP1003	gene	1048777	1049967	1190	-	5	0	76
BP1004	gene	1049993	1050931	938	-	5	1	55
BP1005_BP1006	intergenic region	1053277	1053430	153	+	5	109	56
BP1005_sub_1	gene sublocus	1051077	1053204	2127	-	5	0	337
BP1006	gene	1053431	1054072	641	-	5	3	79
BP1006_BP1008	intergenic region	1054073	1054175	102	+	5	4	1
BP1008_sub_1	gene sublocus	1055420	1055560	140	-	5	1	0
BP1008_sub_2	gene sublocus	1054176	1054358	182	-	5	2	48
BP1009	gene	1055586	1056134	548	-	5	3	24
BP1010	gene	1056153	1056638	485	-	5	1	3
BP1010_BP1011	intergenic region	1056639	1056815	176	+	5	0	0
BP1011	gene	1056816	1057754	938	+	5	0	12
BP1012	gene	1057757	1058074	317	+	5	4	2
BP1013	gene	1058120	1059064	944	+	5	2	21
BP1014_BP1015	intergenic region	1060561	1060744	183	+	5	83	3
BP1015	gene	1060745	1061395	650	+	5	3	30
BP1016	gene	1061449	1061784	335	+	5	12	19
BP1017	gene	1061781	1062641	860	+	5	3	40
BP1018	gene	1062658	1062939	281	-	5	3	0
BP1019	gene	1063013	1063276	263	-	5	3	0
BP1019_BP1021_sub_1	intergenic region sublocus	1063277	1063413	136	+	5	3	54
BP1021	gene	1064769	1065506	737	-	5	9	6
BP1021_BP1022	intergenic region	1065507	1065941	434	+	5	24	26
BP1022	gene	1065942	1066265	323	+	5	0	2
BP1023_BP1024	intergenic region	1066861	1066980	119	+	5	15	48
BP1023_sub_1	gene sublocus	1066300	1066795	495	+	5	5	131
BP1024	gene	1066981	1067856	875	+	5	0	2
BP1025	gene	1067869	1068816	947	+	5	0	1
BP1026	gene	1068831	1069211	380	+	5	2	2
BP1028_sub_1	gene sublocus	1069238	1069960	722	+	5	50	113
BP1028_sub_2	gene sublocus	1070070	1071295	1225	+	5	2	230
BP1029	gene	1071310	1071810	500	+	5	2	0
BP1030_sub_1	gene sublocus	1071884	1072362	478	+	5	0	0
BP1031	gene	1073599	1074457	858	+	5	0	50
BP1032	gene	1074454	1075506	1052	+	5	1	8
BP1033	gene	1075559	1075948	389	+	5	0	0
BP1034	gene	1075957	1076589	632	+	5	78	38
BP1036_sub_1	gene sublocus	1078494	1079504	1010	+	5	0	103
BP1037_sub_1	gene sublocus	1079600	1080569	969	-	5	0	164
BP1038_BP1039	intergenic region	1082069	1082208	139	+	5	0	0
BP1038_sub_1	gene sublocus	1081203	1082068	865	-	5	0	112
BP1039	gene	1082209	1082658	449	-	5	2	1
BP1040	gene	1082672	1083694	1022	-	5	0	2
BP1041	gene	1083691	1085034	1343	-	5	0	0
BP1041_BP1042	intergenic region	1085035	1085346	311	+	5	29	4
BP1042	gene	1085347	1086001	654	+	5	4	7
BP1042_BP1045_sub_1	intergenic region sublocus	1087260	1087403	143	+	5	45	13
BP1045	gene	1087404	1088339	935	-	5	2	7
BP1046	gene	1088389	1090269	1880	-	5	0	0
BP1047	gene	1090336	1090680	344	-	5	0	2
BP1047_BP1050	intergenic region	0	1278	1278	-	5	119	0
BP1050	gene	1093007	1094050	1043	-	5	0	1
BP1050_BP1051	intergenic region	1094051	1094237	186	+	5	1	0
BP1051	gene	1094238	1095674	1436	+	5	0	2
BP1052_BP1054_sub_1	intergenic region sublocus	1096407	1096549	142	+	5	106	92
BP1052_BP1054_sub_2	intergenic region sublocus	1097799	1098090	291	+	5	203	24
BP1054_sub_2	gene sublocus	1099691	1099827	136	+	5	41	96
BP1054_sub_3	gene sublocus	1099992	1100823	831	+	5	8	128
BP1055_BP1056	intergenic region	1102312	1102574	262	+	5	5	4
BP1055_sub_1	gene sublocus	1101761	1102311	550	-	5	64	65
BP1055_sub_2	gene sublocus	1100890	1101721	831	-	5	14	99
BP1056	gene	1102575	1103291	716	+	5	0	4
BP1057	gene	1103376	1103693	317	+	5	0	2
BP1058	gene	1103734	1104147	413	+	5	0	0
BP1059	gene	1104149	1104508	359	+	5	0	67
BP1060	gene	1104551	1106110	1559	-	5	0	21
BP1061	gene	1106179	1107009	830	+	5	0	13
BP1062	gene	1107044	1108198	1154	-	5	0	11
BP1063_sub_1	gene sublocus	1108241	1108367	126	+	5	6	104
BP1065	gene	1111568	1112728	1160	+	5	36	65
BP1066	gene	1112725	1113189	464	+	5	0	0
BP1066_BPt16_sub_1	intergenic region sublocus	1114272	1114416	144	+	5	0	13
BP1068	gene	1114534	1115310	776	-	5	0	0
BP1070	gene	1116234	1117250	1016	-	5	0	5
BP1070_BP1071	intergenic region	1117251	1117384	133	+	5	8	0
BP1071	gene	1117385	1118425	1040	-	5	7	14
BP1071_BP1072	intergenic region	1118426	1118619	193	+	5	42	2
BP1072	gene	1118620	1120701	2081	-	5	1	22
BP1072_BP1073	intergenic region	1120702	1120936	234	+	5	0	0
BP1073	gene	1120937	1122430	1493	+	5	0	5
BP1073_BP1074	intergenic region	1122431	1122660	229	+	5	24	0
BP1074	gene	1122661	1123455	794	-	5	1	0
BP1074_BP1075	intergenic region	1123456	1123675	219	+	5	4	0
BP1075	gene	1123676	1125034	1358	-	5	1	5
BP1076	gene	1125031	1125873	842	-	5	2	3
BP1077	gene	1125892	1127778	1886	-	5	1	0
BP1077_BP1078	intergenic region	1127779	1128015	236	+	5	1	0
BP1078	gene	1128016	1128648	632	-	5	0	2
BP1079_BP1083_sub_1	intergenic region sublocus	1130695	1131173	478	+	5	11	106
BP1079_sub_1	gene sublocus	1128667	1129055	388	+	5	4	102
BP1083	gene	1131174	1131974	800	-	5	1	13
BP1084	gene	1132018	1133004	986	-	5	0	19
BP1084_BP1087_sub_1	intergenic region sublocus	1133005	1134150	1145	+	5	0	2
BP1087	gene	1135217	1135675	458	-	5	1	0
BP1088	gene	1135712	1137025	1313	-	5	0	1
BP1089	gene	1137043	1137414	371	+	5	0	0
BP1090_BP1091	intergenic region	1138875	1139014	139	+	5	4	0
BP1091	gene	1139015	1139743	728	+	5	0	1
BP1092	gene	1139725	1142574	2849	-	5	1	13
BP1092_BP1094_sub_1	intergenic region sublocus	1142575	1142681	106	+	5	14	2
BP1092_BP1094_sub_2	intergenic region sublocus	1143742	1143904	162	+	5	28	2
BP1095	gene	1144729	1145607	878	+	5	28	9
BP1096	gene	1145611	1146507	896	+	5	27	0
BP1097	gene	1146512	1147627	1115	+	5	27	6
BP1098	gene	1147635	1148450	815	+	5	27	2
BP1099	gene	1148447	1150312	1865	+	5	27	5
BP1100	gene	1150391	1151023	632	+	5	27	11
BP1101_sub_1	gene sublocus	1151020	1151209	189	-	5	37	155
BP1102	gene	1151365	1152885	1520	-	5	0	2
BP1103_sub_1	gene sublocus	1153533	1153647	114	-	5	26	85
BP1103_sub_2	gene sublocus	1152892	1153453	561	-	5	1	116
BP1104	gene	1153677	1154781	1104	-	5	0	0
BP1104_BP1105	intergenic region	1154782	1154883	101	+	5	3	0
BP1105	gene	1154884	1156584	1700	-	5	0	6
BP1106_sub_1	gene sublocus	1157337	1157543	206	-	5	80	31
BP1106_sub_2	gene sublocus	1156566	1156760	194	-	5	9	97
BP1107	gene	1157601	1158833	1232	+	5	0	0
BP1108	gene	1158826	1159521	695	+	5	0	4
BP1109	gene	1159555	1160382	827	+	5	0	1
BP1109_BP1110	intergenic region	1160383	1160663	280	+	5	4	1
BP1110	gene	1160664	1163894	3230	+	5	1	87
BP1110_BP1111_sub_1	intergenic region sublocus	1163895	1164039	144	+	5	92	60
BP1111	gene	1164163	1164339	176	+	5	1	174
BP1111_BP1112	intergenic region	1164340	1164629	289	+	5	1	2
BP1112	gene	1164630	1168556	3926	+	5	30	61
BP1112_BP1113_sub_1	intergenic region sublocus	1168557	1168734	177	+	5	91	161
BP1113_sub_1	gene sublocus	1171408	1172252	844	+	5	50	46
BP1115	gene	1172294	1173220	926	+	5	1	8
BP1116	gene	1173290	1174135	845	+	5	0	1
BP1117	gene	1174203	1174757	554	+	5	5	0
BP1117_BP1120_sub_1	intergenic region sublocus	1175860	1176523	663	+	5	1	351
BP1120	gene	1176656	1178938	2282	-	5	0	9
BP1120_BP1121	intergenic region	1178939	1179092	153	+	5	1	0
BP1121	gene	1179093	1181789	2696	-	5	0	21
BP1121_BP1122	intergenic region	1181790	1181914	124	+	5	0	0
BP1122	gene	1181915	1182403	488	+	5	0	0
BP1123	gene	1182439	1184487	2048	+	5	1	229
BP1123_BP1124	intergenic region	1184488	1184811	323	+	5	3	211
BP1124	gene	1184812	1187682	2870	+	5	0	1
BP1125_BP1126	intergenic region	1188943	1189171	228	+	5	4	0
BP1125_sub_1	gene sublocus	1187728	1187979	251	+	5	5	194
BP1125_sub_2	gene sublocus	1188217	1188942	725	+	5	1	129
BP1126	gene	1189172	1190599	1427	+	5	0	0
BP1127	gene	1190655	1191788	1133	+	5	0	2
BP1128	gene	1191801	1192559	758	-	5	0	0
BP1128_BP1131_sub_1	intergenic region sublocus	1192560	1193540	980	+	5	0	15
BP1131_sub_1	gene sublocus	1194627	1195609	982	-	5	10	10
BP1132	gene	1195664	1196386	722	-	5	12	5
BP1135_sub_1	gene sublocus	1196383	1196748	365	-	5	10	4
BP1143	gene	1206090	1207445	1355	+	5	0	25
BP1144	gene	1207526	1209901	2375	-	5	2	81
BP1144_BP1145	intergenic region	1209902	1210065	163	+	5	2	0
BP1145	gene	1210066	1212141	2075	+	5	0	108
BP1146	gene	1212203	1213003	800	-	5	0	0
BP1146_BP1147	intergenic region	1213004	1213104	100	+	5	0	0
BP1147	gene	1213105	1214067	962	+	5	2	6
BP1148_BP1149	intergenic region	1214811	1214917	106	+	5	0	0
BP1148_sub_1	gene sublocus	1214109	1214412	303	+	5	63	47
BP1148_sub_2	gene sublocus	1214432	1214810	378	+	5	70	46
BP1149	gene	1214918	1216555	1637	+	5	0	0
BP1150	gene	1216623	1217360	737	+	5	0	25
BP1150_BP1151	intergenic region	1217361	1217462	101	+	5	20	0
BP1151	gene	1217463	1218038	575	+	5	1	33
BP1151_BP1152	intergenic region	1218039	1218210	171	+	5	86	2
BP1152	gene	1218211	1218747	536	+	5	1	2
BP1153	gene	1218750	1219094	344	+	5	5	2
BP1154	gene	1219110	1219955	845	+	5	0	0
BP1155	gene	1219994	1221373	1379	+	5	0	3
BP1155_BP1158_sub_1	intergenic region sublocus	1221374	1222323	949	+	5	2	58
BP1159_sub_1	gene sublocus	1224054	1224750	696	-	5	258	2
BP1160_sub_1	gene sublocus	1224743	1225589	846	-	5	258	2
BP1161	gene	1225751	1226875	1124	-	5	258	0
BP1161_BP1162	intergenic region	1226876	1226986	110	+	5	258	0
BP1162_sub_1	gene sublocus	1227289	1227581	292	+	5	258	1
BP1162_sub_2	gene sublocus	1227587	1227859	272	+	5	258	1
BP1164_BP1165	intergenic region	1230339	1230772	433	+	5	258	1
BP1164_sub_1	gene sublocus	1228955	1229372	417	+	5	258	0
BP1165_sub_1	gene sublocus	1230773	1232430	1657	+	5	258	1
BP1167_sub_1	gene sublocus	1234175	1234421	246	+	5	259	0
BP1167_sub_2	gene sublocus	1234444	1234600	156	+	5	258	0
BP1168_BP1169	intergenic region	1235625	1235766	141	+	5	258	0
BP1168_sub_1	gene sublocus	1234832	1235624	792	-	5	258	0
BP1169_sub_1	gene sublocus	1235767	1235942	175	+	5	258	0
BP1169_sub_2	gene sublocus	1235955	1236189	234	+	5	258	0
BP1169_sub_3	gene sublocus	1236326	1236639	313	+	5	258	0
BP1170_sub_1	gene sublocus	1236932	1237677	745	+	5	258	0
BP1171_sub_1	gene sublocus	1237702	1238238	536	+	5	258	0
BP1172_sub_1	gene sublocus	1239224	1239789	565	-	5	258	1
BP1175	gene	1240640	1240993	353	-	5	258	0
BP1176_sub_1	gene sublocus	1241575	1242066	491	-	5	258	0
BP1176_sub_2	gene sublocus	1241077	1241241	164	-	5	258	0
BP1178	gene	1243285	1244148	863	-	5	13	63
BP1180	gene	1244494	1245429	935	-	5	0	1
BP1180_BP1181	intergenic region	1245430	1245541	111	+	5	0	0
BP1182	gene	1246299	1246988	689	-	5	0	0
BP1183	gene	1246981	1247670	689	-	5	0	0
BP1183_BP1184	intergenic region	1247671	1247773	102	+	5	0	0
BP1184	gene	1247774	1248490	716	-	5	0	6
BP1184_BP1185	intergenic region	1248491	1248652	161	+	5	13	1
BP1185	gene	1248653	1249855	1202	-	5	0	8
BP1186	gene	1249852	1250532	680	-	5	0	1
BP1186_BP1188	intergenic region	1250533	1251168	635	+	5	29	51
BP1188	gene	1251169	1252053	884	+	5	0	2
BP1188A	gene	1252065	1252283	218	+	5	0	6
BP1189	gene	1252291	1252719	428	-	5	0	4
BP1189_BP1190	intergenic region	1252720	1252946	226	+	5	0	0
BP1190	gene	1252947	1253393	446	+	5	0	0
BP1191	gene	1253386	1254291	905	+	5	0	3
BP1191_BP1192	intergenic region	1254292	1254435	143	+	5	0	0
BP1192	gene	1254436	1254762	326	+	5	0	0
BP1193	gene	1254787	1255005	218	+	5	0	0
BP1194	gene	1255055	1255672	617	+	5	0	1
BP1195	gene	1255669	1256010	341	+	5	0	5
BP1196	gene	1256044	1257198	1154	-	5	0	63
BP1197	gene	1257195	1257923	728	-	5	0	0
BP1197_BP1198	intergenic region	1257924	1258260	336	+	5	0	1
BP1198	gene	1258261	1260858	2597	+	5	0	3
BP1198_BP1200	intergenic region	1260859	1261173	314	+	5	0	0
BP1200_BP1201_sub_1	intergenic region sublocus	1264097	1264435	338	+	5	2	7
BP1201_sub_1	gene sublocus	1264436	1265411	975	+	5	34	6
BP1201_sub_2	gene sublocus	1263216	1264050	834	+	5	4	230
BP1202	gene	1266476	1267171	695	-	5	0	0
BP1202_BP1203	intergenic region	1267172	1267328	156	+	5	0	2
BP1203	gene	1267329	1268537	1208	+	5	0	5
BP1204	gene	1268547	1269377	830	+	5	0	14
BP1205	gene	1269445	1269897	452	+	5	0	0
BP1206	gene	1269905	1270867	962	-	5	15	38
BP1206_BP1207	intergenic region	1270868	1270971	103	+	5	2	0
BP1207	gene	1270972	1272414	1442	+	5	3	93
BP1208	gene	1272465	1273421	956	+	5	0	2
BP1209_sub_1	gene sublocus	1273437	1274679	1242	-	5	0	122
BP1210_sub_1	gene sublocus	1275434	1275701	267	-	5	103	24
BP1210_sub_2	gene sublocus	1274840	1275327	487	-	5	24	111
BP1211	gene	1275837	1276637	800	-	5	3	9
BP1212	gene	1276667	1277182	515	-	5	0	1
BP1213	gene	1277205	1277834	629	-	5	0	17
BP1213_BP1214	intergenic region	1277835	1277980	145	+	5	7	0
BP1214	gene	1277981	1278928	947	+	5	0	0
BP1215	gene	1278925	1279710	785	+	5	0	1
BP1216	gene	1279799	1280359	560	+	5	0	0
BP1217	gene	1280369	1280755	386	+	5	3	3
BP1218_sub_1	gene sublocus	1281830	1282109	279	-	5	66	77
BP1218_sub_2	gene sublocus	1280957	1281760	803	-	5	6	218
BP1218_sub_3	gene sublocus	1280778	1280911	133	-	5	100	14
BP1219	gene	1282106	1282969	863	-	5	0	1
BP1220	gene	1282971	1283801	830	-	5	0	3
BP1220_BP1221	intergenic region	1283802	1283929	127	+	5	0	0
BP1221	gene	1283930	1285057	1127	+	5	0	0
BP1221_BP1222	intergenic region	1285058	1285208	150	+	5	0	0
BP1222	gene	1285209	1285925	716	+	5	1	0
BP1223_sub_1	gene sublocus	1285939	1286085	146	-	5	85	24
BP1225_sub_1	gene sublocus	1287692	1288262	570	-	5	19	6
BP1226_BP1227	intergenic region	1290017	1290180	163	+	5	2	7
BP1226_sub_1	gene sublocus	1288572	1289877	1305	-	5	3	182
BP1228_BP1229	intergenic region	1292339	1292496	157	+	5	0	0
BP1228_sub_1	gene sublocus	1291565	1291934	369	+	5	0	136
BP1228_sub_2	gene sublocus	1291992	1292338	346	+	5	9	104
BP1229	gene	1292497	1292724	227	+	5	0	1
BP1230	gene	1292798	1294204	1406	-	5	0	10
BP1231	gene	1294201	1295937	1736	-	5	0	11
BP1231_BP1232	intergenic region	1295938	1296052	114	+	5	0	0
BP1232	gene	1296053	1296319	266	-	5	0	0
BP1232_BP1233	intergenic region	1296320	1296487	167	+	5	0	2
BP1233	gene	1296488	1297342	854	-	5	0	1
BP1234	gene	1297370	1297999	629	-	5	0	0
BP1235	gene	1298086	1298763	677	-	5	4	2
BP1236	gene	1298837	1299292	455	+	5	0	0
BP1237	gene	1299292	1300269	977	+	5	0	0
BP1238	gene	1300308	1300952	644	+	5	0	8
BP1239	gene	1301442	1301777	335	-	5	0	2
BP1239_BP1240	intergenic region	1301778	1301985	207	+	5	2	0
BP1240	gene	1301986	1302990	1004	+	5	0	129
BP1241	gene	1303027	1303632	605	-	5	1	169
BP1241_BP1242	intergenic region	1303633	1303736	103	+	5	1	0
BP1242	gene	1303737	1304648	911	+	5	0	6
BP1242_BPt19	intergenic region	1304649	1305453	804	+	5	3	51
BP1243	gene	1305600	1306688	1088	+	5	16	83
BP1244_BP1245_sub_1	intergenic region sublocus	1308496	1308934	438	+	5	4	249
BP1244_sub_1	gene sublocus	1306706	1306852	146	+	5	26	79
BP1244_sub_2	gene sublocus	1306911	1308077	1166	+	5	0	218
BP1245	gene	1308935	1309441	506	+	5	0	0
BP1246	gene	1309438	1310916	1478	+	5	0	1
BP1247_sub_1	gene sublocus	1310993	1311339	346	+	5	4	115
BP1247_sub_2	gene sublocus	1311912	1313986	2074	+	5	0	117
BP1248	gene	1314014	1314415	401	+	5	1	1
BP1249	gene	1314460	1315194	734	+	5	1	0
BP1250	gene	1315211	1317031	1820	+	5	0	3
BP1251	gene	1317102	1317827	725	-	5	0	7
BP1252	gene	1317824	1318228	404	-	5	0	0
BP1252_BP1253	intergenic region	1318229	1318379	150	+	5	0	27
BP1253	gene	1318380	1319009	629	-	5	0	3
BP1254	gene	1319062	1321776	2714	+	5	0	8
BP1254_BP1255	intergenic region	1321777	1321886	109	+	5	4	0
BP1255	gene	1321887	1322723	836	+	5	0	0
BP1256	gene	1322778	1323566	788	+	5	1	176
BP1257	gene	1323600	1325261	1661	-	5	0	1
BP1257_BP1258	intergenic region	1325262	1325428	166	+	5	2	1
BP1258	gene	1325429	1326820	1391	+	5	0	3
BP1258_BP1259	intergenic region	1326821	1326957	136	+	5	29	0
BP1259	gene	1326958	1327617	659	-	5	0	21
BP1260	gene	1327653	1330535	2882	-	5	0	16
BP1261	gene	1330602	1334185	3583	+	5	0	5
BP1262	gene	1334252	1335508	1256	-	5	0	2
BP1262_BP1263	intergenic region	1335509	1335620	111	+	5	2	0
BP1263	gene	1335621	1336046	425	-	5	1	1
BP1263_BP1264	intergenic region	1336047	1336239	192	+	5	0	0
BP1264	gene	1336240	1338201	1961	+	5	0	1
BP1265	gene	1338201	1338809	608	+	5	58	80
BP1266	gene	1338827	1341142	2315	+	5	0	0
BP1267_BP1270_sub_1	intergenic region sublocus	1343413	1344074	661	+	5	4	32
BP1267_sub_1	gene sublocus	1341145	1341914	769	+	5	3	105
BP1267_sub_2	gene sublocus	1342025	1342351	326	+	5	81	50
BP1270	gene	1344075	1344713	638	-	5	5	5
BP1271	gene	1344710	1345685	975	-	5	5	60
BP1272	gene	1345693	1346049	356	+	5	3	7
BP1273	gene	1346131	1346832	701	-	5	2	2
BP1274	gene	1346833	1347600	767	-	5	2	2
BP1275	gene	1347597	1348835	1238	-	5	3	6
BP1276	gene	1348835	1349761	926	-	5	5	6
BP1276_BP1277	intergenic region	1349762	1349863	101	+	5	3	0
BP1277	gene	1349864	1350979	1115	-	5	3	2
BP1277_BP1279_sub_1	intergenic region sublocus	1352052	1352298	246	+	5	0	0
BP1279	gene	1352299	1352880	581	-	5	0	0
BP1280	gene	1352877	1353710	833	-	5	11	35
BP1280_BP1281	intergenic region	1353711	1353920	209	+	5	0	0
BP1281	gene	1353921	1355234	1313	+	5	0	7
BP1281_BP1282	intergenic region	1355235	1355410	175	+	5	151	3
BP1282	gene	1355411	1356292	881	+	5	3	3
BP1283	gene	1356312	1357163	851	+	5	0	1
BP1284	gene	1357216	1358304	1088	+	5	0	0
BP1284_BP1285	intergenic region	1358305	1358414	109	+	5	29	0
BP1285	gene	1358415	1359542	1127	-	5	0	137
BP1285_BP1289_sub_1	intergenic region sublocus	1359543	1359991	448	+	5	9	102
BP1285_BP1289_sub_2	intergenic region sublocus	1360043	1360379	336	+	5	33	69
BP1285_BP1289_sub_3	intergenic region sublocus	1361444	1361658	214	+	5	0	0
BP1289	gene	1361659	1362036	377	-	5	0	0
BP1289_BP1290	intergenic region	1362037	1362183	146	+	5	1	1
BP1290	gene	1362184	1362681	497	+	5	0	1
BP1291_BP1292	intergenic region	1363206	1363338	132	+	5	14	1
BP1292	gene	1363339	1364154	815	+	5	0	6
BP1293	gene	1364167	1365348	1181	-	5	0	5
BP1294	gene	1365396	1366289	893	-	5	0	3
BP1294_BP1295	intergenic region	1366290	1366415	125	+	5	0	0
BP1295	gene	1366416	1366886	470	-	5	1	1
BP1295_BP1296	intergenic region	1366887	1367011	124	+	5	2	0
BP1296_sub_1	gene sublocus	1367012	1367744	732	-	5	1	112
BP1298	gene	1368641	1368934	293	-	5	0	0
BP1299	gene	1368931	1369395	464	-	5	13	3
BP1300	gene	1369407	1370108	701	-	5	0	2
BP1300_BP1301	intergenic region	1370109	1370217	108	+	5	8	62
BP1301	gene	1370218	1370718	500	-	5	6	76
BP1302	gene	1370801	1371979	1178	-	5	2	3
BP1303_BP1304	intergenic region	1373387	1373606	219	+	5	3	38
BP1303_sub_1	gene sublocus	1372003	1373159	1156	-	5	6	133
BP1304	gene	1373607	1373942	335	+	5	1	31
BP1304_BP1305	intergenic region	1373943	1374129	186	+	5	27	5
BP1305	gene	1374130	1375578	1448	+	5	27	2
BP1306	gene	1375615	1375980	365	+	5	27	0
BP1306_BP1307	intergenic region	1375981	1376086	105	+	5	42	0
BP1307	gene	1376087	1376626	539	-	5	30	3
BP1307_BP1311_sub_1	intergenic region sublocus	1378224	1379020	796	+	5	1	146
BP1311	gene	1379021	1379425	404	-	5	0	3
BP1311_BP1312	intergenic region	1379426	1379629	203	+	5	4	1
BP1312	gene	1379630	1380665	1035	+	5	4	110
BP1313	gene	1380662	1380985	323	+	5	0	0
BP1314	gene	1380988	1381875	887	-	5	7	60
BP1315	gene	1381908	1382333	425	-	5	0	0
BP1316	gene	1382405	1382957	552	-	5	0	41
BP1318	gene	1382998	1383504	506	-	5	0	0
BP1319	gene	1383543	1384874	1331	-	5	21	132
BP1320	gene	1384934	1385749	815	+	5	0	4
BP1321_sub_1	gene sublocus	1385746	1386458	712	+	5	2	114
BP1321_sub_2	gene sublocus	1386498	1386600	102	+	5	57	0
BP1322	gene	1386701	1389672	2971	+	5	0	1
BP1323_sub_1	gene sublocus	1391791	1392206	415	-	5	52	56
BP1323_sub_2	gene sublocus	1390695	1391789	1094	-	5	31	100
BP1323_sub_3	gene sublocus	1389663	1389869	206	-	5	27	88
BP1324_sub_1	gene sublocus	1392522	1393038	516	-	5	68	71
BP1326_sub_1	gene sublocus	1394288	1395282	994	-	5	10	154
BP1326_sub_2	gene sublocus	1393827	1394232	405	-	5	48	139
BP1327_sub_1	gene sublocus	1395520	1397444	1924	-	5	1	111
BP1328	gene	1397449	1399644	2195	-	5	0	18
BP1329_BP1333_sub_1	intergenic region sublocus	1402983	1404946	1963	+	5	49	76
BP1329_sub_1	gene sublocus	1400368	1402982	2614	-	5	1	154
BP1329_sub_2	gene sublocus	1399641	1400330	689	-	5	11	109
BP1333	gene	1406801	1406980	179	-	5	13	0
BP1333_BP1334	intergenic region	1406981	1407096	115	+	5	14	1
BP1335_sub_1	gene sublocus	1407839	1408878	1039	-	5	71	74
BP1338_sub_1	gene sublocus	1410851	1411033	182	-	5	0	0
BP1338_sub_2	gene sublocus	1409038	1409787	749	-	5	17	12
BP1339_sub_1	gene sublocus	1411754	1412232	478	-	5	3	255
BP1339_sub_2	gene sublocus	1411030	1411635	605	-	5	7	140
BP1340	gene	1412229	1412987	758	-	5	10	56
BP1341	gene	1413081	1413273	192	+	5	114	0
BP1341_BP1342	intergenic region	1413274	1413380	106	+	5	5	0
BP1342	gene	1413381	1414013	632	+	5	27	10
BP1343_BP1344	intergenic region	1414808	1414968	160	+	5	1	0
BP1343_sub_1	gene sublocus	1414039	1414578	539	+	5	55	53
BP1343_sub_2	gene sublocus	1414669	1414807	138	+	5	10	91
BP1344	gene	1414969	1417569	2600	+	5	0	112
BP1345_sub_1	gene sublocus	1420770	1420976	206	-	5	7	103
BP1345_sub_2	gene sublocus	1420188	1420727	539	-	5	15	138
BP1345_sub_3	gene sublocus	1418955	1420119	1164	-	5	7	142
BP1345_sub_4	gene sublocus	1417557	1418798	1241	-	5	0	129
BP1346	gene	1420984	1421889	905	-	5	0	16
BP1346_BP1347	intergenic region	1421890	1422027	137	+	5	0	0
BP1347	gene	1422028	1422606	578	+	5	0	3
BP1348	gene	1422603	1423514	911	+	5	12	112
BP1349	gene	1423528	1424208	680	-	5	0	3
BP1349_BP1350	intergenic region	1424209	1424409	200	+	5	0	0
BP1350_sub_1	gene sublocus	1424410	1425782	1372	+	5	1	138
BP1350_sub_2	gene sublocus	1425853	1426449	596	+	5	22	128
BP1351	gene	1426468	1427455	987	+	5	7	3
BP1352	gene	1427481	1428278	797	+	5	0	0
BP1353	gene	1428275	1429468	1193	+	5	0	0
BP1354	gene	1429465	1430427	962	+	5	0	4
BP1355	gene	1430445	1431485	1040	-	5	7	6
BP1356	gene	1431473	1432081	608	-	5	0	0
BP1357_BP1358	intergenic region	1433501	1433669	168	+	5	1	2
BP1357_sub_1	gene sublocus	1432410	1433500	1090	-	5	61	126
BP1357_sub_2	gene sublocus	1432083	1432344	261	-	5	42	63
BP1358	gene	1433670	1434665	995	+	5	0	0
BP1359	gene	1434685	1435863	1178	+	5	0	3
BP1360	gene	1435874	1436791	917	+	5	0	2
BP1360_BP1363_sub_1	intergenic region sublocus	1437906	1438662	756	+	5	1	7
BP1363_sub_1	gene sublocus	1438663	1439339	676	-	5	0	237
BP1364_BP1366_sub_1	intergenic region sublocus	1440199	1440401	202	+	5	16	5
BP1364_BP1366_sub_2	intergenic region sublocus	1441627	1441766	139	+	5	1	36
BP1364_sub_1	gene sublocus	1439426	1440198	772	-	5	0	277
BP1366	gene	1441767	1442921	1154	+	5	0	2
BP1367	gene	1442925	1445042	2117	+	5	1	1
BP1368_sub_1	gene sublocus	1445039	1445196	157	+	5	10	85
BP1368_sub_2	gene sublocus	1445354	1446321	967	+	5	6	148
BP1370_sub_1	gene sublocus	1447558	1447909	351	-	5	84	26
BP1371	gene	1447927	1448217	290	-	5	1	0
BP1371_BP1372	intergenic region	1448218	1448343	125	+	5	2	0
BP1372	gene	1448344	1449054	710	-	5	1	1
BP1372_BP1373	intergenic region	1449055	1449237	182	+	5	8	0
BP1373	gene	1449238	1449645	407	+	5	1	0
BP1374	gene	1449658	1450077	419	+	5	1	1
BP1375	gene	1450125	1450829	704	+	5	2	1
BP1376	gene	1450895	1452316	1421	+	5	1	3
BP1377	gene	1452355	1453119	764	+	5	1	1
BP1378	gene	1453163	1453948	785	+	5	1	0
BP1379	gene	1453948	1454637	689	+	5	1	7
BP1380	gene	1454640	1455773	1133	+	5	1	0
BP1381_sub_1	gene sublocus	1455791	1456085	294	+	5	6	209
BP1381_sub_2	gene sublocus	1456231	1456813	582	+	5	4	113
BP1382	gene	1456883	1458529	1646	+	5	1	0
BP1383	gene	1458563	1460095	1532	+	5	2	1
BP1384_BP1385	intergenic region	1461995	1462114	119	+	5	14	19
BP1384_sub_1	gene sublocus	1460174	1460855	681	+	5	1	0
BP1385_BP1386	intergenic region	1463735	1463912	177	+	5	16	0
BP1385_sub_1	gene sublocus	1462115	1462890	775	+	5	0	14
BP1386	gene	1463913	1465353	1440	+	5	12	160
BP1389	gene	1466633	1467421	788	-	5	1	0
BP1390	gene	1467444	1467713	269	-	5	1	0
BP1391	gene	1467730	1468464	734	-	5	1	30
BP1392	gene	1468533	1468874	341	-	5	1	3
BP1393	gene	1468885	1469385	500	-	5	0	10
BP1395	gene	1470391	1470939	548	-	5	0	1
BP1395_BP1398	intergenic region	1470940	1471104	164	+	5	0	0
BP1398_BP1399	intergenic region	1473354	1473484	130	+	5	14	9
BP1398_sub_1	gene sublocus	1471105	1471328	223	-	5	3	65
BP1399	gene	1473485	1473931	446	-	5	0	1
BP1400	gene	1473924	1475357	1433	-	5	27	110
BP1401_sub_1	gene sublocus	1476003	1476151	148	-	5	61	53
BP1401_sub_2	gene sublocus	1475396	1475908	512	-	5	0	112
BP1402	gene	1476144	1477154	1010	-	5	0	8
BP1403	gene	1477144	1478820	1676	-	5	0	7
BP1403_BP1404	intergenic region	1478821	1479132	311	+	5	0	1
BP1404	gene	1479133	1479465	332	+	5	0	1
BP1405	gene	1479479	1479874	395	-	5	1	0
BP1406_sub_1	gene sublocus	1479884	1480134	250	-	5	2	262
BP1407_sub_1	gene sublocus	1481307	1481482	175	-	5	38	84
BP1407_sub_2	gene sublocus	1480236	1480603	367	-	5	50	302
BP1408	gene	1481479	1481829	350	-	5	1	5
BP1409	gene	1481877	1482305	428	-	5	0	1
BP1410	gene	1482313	1483686	1373	-	5	0	0
BP1410_BP1411	intergenic region	1483687	1483826	139	+	5	0	3
BP1411	gene	1483827	1484204	377	-	5	44	1
BP1411_BP1412	intergenic region	1484205	1484466	261	+	5	0	4
BP1412	gene	1484467	1485774	1307	+	5	0	12
BP1412_BP1413	intergenic region	1485775	1485966	191	+	5	5	0
BP1413_sub_1	gene sublocus	1485967	1486115	148	+	5	20	100
BP1413_sub_2	gene sublocus	1486365	1486665	300	+	5	12	98
BP1414	gene	1486662	1487150	488	+	5	0	0
BP1415_sub_1	gene sublocus	1487192	1488693	1501	+	5	0	251
BP1416_sub_1	gene sublocus	1488766	1489232	466	-	5	1	165
BP1416A	gene	1489283	1489997	714	-	5	0	67
BP1417	gene	1490036	1492633	2597	-	5	0	50
BP1418	gene	1492663	1493484	821	-	5	0	66
BP1418_BP1419	intergenic region	1493485	1494210	725	+	5	3	2
BP1419	gene	1494211	1494960	749	+	5	0	0
BP1419_BP1420	intergenic region	1494961	1495143	182	+	5	6	0
BP1420	gene	1495144	1496022	878	+	5	0	1
BP1422	gene	1496851	1497411	560	+	5	0	0
BP1422_BP1423	intergenic region	1497412	1497577	165	+	5	0	0
BP1423	gene	1497578	1498342	764	+	5	0	1
BP1424_sub_1	gene sublocus	1498362	1498683	321	+	5	24	87
BP1424_sub_2	gene sublocus	1498707	1499219	512	+	5	2	107
BP1425_sub_1	gene sublocus	1499216	1499344	128	+	5	2	138
BP1425_sub_2	gene sublocus	1499751	1500415	664	+	5	1	110
BP1426_sub_1	gene sublocus	1500455	1500910	455	+	5	1	110
BP1426_sub_2	gene sublocus	1501196	1501789	593	+	5	0	114
BP1427	gene	1501842	1504178	2336	+	5	0	17
BP1427_BP1428	intergenic region	1504179	1504303	124	+	5	1	0
BP1428	gene	1504304	1504867	563	+	5	0	1
BP1429	gene	1504876	1505967	1091	+	5	0	62
BP1430	gene	1506039	1506494	455	+	5	0	0
BP1431	gene	1506495	1507289	794	+	5	0	1
BP1433	gene	1508454	1509059	605	+	5	0	0
BP1434	gene	1509056	1509829	773	+	5	0	7
BP1435	gene	1509841	1510668	827	-	5	0	0
BP1435_BP1436	intergenic region	1510669	1510829	160	+	5	0	0
BP1448	gene	1522576	1523013	437	+	5	0	1
BP1449_BP1452_sub_1	intergenic region sublocus	1524832	1526066	1234	+	5	0	0
BP1449_sub_1	gene sublocus	1523073	1523532	459	+	5	0	118
BP1452	gene	1526067	1527164	1097	+	5	0	0
BP1453	gene	1527175	1530417	3242	+	5	0	3
BP1453_BP1454	intergenic region	1530418	1530566	148	+	5	114	0
BP1454_BP1455	intergenic region	1531321	1531438	117	+	5	16	0
BP1454_sub_1	gene sublocus	1530653	1531320	667	+	5	52	62
BP1455	gene	1531439	1532083	644	-	5	0	3
BP1456	gene	1532094	1532993	899	-	5	1	4
BP1457	gene	1533041	1534126	1085	-	5	0	5
BP1458	gene	1534123	1535817	1694	-	5	0	1
BP1458_BP1460_sub_1	intergenic region sublocus	1536952	1537081	129	+	5	0	0
BP1460	gene	1537082	1538458	1376	+	5	0	0
BP1462	gene	1538500	1539561	1061	+	5	0	1
BP1463	gene	1539595	1540431	836	+	5	0	1
BP1464	gene	1540441	1540983	542	-	5	0	0
BP1465	gene	1540997	1542289	1292	-	5	0	3
BP1466_BP1467	intergenic region	1542880	1543031	151	+	5	0	0
BP1467	gene	1543032	1544129	1097	+	5	0	4
BP1468	gene	1544136	1544696	560	+	5	1	15
BP1469_sub_1	gene sublocus	1544693	1545228	535	+	5	35	103
BP1470	gene	1545397	1547487	2090	+	5	0	7
BP1471	gene	1547484	1548113	629	+	5	0	1
BP1471_BP1472	intergenic region	1548114	1548566	452	+	5	0	0
BP1472	gene	1548567	1551458	2891	+	5	0	5
BP1473	gene	1551469	1552096	627	+	5	1	0
BP1474	gene	1552093	1552326	233	+	5	0	0
BP1475	gene	1552339	1553496	1157	+	5	0	1
BP1476	gene	1553519	1553893	374	+	5	2	1
BP1477	gene	1553927	1555042	1115	-	5	0	11
BP1477_BP1478	intergenic region	1555043	1555205	162	+	5	0	0
BP1478	gene	1555206	1555945	739	+	5	0	1
BP1479	gene	1555942	1556646	704	+	5	0	2
BP1480	gene	1556643	1557461	818	+	5	0	4
BP1480_BP1481	intergenic region	1557462	1557744	282	+	5	1	0
BP1481	gene	1557745	1559148	1403	+	5	0	1
BP1482	gene	1559163	1559813	650	+	5	0	0
BP1483	gene	1559895	1560971	1076	+	5	0	2
BP1483_BP1484	intergenic region	1560972	1561157	185	+	5	0	1
BP1484	gene	1561158	1562288	1130	+	5	0	0
BP1484_BP1485	intergenic region	1562289	1562458	169	+	5	0	0
BP1485_sub_1	gene sublocus	1562459	1562861	402	+	5	33	83
BP1485_sub_2	gene sublocus	1563730	1564042	312	+	5	5	109
BP1486	gene	1564046	1564858	812	+	5	0	0
BP1486_BP1487	intergenic region	1564859	1565002	143	+	5	0	0
BP1487	gene	1565003	1566097	1094	+	5	0	173
BP1487_BP1488	intergenic region	1566098	1566308	210	+	5	2	0
BP1488_sub_1	gene sublocus	601779	602372	593	+	5	114	27
BP1489_sub_1	gene sublocus	602375	603083	708	+	5	7	5
BP1489_sub_2	gene sublocus	603127	603951	824	+	5	9	185
BP1490	gene	1568623	1569279	656	+	5	6	12
BP1492_BP1495_sub_1	intergenic region sublocus	1572893	1573206	313	+	5	14	132
BP1492_sub_1	gene sublocus	1570741	1571828	1087	+	5	36	1
BP1495	gene	1573207	1573599	392	-	5	6	7
BP1496	gene	1573605	1574264	659	-	5	0	0
BP1496_BP1497	intergenic region	1574265	1574768	503	+	5	0	1
BP1497	gene	1574769	1576718	1949	+	5	2	5
BP1498_BP1499	intergenic region	1577285	1577420	135	+	5	2	0
BP1499	gene	1577421	1578377	956	+	5	0	44
BP1500	gene	1578388	1578786	398	+	5	0	0
BP1500_BP1501	intergenic region	1578787	1578901	114	+	5	0	0
BP1501	gene	1578902	1579171	269	+	5	0	0
BP1501_BP1502	intergenic region	1579172	1579292	120	+	5	0	0
BP1502	gene	1579293	1580987	1694	+	5	0	2
BP1502_BP1503	intergenic region	1580988	1581151	163	+	5	0	0
BP1503	gene	1581152	1581376	224	-	5	1	0
BP1504	gene	1581373	1581800	427	-	5	0	1
BP1504_BP1505	intergenic region	1581801	1581974	173	+	5	1	0
BP1505	gene	1581975	1582925	950	+	5	0	11
BP1506_BP1507	intergenic region	1584128	1584287	159	+	5	4	0
BP1507	gene	1584288	1585208	920	+	5	0	3
BP1508	gene	1585221	1585862	641	+	5	3	4
BP1509	gene	1585859	1586530	671	+	5	0	2
BP1509_BP1512_sub_1	intergenic region sublocus	1586531	1587286	755	+	5	0	0
BP1509_BP1512_sub_2	intergenic region sublocus	1588351	1588562	211	+	5	0	1
BP1512	gene	1588563	1588967	404	-	5	0	0
BP1513	gene	1589041	1590231	1190	-	5	0	12
BP1514	gene	1590265	1590591	326	-	5	6	5
BP1516	gene	1591188	1592414	1226	-	5	0	11
BP1516_BP1517	intergenic region	1592415	1592591	176	+	5	0	0
BP1517	gene	1592592	1593722	1130	-	5	0	62
BP1517_BP1518	intergenic region	1593723	1593977	254	+	5	0	0
BP1518	gene	1593978	1594538	560	+	5	1	1
BP1518_BP1519	intergenic region	1594539	1594674	135	+	5	0	0
BP1519	gene	1594675	1595739	1064	+	5	0	3
BP1520	gene	1595824	1596270	446	-	5	0	5
BP1520_BP1521	intergenic region	1596271	1596494	223	+	5	0	0
BP1521	gene	1596495	1597376	881	+	5	0	5
BP1521_BP1522	intergenic region	1597377	1597508	131	+	5	0	0
BP1522	gene	1597509	1597682	173	+	5	0	0
BP1523	gene	1597685	1598086	401	+	5	1	0
BP1524	gene	1598106	1598342	236	+	5	1	0
BP1525	gene	1598350	1598829	479	+	5	2	4
BP1525_BP1526	intergenic region	1598830	1599014	184	+	5	0	0
BP1526	gene	1599015	1599494	479	+	5	0	0
BP1527	gene	1599497	1600687	1190	+	5	2	88
BP1528_BP1529	intergenic region	1601745	1601880	135	+	5	0	0
BP1528_sub_1	gene sublocus	1600692	1601349	657	+	5	53	53
BP1528_sub_2	gene sublocus	1601516	1601744	228	+	5	7	108
BP1529	gene	1601881	1602903	1022	+	5	0	2
BP1530	gene	1602995	1603831	836	+	5	1	10
BP1530_BP1531	intergenic region	1603832	1604023	191	+	5	1	0
BP1531	gene	1604024	1604929	905	+	5	0	2
BP1532	gene	1604956	1605747	791	+	5	0	0
BP1533	gene	1605770	1606462	692	+	5	0	1
BP1534	gene	1606484	1607236	752	+	5	0	3
BP1534_BP1535	intergenic region	1607237	1607364	127	+	5	6	0
BP1535_BP1536	intergenic region	1608925	1609057	132	+	5	26	0
BP1535_sub_1	gene sublocus	1607365	1607935	570	+	5	1	117
BP1535_sub_2	gene sublocus	1608053	1608924	871	+	5	19	111
BP1536	gene	1609058	1609501	443	+	5	0	0
BP1536_BP1537	intergenic region	1609502	1609638	136	+	5	0	0
BP1537	gene	1609639	1610832	1193	-	5	0	2
BP1538	gene	1610912	1612606	1694	-	5	0	2
BP1538_BP1539	intergenic region	1612607	1612763	156	+	5	0	0
BP1539	gene	1612764	1613651	887	+	5	1	0
BP1540	gene	1613689	1614621	932	+	5	0	18
BP1541	gene	1614635	1615123	488	+	5	1	7
BP1541_BP1542	intergenic region	1615124	1615240	116	+	5	0	0
BP1542	gene	1615241	1615819	578	+	5	1	0
BP1542_BP1545_sub_1	intergenic region sublocus	1615820	1616284	464	+	5	0	162
BP1545_sub_1	gene sublocus	1617349	1618098	749	-	5	2	173
BP1545A_BPt21	intergenic region	1618388	1618826	438	+	5	1	4
BP1545A_sub_1	gene sublocus	1618160	1618387	227	+	5	12	176
BP1546	gene	1619148	1620350	1202	+	5	0	2
BP1546_BP1547	intergenic region	1620351	1620553	202	+	5	0	4
BP1547_sub_1	gene sublocus	1620554	1621157	603	+	5	0	107
BP1547_sub_2	gene sublocus	1621964	1623214	1250	+	5	7	103
BP1548_BP1549_sub_1	intergenic region sublocus	1626632	1626936	304	+	5	104	110
BP1548_BP1549_sub_2	intergenic region sublocus	1627178	1627433	255	+	5	5	213
BP1548_sub_1	gene sublocus	1623227	1625841	2614	+	5	0	129
BP1548_sub_2	gene sublocus	1626292	1626631	339	+	5	41	123
BP1549_sub_1	gene sublocus	1627434	1628537	1103	+	5	1	159
BP1549_sub_2	gene sublocus	1629132	1629524	392	+	5	7	102
BP1550	gene	1629571	1629897	326	+	5	0	2
BP1550_BP1553_sub_1	intergenic region sublocus	1629898	1630546	648	+	5	0	2
BP1553	gene	1631675	1632439	764	-	5	0	0
BP1554	gene	1632436	1633035	599	-	5	0	0
BP1554_BP1555	intergenic region	1633036	1633138	102	+	5	0	0
BP1555	gene	1633139	1633990	851	-	5	1	0
BP1555_BP1559_sub_1	intergenic region sublocus	1633991	1634233	242	+	5	1	239
BP1555_BP1559_sub_2	intergenic region sublocus	1634307	1634668	361	+	5	209	2
BP1555_BP1559_sub_3	intergenic region sublocus	1635733	1636625	892	+	5	8	115
BP1559_sub_1	gene sublocus	1637132	1637901	769	-	5	55	79
BP1560	gene	1637931	1639343	1412	-	5	5	47
BP1561	gene	1639439	1640749	1310	-	5	1	1
BP1561_BP1562	intergenic region	1640750	1640854	104	+	5	0	0
BP1562	gene	1640855	1641415	560	-	5	0	4
BP1562_BP1563_sub_1	intergenic region sublocus	1641416	1641526	110	+	5	164	125
BP1562_BP1563_sub_2	intergenic region sublocus	1641580	1641682	102	+	5	266	24
BP1563	gene	1641683	1642237	554	+	5	0	3
BP1563_BP1565	intergenic region	1642238	1642692	454	+	5	1	5
BP1565	gene	1642693	1642908	215	-	5	0	0
BP1565_BP1566	intergenic region	1642909	1643108	199	+	5	0	0
BP1566	gene	1643109	1645760	2651	+	5	4	165
BP1567	gene	1645757	1646944	1187	+	5	0	35
BP1567_BP1568_sub_1	intergenic region sublocus	1646945	1647367	422	+	5	18	121
BP1569	gene	1648305	1649432	1127	-	5	0	34
BP1570_BP1571	intergenic region	1650323	1650434	111	+	5	0	0
BP1571	gene	1650435	1651083	648	-	5	0	0
BP1571_BP1573_sub_1	intergenic region sublocus	1652196	1652373	177	+	5	2	3
BP1574	gene	1653195	1653854	659	+	5	0	2
BP1575	gene	1653851	1654579	728	+	5	0	0
BP1576	gene	1654592	1656871	2279	-	5	0	1
BP1577	gene	1656896	1657099	203	-	5	0	0
BP1578	gene	1657141	1657773	632	-	5	1	1
BP1578_BP1579	intergenic region	1657774	1657908	134	+	5	4	0
BP1579	gene	1657909	1658826	917	-	5	0	19
BP1580	gene	1658823	1659536	713	-	5	2	14
BP1580_BP1581	intergenic region	1659537	1659773	236	+	5	10	0
BP1581	gene	1659774	1660544	770	+	5	56	88
BP1582	gene	1660549	1661148	599	-	5	1	5
BP1582_BP1583	intergenic region	1661149	1661392	243	+	5	3	0
BP1583	gene	1661393	1662883	1490	+	5	2	4
BP1584	gene	1662942	1663226	284	-	5	0	0
BP1585	gene	1663223	1663351	128	-	5	0	0
BP1586	gene	1663364	1663519	155	-	5	0	0
BP1586_BP1587	intergenic region	1663520	1663791	271	+	5	1	0
BP1587	gene	1663792	1664718	926	-	5	1	0
BP1587_BP1588	intergenic region	1664719	1664854	135	+	5	0	0
BP1588	gene	1664855	1665595	740	+	5	1	8
BP1588_BP1589	intergenic region	1665596	1665761	165	+	5	54	2
BP1589	gene	1665762	1667138	1376	-	5	0	2
BP1589_BP1590	intergenic region	1667139	1667319	180	+	5	0	0
BP1590	gene	1667320	1668225	905	+	5	0	0
BP1591	gene	1668308	1669999	1691	+	5	1	139
BP1592	gene	1669877	1671679	1802	-	5	4	12
BP1592_BP1595_sub_1	intergenic region sublocus	1671680	1672437	757	+	5	0	10
BP1595	gene	1673519	1674739	1220	+	5	0	4
BP1595_BP1596	intergenic region	1674740	1674924	184	+	5	1	0
BP1596	gene	1674925	1676337	1412	+	5	0	9
BP1597	gene	1676392	1677468	1076	+	5	0	39
BP1598_sub_1	gene sublocus	1677468	1678679	1211	+	5	0	122
BP1598_sub_2	gene sublocus	1678723	1678955	232	+	5	10	107
BP1599_BP1600_sub_1	intergenic region sublocus	1679919	1680068	149	+	5	21	263
BP1599_sub_1	gene sublocus	1678965	1679871	906	-	5	3	279
BP1600	gene	1680069	1680767	698	+	5	0	0
BP1601	gene	1680845	1681750	905	+	5	0	1
BP1601_BP1604_sub_1	intergenic region sublocus	1682827	1683617	790	+	5	40	64
BP1604	gene	1683618	1685288	1670	-	5	0	0
BP1604_BP1605	intergenic region	1685289	1685411	122	+	5	0	0
BP1605	gene	1685412	1686461	1049	-	5	0	1
BP1605_BP1606	intergenic region	1686462	1686782	320	+	5	1	0
BP1606	gene	1686783	1687559	776	+	5	0	2
BP1607	gene	1687624	1688526	902	-	5	1	4
BP1607_BP1608	intergenic region	1688527	1688627	100	+	5	3	0
BP1608_sub_1	gene sublocus	1688628	1689646	1018	+	5	0	109
BP1609	gene	1689820	1690623	803	+	5	0	1
BP1609_BP1610	intergenic region	1690624	1690786	162	+	5	0	0
[truncated: 2,636 more rows]

## Sheet: supp table 2 mgt_2_antigen
Supplementart Table 2. Correspondence between MGT2 and MGT3 STs and vaccine antigen allele numbers. Columns are MGT STs, rows are vaccine antigen alleles and values are total isolates assigned to both types.
MGT2	1	2	3	4	5	6	7	8	9	11	12	13	15	16	17	19	20	21	22	23	24
ptxA
ptxA1		3687	57				559	22		1	2			1	1	1		1	1	3
ptxA2	29					170			16			1	3				1				1
ptxA22		1
ptxA30							1
ptxA4					9
ptxA5				27
ptxA6								2
ptxA8		8
ptxA9		5
ptxP
ptxP1	29	1	56			168	560	24	16	1		1				1	1	1	1	3	1
ptxP10			1
ptxP2					9
ptxP21		5
ptxP22		1
ptxP29		1
ptxP3		3693									2			1	1
ptxP4				27
ptxP6													3
ptxP8						2
fim2
fim2-1	29	3701	57	27		170	558	24	16	1	2	1	3	1	1	1	1	1	1	3	1
fim2-11							2
fim2-2					9
fim3
fim3-1	29	2772	57	27	9	170	518	24	16	1		1	3			1	1	1	1	3	1
fim3-2		927									2			1	1
fim3-26							1
fim3-3		1
fim3-4							41
fim3-7		1
prn
prn1	29				9	170	560	24	16			1	3			1	1	1	1	3	1
prn11		2
prn2		3699	57							1	2			1	1
prn6				27
fhaB
fhaB1	29	3701	57			170	92	24	16	1	2	1	3	1	1	1	1				1
fhaB2				27	9
fhaB3							468											1	1	3
MGT2 ST	1					2
MGT3 ST	1	4	24	108	109	2	7	8	9	11	12	17	18	19	20	21	27	28	31	36	39	40	44	53	55	57	62	63	66	67	76	77	83	84	85	86	87	88	89	90	91	94	98	102	104	112	113	114	119
fim3
fim3-1	19	5	1	2	2		887	656	94		1083					18	1		6		1	4			1	4			1			1	1		1	1				1	1		1	1	1		1	1	1
fim3-2						375				265		11	1	1	1			224		1			1				1	2		3	5			1			12	2	5			1				1
fim3-26
fim3-3																								1
fim3-4
fim3-7								1
fhaB
fhaB1	19	5	1	2	2	375	887	657	94	265	1083	11	1	1	1	18	1	224	6	1	1	4	1	1	1	4	1	2	1	3	5	1	1	1	1	1	12	2	5	1	1	1	1	1	1	1	1	1	1
fhaB2
fhaB3
[truncated: 62 more columns]

## Sheet: Supp table 3 isolate details
Supplementary table 3. Strain metadata and analysis results
Column	description
Isolate	main isolate identifier
Alias	other identifiers for the same sample
Dataset	Initial MGT creation dataset or updated global epidemiology dataset
Bioproject	NCBI bioproject assigned to isolate
Biosample	NCBI biosample assigned to isolate
MGT1	MGT1 ST assignment
MGT2	MGT2 ST assignment
MGT3	MGT3 ST assignment
MGT4	MGT4 ST assignment
MGT5	MGT5 ST assignment
MGT2_CC	MGT2 clonal complex assigned from MGT2 ST assignment
MGT3_CC	MGT3 clonal complex assigned from MGT3 ST assignment
MGT4_CC	MGT4 clonal complex assigned from MGT4 ST assignment
MGT5_CC	MGT5 clonal complex assigned from MGT5 ST assignment
ODC1	single linkage cluster derived from MGT5 allele profile with cutoff of 1
ODC2	single linkage cluster derived from MGT5 allele profile with cutoff of 2
ODC5	single linkage cluster derived from MGT5 allele profile with cutoff of 3
ODC10	single linkage cluster derived from MGT5 allele profile with cutoff of 10
Continent
Country
State
Source
Type
Host
Disease
Date	YYYY-MM-DD
Year
Month
cluster	cluster assignment based on SNPs described in Octavia et al 2011
SNP profile	cluster assignment based on SNPs described in Octavia et al 2012
Epidemic lineage	epidemic lineage assignment based on SNPs described in sarfarchi et al 2016 and Xu et al 2019&2022
ptxA-MGT	ptxA assignment derived from alleles called during MGT5 assignment
ptxA-lineage	ptxA assignment derived phylogenetic location of isolate on a species wide phylogeny
ptxP-MGT	ptxP assignment derived from alleles called during MGT5 assignment
ptxP-lineage	ptxP assignment derived phylogenetic location of isolate on a species wide phylogeny
fim2-MGT	fim2 assignment derived from alleles called during MGT5 assignment
fim2-lineage	fim2 assignment derived phylogenetic location of isolate on a species wide phylogeny
fim3-MGT	fim3 assignment derived from alleles called during MGT5 assignment
fim3-lineage	fim3 assignment derived phylogenetic location of isolate on a species wide phylogeny
prn-MGT	prn assignment derived from alleles called during MGT5 assignment
prn-lineage	prn assignment derived phylogenetic location of isolate on a species wide phylogeny
fhaB-MGT	fhaB assignment derived from alleles called during MGT5 assignment
fhaB-lineage	fhaB assignment derived phylogenetic location of isolate on a species wide phylogeny
23s mut	presence of the A2047G mutation conferring resistance to macrolides (erythromycin)
prn_status	whether Prn is predicted to be deficient (NEG), present (POS) or uncertain (?)
lefranq event calls	Isolates assigned an event number in lefrancq 2022 (defined supp table 6)
lefranq expanded	as above but isolates with identical mutations detected that were not typed in lefrancq are a also assigned numbers, mutations in prn whose effect is unknown (prn_status=?) are listed in detail
Strain	Alias	Dataset	Bioproject	Biosample	MGT1	MGT2	MGT3	MGT4	MGT5	MGT2_CC	MGT3_CC	MGT4_CC	MGT5_CC	ODC1	ODC2	ODC5	ODC10	Continent	Country	State	Source	Type	Host	Disease	Date	Year	Month	cluster	SNP profile	Epidemic lineage	ptxA-MGT	ptxA-lineage	ptxP-MGT	ptxP-lineage	fim2-MGT	fim2-lineage	fim3-MGT	fim3-lineage	prn-MGT	prn-lineage	fhaB-MGT	fhaB-lineage	23s mut	prn_status	lefranq event calls	lefranq expanded
GCA_001986335.1	SRR12168841	MGT definition	PRJNA279196	SAMN03464280	2	2	12	26	130	2	7	9	120	120	36	12	22	North America	United States of America	Washington						2013		Cluster_I	SP13	Unknown	ptxA1	ptxA1	ptxP3	ptxP3	fim2-1	fim2-1	fim3-1	fim3-1	prn2	prn2	fhaB1	fhaB1	N	NEG	0	24
GCA_001985685.1	SRR12168842	MGT definition	PRJNA279196	SAMN03455369	2	2	8	12	16	2	7	8	16	16	16	15	9	North America	United States of America	Vermont						2013		Cluster_I	SP13	Unknown	ptxA1	ptxA1	ptxP3	ptxP3	fim2-1	fim2-1	fim3-1	fim3-1	prn1000	prn2	fhaB1	fhaB1	N	NEG	0	12
GCA_001605365.1	SRR1644068	MGT definition	PRJNA266616	SAMN03167927	83	2	11	23	36	2	2	2	35	35	33	30	2	North America	United States of America	Vermont						2011		Cluster_I	SP16	Unknown	ptxA1	ptxA1	ptxP3	ptxP3	fim2-1	fim2-1	fim3-2	fim3-2	prn2	prn2	fhaB1	fhaB1	N	POS	0	0
GCA_001605345.1	SRR2037314	MGT definition	PRJNA266616	SAMN03249377	2	2	2	8	35	2	2	2	34	34	32	29	19	North America	United States of America	California						2010		Cluster_I	SP14	Unknown	ptxA1	ptxA1	ptxP3	ptxP3	fim2-1	fim2-1	fim3-2	fim3-2	prn2	prn2	fhaB1	fhaB1	N	POS	0	0
GCA_001605385.1	SRR2037315	MGT definition	PRJNA266616	SAMN03249378	2	2	8	12	37	2	7	8	36	36	34	15	9	North America	United States of America	Vermont						2012		Cluster_I	SP13	Unknown	ptxA1	ptxA1	ptxP3	ptxP3	fim2-1	fim2-1	fim3-1	fim3-1	prn1000	prn2	fhaB1	fhaB1	N	NEG	0	12
GCA_001605405.1	SRR2037316	MGT definition	PRJNA266616	SAMN03249379	83	2	11	23	38	2	2	2	37	37	35	31	2	North America	United States of America	Vermont						2012		Cluster_I	SP16	Unknown	ptxA1	ptxA1	ptxP3	ptxP3	fim2-1	fim2-1	fim3-2	fim3-2	prn2	prn2	fhaB1	fhaB1	N	NEG	0	24
GCA_001605425.1	SRR2037317	MGT definition	PRJNA266616	SAMN03249380	83	2	11	23	38	2	2	2	37	37	35	31	2	North America	United States of America	Vermont						2012		Cluster_I	SP16	Unknown	ptxA1	ptxA1	ptxP3	ptxP3	fim2-1	fim2-1	fim3-2	fim3-2	prn2	prn2	fhaB1	fhaB1	N	NEG	0	24
GCA_001558395.2	SRR2824043	MGT definition	PRJNA231221	SAMN03996260	2	2	9	15	21	2	2	13	21	21	21	18	9	North America	United States of America	Virginia						1999		Cluster_I	SP13	Unknown	ptxA1	ptxA1	ptxP3	ptxP3	fim2-1	fim2-1	fim3-1	fim3-1	prn2	prn2	fhaB1	fhaB1	Y	POS	0	0
GCA_001605445.1	SRR3205766	MGT definition	PRJNA266616	SAMN03216666	2	2	12	24	39	2	7	9	38	38	36	12	22	North America	United States of America	Vermont						2012		Cluster_I	SP13	Unknown	ptxA1	ptxA1	ptxP3	ptxP3	fim2-1	fim2-1	fim3-1	fim3-1	prn2	prn2	fhaB1	fhaB1	N	NEG	0	24
GCA_001605465.1	SRR3205767	MGT definition	PRJNA266616	SAMN03216667	2	2	7	25	40	2	7	18	39	39	37	33	23	North America	United States of America	Vermont						2012		Cluster_I	SP13	Unknown	ptxA1	ptxA1	ptxP3	ptxP3	fim2-1	fim2-1	fim3-1	fim3-1	prn2	prn2	fhaB1	fhaB1	N	POS	0	0
GCA_001605485.1	SRR3205768	MGT definition	PRJNA266616	SAMN03216668	2	2	12	26	41	2	7	9	40	40	38	12	22	North America	United States of America	Vermont						2012		Cluster_I	SP13	Unknown	ptxA1	ptxA1	ptxP3	ptxP3	fim2-1	fim2-1	fim3-1	fim3-1	prn2	prn2	fhaB1	fhaB1	N	NEG	0	24
GCA_001605505.1	SRR3205769	MGT definition	PRJNA266616	SAMN03216669	2	2	12	24	39	2	7	9	38	38	36	12	22	North America	United States of America	Vermont						2012		Cluster_I	SP13	Unknown	ptxA1	ptxA1	ptxP3	ptxP3	fim2-1	fim2-1	fim3-1	fim3-1	prn2	prn2	fhaB1	fhaB1	N	NEG	0	24
GCA_001605525.1	SRR3205770	MGT definition	PRJNA266616	SAMN03216670	2	2	8	16	42	2	7	12	41	41	23	10	9	North America	United States of America	Vermont						2012		Cluster_I	SP13	Unknown	ptxA1	ptxA1	ptxP3	ptxP3	fim2-1	fim2-1	fim3-1	fim3-1	prn2	prn2	fhaB1	fhaB1	N	NEG	0	56
GCA_001605545.1	SRR3205772	MGT definition	PRJNA266616	SAMN03216672	2	2	8	12	43	2	7	8	16	16	16	15	9	North America	United States of America	Vermont						2012		Cluster_I	SP13	Unknown	ptxA1	ptxA1	ptxP3	ptxP3	fim2-1	fim2-1	fim3-1	fim3-1	prn1000	prn2	fhaB1	fhaB1	N	NEG	0	12
GCA_001605565.1	SRR3205773	MGT definition	PRJNA266616	SAMN03216673	2	2	12	27	44	2	7	9	42	42	36	12	22	North America	United States of America	Vermont						2012		Cluster_I	SP13	Unknown	ptxA1	ptxA1	ptxP3	ptxP3	fim2-1	fim2-1	fim3-1	fim3-1	prn2	prn2	fhaB1	fhaB1	N	NEG	0	24
GCA_001605585.1	SRR3205774	MGT definition	PRJNA266616	SAMN03216674	2	2	7	28	45	2	7	20	43	43	15	15	9	North America	United States of America	Vermont						2012		Cluster_I	SP13	Unknown	ptxA1	ptxA1	ptxP3	ptxP3	fim2-1	fim2-1	fim3-1	fim3-1	prn2	prn2	fhaB1	fhaB1	N	POS	0	0
GCA_001605605.1	SRR3205775	MGT definition	PRJNA266616	SAMN03216675	2	2	7	28	45	2	7	20	43	43	15	15	9	North America	United States of America	Vermont						2012		Cluster_I	SP13	Unknown	ptxA1	ptxA1	ptxP3	ptxP3	fim2-1	fim2-1	fim3-1	fim3-1	prn2	prn2	fhaB1	fhaB1	N	POS	0	0
GCA_001605625.1	SRR3205776	MGT definition	PRJNA266616	SAMN03216676	2	2	7	11	46	2	7	8	44	44	40	15	9	North America	United States of America	Vermont						2012		Cluster_I	SP13	Unknown	ptxA1	ptxA1	ptxP3	ptxP3	fim2-1	fim2-1	fim3-1	fim3-1	prn2	prn2	fhaB1	fhaB1	N	POS	0	0
GCA_001605645.1	SRR3205777	MGT definition	PRJNA266616	SAMN03216677	2	2	7	29	47	2	7	9	45	45	41	12	9	North America	United States of America	Vermont						2012		Cluster_I	SP13	Unknown	ptxA1	ptxA1	ptxP3	ptxP3	fim2-1	fim2-1	fim3-1	fim3-1	prn2	prn2	fhaB1	fhaB1	N	POS	0	0
GCA_001605665.1	SRR3205778	MGT definition	PRJNA266616	SAMN03216678	2	2	2	8	48	2	2	2	46	46	42	35	24	North America	United States of America	Vermont						2011		Cluster_I	SP14	Unknown	ptxA1	ptxA1	ptxP3	ptxP3	fim2-1	fim2-1	fim3-2	fim3-2	prn2	prn2	fhaB1	fhaB1	N	POS	0	0
GCA_001605685.1	SRR3205779	MGT definition	PRJNA266616	SAMN03216679	2	2	8	16	49	2	7	12	23	23	23	10	9	North America	United States of America	Vermont						2012		Cluster_I	SP13	Unknown	ptxA1	ptxA1	ptxP3	ptxP3	fim2-1	fim2-1	fim3-1	fim3-1	prn2	prn2	fhaB1	fhaB1	N	POS	0	0
GCA_001605035.1	SRR3205780	MGT definition	PRJNA266616	SAMN03249361	2	2	9	15	22	2	2	13	22	22	22	19	11	North America	United States of America	California						2010		Cluster_I	SP13	Unknown	ptxA1	ptxA1	ptxP3	ptxP3	fim2-1	fim2-1	fim3-1	fim3-1	prn2	prn2	fhaB1	fhaB1	N	POS	0	0
GCA_001605135.1	SRR3205781	MGT definition	PRJNA266616	SAMN03249362	2	6	10	18	26	6	8	14	26	26	26	23	14	North America	United States of America	California						2010		Cluster_V	SP27	Unknown	ptxA2	ptxA2	ptxP1	ptxP1	fim2-1	fim2-1	fim3-1	fim3-1	prn1	prn1	fhaB1	fhaB1	N	NEG	0	15
GCA_001605055.1	SRR3205782	MGT definition	PRJNA266616	SAMN03249363	2	2	8	16	23	2	7	12	23	23	23	10	9	North America	United States of America	California						2010		Cluster_I	SP13	Unknown	ptxA1	ptxA1	ptxP3	ptxP3	fim2-1	fim2-1	fim3-1	fim3-1	prn2	prn2	fhaB1	fhaB1	N	NEG	0	56
GCA_001605075.1	SRR3205783	MGT definition	PRJNA266616	SAMN03249364	2	2	2	17	24	2	2	2	24	24	24	21	12	North America	United States of America	California						2010		Cluster_I	SP14	Unknown	ptxA1	ptxA1	ptxP3	ptxP3	fim2-1	fim2-1	fim3-2	fim3-2	prn2	prn2	fhaB1	fhaB1	N	POS	0	0
GCA_001605095.1	SRR3205784	MGT definition	PRJNA266616	SAMN03249365	2	2	2	2	25	2	2	2	25	25	25	22	13	North America	United States of America	California						2010		Cluster_I	SP14	Unknown	ptxA1	ptxA1	ptxP3	ptxP3	fim2-1	fim2-1	fim3-2	fim3-2	prn2	prn2	fhaB1	fhaB1	N	POS	0	0
GCA_001605175.1	SRR3205785	MGT definition	PRJNA266616	SAMN03249366	2	2	2	20	28	2	2	2	28	28	28	25	15	North America	United States of America	California						2010		Cluster_I	SP14	Unknown	ptxA1	ptxA1	ptxP3	ptxP3	fim2-1	fim2-1	fim3-2	fim3-2	prn2	prn2	fhaB1	fhaB1	N	POS	0	0
GCA_001605195.1	SRR3205786	MGT definition	PRJNA266616	SAMN03249367	2	2	8	16	29	2	7	12	29	29	23	10	9	North America	United States of America	California						2010		Cluster_I	SP13	Unknown	ptxA1	ptxA1	ptxP3	ptxP3	fim2-1	fim2-1	fim3-1	fim3-1	prn2	prn2	fhaB1	fhaB1	N	POS	0	0
GCA_001605115.1	SRR3205787	MGT definition	PRJNA266616	SAMN03249368	2	2	8	16	23	2	7	12	23	23	23	10	9	North America	United States of America	California						2010		Cluster_I	SP13	Unknown	ptxA1	ptxA1	ptxP3	ptxP3	fim2-1	fim2-1	fim3-1	fim3-1	prn2	prn2	fhaB1	fhaB1	N	NEG	0	56
GCA_001605215.1	SRR3205788	MGT definition	PRJNA266616	SAMN03249369	2	2	2	21	30	2	2	2	30	30	29	26	16	North America	United States of America	California						2010		Cluster_I	no_sp	Unknown	ptxA1	ptxA1	ptxP3	ptxP3	fim2-1	fim2-1	fim3-2	fim3-2	prn2	prn2	fhaB1	fhaB1	N	POS	0	0
GCA_001605235.1	SRR3205789	MGT definition	PRJNA266616	SAMN03249370	2	2	2	22	31	2	2	2	31	31	30	27	17	North America	United States of America	California						2010		Cluster_I	SP14	Unknown	ptxA1	ptxA1	ptxP3	ptxP3	fim2-1	fim2-1	fim3-2	fim3-2	prn2	prn2	fhaB1	fhaB1	N	POS	0	0
GCA_001605255.1	SRR3205790	MGT definition	PRJNA266616	SAMN03249371	2	2	7	19	32	2	7	15	27	27	27	12	9	North America	United States of America	California						2010		Cluster_I	SP13	Unknown	ptxA1	ptxA1	ptxP3	ptxP3	fim2-1	fim2-1	fim3-1	fim3-1	prn2	prn2	fhaB1	fhaB1	N	POS	0	0
GCA_001605155.1	SRR3205791	MGT definition	PRJNA266616	SAMN03249372	2	2	7	19	27	2	7	15	27	27	27	12	9	North America	United States of America	California						2010		Cluster_I	SP13	Unknown	ptxA1	ptxA1	ptxP3	ptxP3	fim2-1	fim2-1	fim3-1	fim3-1	prn2	prn2	fhaB1	fhaB1	N	POS	0	0
GCA_001605275.1	SRR3205792	MGT definition	PRJNA266616	SAMN03249373	1	1	4	4	33	1	4	4	32	32	4	4	4	Asia	China							1951		no_cluster	no_sp	Unknown	ptxA2	ptxA2	ptxP1	ptxP1	fim2-1	fim2-1	fim3-1	fim3-1	prn1	prn1	fhaB1	fhaB1	N	POS	0	0
GCA_001605295.1	SRR3205793	MGT definition	PRJNA266616	SAMN03249374	1	1	1	1	34	1	1	1	33	33	31	28	18	Asia	Japan		NP swab					1954		no_cluster	no_sp	Unknown	ptxA2	ptxA2	ptxP1	ptxP1	fim2-1	fim2-1	fim3-1	fim3-1	prn1	prn1	fhaB1	fhaB1	N	POS	0	0
GCA_001509915.1	SRR3205795	MGT definition	PRJNA266616	SAMN03249376	2	2	8	14	20	2	7	12	20	20	20	10	9	North America	United States of America	New York						2013		no_cluster	no_sp	Unknown	ptxA0	ptxA1	ptxP0	ptxP3	fim2-1	fim2-1	fim3-1	fim3-1	prn2	prn2	fhaB1	fhaB1	N	NEG	0	24
GCA_001509895.1	SRR3205797	MGT definition	PRJNA266616	SAMN03366100	2	2	2	13	19	2	2	2	19	19	19	16	2	Europe	France		respiratory tract					2007		no_cluster	no_sp	Unknown	ptxA0	ptxA1	ptxP0	ptxP3	fim2-1	fim2-1	fim3-2	fim3-2	prn2	prn2	fhaB1	fhaB1	N	POS	0	0
GCA_001985205.1	SRR5070660	MGT definition	PRJNA279196	SAMN03455345	2	2	8	14	80	2	7	12	75	75	70	58	9	North America	United States of America	Virginia						2008		Cluster_I	SP13	Unknown	ptxA1	ptxA1	ptxP3	ptxP3	fim2-1	fim2-1	fim3-1	fim3-1	prn2	prn2	fhaB1	fhaB1	N	POS	0	0
GCA_001987155.1	SRR5070661	MGT definition	PRJNA279196	SAMN03702647	2	2	2	51	165	2	2	30	133	133	120	71	46	North America	United States of America	New York						2012		Cluster_I	SP14	Unknown	ptxA1	ptxA1	ptxP3	ptxP3	fim2-1	fim2-1	fim3-2	fim3-2	prn1004	prn2	fhaB1	fhaB1	N	NEG	0	11
GCA_001986735.1	SRR5070662	MGT definition	PRJNA279196	SAMN03702626	2	2	2	33	148	2	2	21	137	137	122	41	26	North America	United States of America	Minnesota						2011		Cluster_I	SP14	Unknown	ptxA1	ptxA1	ptxP3	ptxP3	fim2-1	fim2-1	fim3-2	fim3-2	prn2	prn2	fhaB1	fhaB1	N	POS	0	0
GCA_001986855.1	SRR5070664	MGT definition	PRJNA279196	SAMN03702632	2	2	8	14	145	2	7	12	134	134	20	10	2	North America	United States of America	Oregon						2011		Cluster_I	SP13	Unknown	ptxA1	ptxA1	ptxP3	ptxP3	fim2-1	fim2-1	fim3-1	fim3-1	prn2	prn2	fhaB1	fhaB1	N	NEG	0	24
GCA_001988415.1	SRR5070665	MGT definition	PRJNA279196	SAMN04221198	2	2	12	48	202	2	7	9	179	179	154	12	22	North America	United States of America	Colorado						2014		Cluster_I	SP13	Unknown	ptxA1	ptxA1	ptxP3	ptxP3	fim2-1	fim2-1	fim3-1	fim3-1	prn2	prn2	fhaB1	fhaB1	N	NEG	0	24
GCA_001987835.1	SRR5070666	MGT definition	PRJNA279196	SAMN03702681	2	2	12	47	112	2	7	9	104	104	95	12	22	North America	United States of America	Connecticut						2013		Cluster_I	SP13	Unknown	ptxA1	ptxA1	ptxP3	ptxP3	fim2-1	fim2-1	fim3-1	fim3-1	prn2	prn2	fhaB1	fhaB1	N	NEG	0	24
GCA_001988695.1	SRR5070667	MGT definition	PRJNA279196	SAMN04383566	2	2	9	15	217	2	2	13	190	190	163	111	61	North America	United States of America	Minnesota						2005		Cluster_I	SP13	Unknown	ptxA1	ptxA1	ptxP3	ptxP3	fim2-1	fim2-1	fim3-1	fim3-1	prn2	prn2	fhaB1	fhaB1	N	POS	0	0
GCA_001987455.1	SRR5070668	MGT definition	PRJNA279196	SAMN03702662	2	2	12	26	100	2	7	9	92	92	38	12	22	North America	United States of America	Connecticut						2012		Cluster_I	SP13	Unknown	ptxA1	ptxA1	ptxP3	ptxP3	fim2-1	fim2-1	fim3-1	fim3-1	prn2	prn2	fhaB1	fhaB1	N	NEG	0	24
GCA_001985465.1	SRR5070669	MGT definition	PRJNA279196	SAMN03455358	2	2	8	16	92	2	7	12	86	86	80	10	9	North America	United States of America	Missouri						2011		Cluster_I	SP13	Unknown	ptxA1	ptxA1	ptxP3	ptxP3	fim2-1	fim2-1	fim3-1	fim3-1	prn2	prn2	fhaB1	fhaB1	N	POS	0	0
GCA_001985545.1	SRR5070672	MGT definition	PRJNA279196	SAMN03455362	83	2	11	23	95	2	2	2	37	37	35	31	2	North America	United States of America	Florida						2012		Cluster_I	SP16	Unknown	ptxA1	ptxA1	ptxP3	ptxP3	fim2-1	fim2-1	fim3-2	fim3-2	prn2	prn2	fhaB1	fhaB1	N	NEG	0	24
GCA_001986915.1	SRR5070673	MGT definition	PRJNA279196	SAMN03702635	2	2	7	56	154	2	7	32	140	140	124	12	10	North America	United States of America	Minnesota						2011		Cluster_I	SP13	Unknown	ptxA1	ptxA1	ptxP3	ptxP3	fim2-1	fim2-1	fim3-1	fim3-1	prn2	prn2	fhaB1	fhaB1	N	NEG	0	59
GCA_001985865.1	SRR5070674	MGT definition	PRJNA279196	SAMN03854495	83	2	11	23	110	2	2	2	102	102	93	30	2	North America	United States of America	Connecticut						2012		Cluster_I	SP16	Unknown	ptxA1	ptxA1	ptxP3	ptxP3	fim2-1	fim2-1	fim3-2	fim3-2	prn2	prn2	fhaB1	fhaB1	N	POS	0	0
GCA_002069155.1	SRR5070675	MGT definition	PRJNA279196	SAMN04383597	2	2	12	26	244	2	7	9	214	214	179	12	2	North America	United States of America	Oregon						2014		Cluster_I	SP13	Unknown	ptxA1	ptxA1	ptxP3	ptxP3	fim2-1	fim2-1	fim3-1	fim3-1	prn2	prn2	fhaB1	fhaB1	N	NEG	0	24
GCA_001986615.1	SRR5070676	MGT definition	PRJNA279196	SAMN03702620	2	2	12	27	142	2	7	9	132	132	36	12	22	North America	United States of America	Connecticut						2011		Cluster_I	SP13	Unknown	ptxA1	ptxA1	ptxP3	ptxP3	fim2-1	fim2-1	fim3-1	fim3-1	prn2	prn2	fhaB1	fhaB1	N	NEG	0	24
GCA_001989155.1	SRR5070677	MGT definition	PRJNA279196	SAMN04383588	2	2	12	48	235	2	7	9	206	206	36	12	2	North America	United States of America	Minnesota						2014		Cluster_I	SP13	Unknown	ptxA1	ptxA1	ptxP3	ptxP3	fim2-1	fim2-1	fim3-1	fim3-1	prn2	prn2	fhaB1	fhaB1	N	NEG	0	24
GCA_001987335.1	SRR5070678	MGT definition	PRJNA279196	SAMN03702656	2	2	2	8	170	2	2	2	151	151	132	94	2	North America	United States of America	Colorado						2012		Cluster_I	SP14	Unknown	ptxA1	ptxA1	ptxP3	ptxP3	fim2-1	fim2-1	fim3-2	fim3-2	prn2	prn2	fhaB1	fhaB1	N	POS	0	0
GCA_001988315.1	SRR5070679	MGT definition	PRJNA279196	SAMN04221193	2	2	8	62	184	2	7	34	162	162	139	10	2	North America	United States of America	Colorado						2014		Cluster_I	SP13	Unknown	ptxA1	ptxA1	ptxP3	ptxP3	fim2-1	fim2-1	fim3-1	fim3-1	prn2	prn2	fhaB1	fhaB1	N	NEG	0	24
GCA_001988995.1	SRR5070680	MGT definition	PRJNA279196	SAMN04383578	2	2	12	26	228	2	7	9	40	40	36	12	2	North America	United States of America	Minnesota						2014		Cluster_I	SP13	Unknown	ptxA1	ptxA1	ptxP3	ptxP3	fim2-1	fim2-1	fim3-1	fim3-1	prn2	prn2	fhaB1	fhaB1	N	NEG	0	24
GCA_001986355.1	SRR5070681	MGT definition	PRJNA279196	SAMN03464281	2	2	8	16	131	2	7	12	121	121	109	10	2	North America	United States of America	Oregon						2013		Cluster_I	SP13	Unknown	ptxA1	ptxA1	ptxP3	ptxP3	fim2-1	fim2-1	fim3-1	fim3-1	prn2	prn2	fhaB1	fhaB1	N	NEG	0	56
GCA_001985525.1	SRR5070682	MGT definition	PRJNA279196	SAMN03455361	2	2	8	16	23	2	7	12	23	23	23	10	9	North America	United States of America	New Mexico						2011		Cluster_I	SP13	Unknown	ptxA1	ptxA1	ptxP3	ptxP3	fim2-1	fim2-1	fim3-1	fim3-1	prn2	prn2	fhaB1	fhaB1	N	NEG	0	56
GCA_001988535.1	SRR5070683	MGT definition	PRJNA279196	SAMN04383602	2	2	12	26	209	2	7	9	182	182	36	12	22	North America	United States of America	New York						2014		Cluster_I	SP13	Unknown	ptxA1	ptxA1	ptxP3	ptxP3	fim2-1	fim2-1	fim3-1	fim3-1	prn2	prn2	fhaB1	fhaB1	N	NEG	0	24
GCA_001989255.1	SRR5070684	MGT definition	PRJNA279196	SAMN04383594	2	2	8	65	208	2	7	12	20	20	20	10	2	North America	United States of America	New York						2014		Cluster_I	SP13	Unknown	ptxA1	ptxA1	ptxP3	ptxP3	fim2-1	fim2-1	fim3-1	fim3-1	prn2	prn2	fhaB1	fhaB1	N	NEG	0	24
GCA_001986255.1	SRR5070685	MGT definition	PRJNA279196	SAMN03464276	2	2	2	54	126	2	2	2	117	117	107	77	48	North America	United States of America	Washington						2011		Cluster_I	SP14	Unknown	ptxA1	ptxA1	ptxP3	ptxP3	fim2-1	fim2-1	fim3-2	fim3-2	prn2	prn2	fhaB1	fhaB1	N	NEG	0	40
GCA_001985585.1	SRR5070686	MGT definition	PRJNA279196	SAMN03455364	2	2	8	16	97	2	7	12	89	89	23	10	9	North America	United States of America	New Mexico						2012		Cluster_I	SP13	Unknown	ptxA1	ptxA1	ptxP3	ptxP3	fim2-1	fim2-1	fim3-1	fim3-1	prn2	prn2	fhaB1	fhaB1	N	NEG	0	56
GCA_001986815.1	SRR5070688	MGT definition	PRJNA279196	SAMN03702630	2	2	8	49	150	2	7	8	138	138	123	12	2	North America	United States of America	Minnesota						2011		Cluster_I	SP13	Unknown	ptxA1	ptxA1	ptxP3	ptxP3	fim2-1	fim2-1	fim3-1	fim3-1	prn2	prn2	fhaB1	fhaB1	N	POS	0	0
GCA_001985105.1	SRR5070689	MGT definition	PRJNA279196	SAMN03455340	2	2	9	15	76	2	2	13	71	71	66	54	2	North America	United States of America	Nebraska						2005		Cluster_I	SP13	Unknown	ptxA1	ptxA1	ptxP3	ptxP3	fim2-1	fim2-1	fim3-1	fim3-1	prn2	prn2	fhaB1	fhaB1	N	POS	0	0
GCA_001988555.1	SRR5070690	MGT definition	PRJNA279196	SAMN04383559	2	2	2	21	210	2	2	2	183	183	156	26	2	North America	United States of America	Illinois						2000		Cluster_I	SP14	Unknown	ptxA1	ptxA1	ptxP3	ptxP3	fim2-1	fim2-1	fim3-2	fim3-2	prn2	prn2	fhaB1	fhaB1	N	POS	0	0
GCA_001986315.1	SRR5070691	MGT definition	PRJNA279196	SAMN03464279	2	2	8	16	129	2	7	12	119	119	23	10	2	North America	United States of America	New York						2013		Cluster_I	SP13	Unknown	ptxA1	ptxA1	ptxP3	ptxP3	fim2-1	fim2-1	fim3-1	fim3-1	prn2	prn2	fhaB1	fhaB1	N	NEG	0	56
GCA_001987755.1	SRR5070692	MGT definition	PRJNA279196	SAMN03702677	2	2	8	16	131	2	7	12	121	121	109	10	2	North America	United States of America	Oregon						2013		Cluster_I	SP13	Unknown	ptxA1	ptxA1	ptxP3	ptxP3	fim2-1	fim2-1	fim3-1	fim3-1	prn2	prn2	fhaB1	fhaB1	N	NEG	0	56
GCA_001986375.1	SRR5070693	MGT definition	PRJNA279196	SAMN03702609	2	2	2	55	132	2	2	2	122	122	110	39	2	North America	United States of America	Michigan						2000		Cluster_I	SP14	Unknown	ptxA1	ptxA1	ptxP3	ptxP3	fim2-1	fim2-1	fim3-2	fim3-2	prn2	prn2	fhaB1	fhaB1	N	POS	0	0
GCA_001988455.1	SRR5070694	MGT definition	PRJNA279196	SAMN04221200	2	2	12	26	128	2	7	9	40	40	36	12	22	North America	United States of America	Minnesota						2014		Cluster_I	SP13	Unknown	ptxA1	ptxA1	ptxP3	ptxP3	fim2-1	fim2-1	fim3-1	fim3-1	prn2	prn2	fhaB1	fhaB1	N	NEG	0	24
GCA_001986835.1	SRR5070695	MGT definition	PRJNA279196	SAMN03702631	2	2	8	16	151	2	7	12	23	23	23	10	2	North America	United States of America	Oregon						2011		Cluster_I	SP13	Unknown	ptxA1	ptxA1	ptxP3	ptxP3	fim2-1	fim2-1	fim3-1	fim3-1	prn2	prn2	fhaB1	fhaB1	N	NEG	0	56
GCA_001985705.1	SRR5070696	MGT definition	PRJNA279196	SAMN03455370	2	2	8	12	102	2	7	8	94	94	16	15	2	North America	United States of America	Vermont						2010		Cluster_I	SP13	Unknown	ptxA1	ptxA1	ptxP3	ptxP3	fim2-1	fim2-1	fim3-1	fim3-1	prn1000	prn2	fhaB1	fhaB1	N	NEG	0	12
GCA_001989335.1	SRR5070697	MGT definition	PRJNA279196	SAMN04388406	2	2	12	26	240	2	7	9	211	211	36	12	2	North America	United States of America	Colorado						2014		Cluster_I	SP13	Unknown	ptxA1	ptxA1	ptxP3	ptxP3	fim2-1	fim2-1	fim3-1	fim3-1	prn2	prn2	fhaB1	fhaB1	N	NEG	0	24
GCA_001986975.1	SRR5070698	MGT definition	PRJNA279196	SAMN03702638	2	2	8	14	157	2	7	12	20	20	20	10	2	North America	United States of America	Oregon						2012		Cluster_I	SP13	Unknown	ptxA1	ptxA1	ptxP3	ptxP3	fim2-1	fim2-1	fim3-1	fim3-1	prn2	prn2	fhaB1	fhaB1	N	NEG	0	24
GCA_001985625.1	SRR5070699	MGT definition	PRJNA279196	SAMN03455366	2	2	12	26	99	2	7	9	91	91	84	12	22	North America	United States of America	Georgia						2013		Cluster_I	SP13	Unknown	ptxA1	ptxA1	ptxP3	ptxP3	fim2-1	fim2-1	fim3-1	fim3-1	prn2	prn2	fhaB1	fhaB1	N	NEG	0	24
GCA_001986045.1	SRR5070700	MGT definition	PRJNA279196	SAMN03877219	2	2	12	26	118	2	7	9	110	110	38	12	22	North America	United States of America	Minnesota						2012		Cluster_I	SP13	Unknown	ptxA1	ptxA1	ptxP3	ptxP3	fim2-1	fim2-1	fim3-1	fim3-1	prn2	prn2	fhaB1	fhaB1	N	NEG	0	24
GCA_001985745.1	SRR5070701	MGT definition	PRJNA279196	SAMN03455372	2	2	7	50	104	2	7	29	96	96	87	12	2	North America	United States of America	Minnesota						2013		Cluster_I	SP13	Unknown	ptxA1	ptxA1	ptxP1000	ptxP3	fim2-1	fim2-1	fim3-1	fim3-1	prn1003	prn2	fhaB1	fhaB1	N	NEG	0	10
GCA_001987095.1	SRR5070702	MGT definition	PRJNA279196	SAMN03702644	2	2	7	56	163	2	7	32	147	147	124	12	10	North America	United States of America	Minnesota						2012		Cluster_I	SP13	Unknown	ptxA1	ptxA1	ptxP3	ptxP3	fim2-1	fim2-1	fim3-1	fim3-1	prn2	prn2	fhaB1	fhaB1	N	NEG	0	59
GCA_001988135.1	SRR5070703	MGT definition	PRJNA279196	SAMN04221184	2	2	2	8	194	2	2	2	171	171	147	10	2	North America	United States of America	Washington						2003		Cluster_I	SP14	Unknown	ptxA1	ptxA1	ptxP3	ptxP3	fim2-1	fim2-1	fim3-2	fim3-2	prn2	prn2	fhaB1	fhaB1	N	POS	0	0
GCA_001986895.1	SRR5070704	MGT definition	PRJNA279196	SAMN03702634	2	2	7	56	153	2	7	32	140	140	124	12	10	North America	United States of America	Minnesota						2011		Cluster_I	SP13	Unknown	ptxA1	ptxA1	ptxP3	ptxP3	fim2-1	fim2-1	fim3-1	fim3-1	prn2	prn2	fhaB1	fhaB1	N	NEG	0	59
GCA_001988435.1	SRR5070705	MGT definition	PRJNA279196	SAMN04221199	2	2	12	26	207	2	7	9	40	40	36	12	22	North America	United States of America	Colorado						2014		Cluster_I	SP13	Unknown	ptxA1	ptxA1	ptxP3	ptxP3	fim2-1	fim2-1	fim3-1	fim3-1	prn2	prn2	fhaB1	fhaB1	N	NEG	0	24
GCA_001985925.1	SRR5070706	MGT definition	PRJNA279196	SAMN03854498	2	2	12	26	113	2	7	9	105	105	96	12	22	North America	United States of America	Minnesota						2013		Cluster_I	SP13	Unknown	ptxA1	ptxA1	ptxP3	ptxP3	fim2-1	fim2-1	fim3-1	fim3-1	prn2	prn2	fhaB1	fhaB1	N	NEG	0	24
GCA_001987915.1	SRR5070707	MGT definition	PRJNA279196	SAMN03702685	2	2	12	26	100	2	7	9	92	92	38	12	22	North America	United States of America	Colorado						2013		Cluster_I	SP13	Unknown	ptxA1	ptxA1	ptxP3	ptxP3	fim2-1	fim2-1	fim3-1	fim3-1	prn2	prn2	fhaB1	fhaB1	N	NEG	0	24
GCA_001986005.1	SRR5070709	MGT definition	PRJNA279196	SAMN03877217	2	2	2	17	116	2	2	2	108	108	99	72	2	North America	United States of America	Minnesota						2004		Cluster_I	SP14	Unknown	ptxA1	ptxA1	ptxP3	ptxP3	fim2-1	fim2-1	fim3-2	fim3-2	prn2	prn2	fhaB1	fhaB1	N	POS	0	0
GCA_001985845.1	SRR5070711	MGT definition	PRJNA279196	SAMN03854494	2	2	2	8	109	2	2	2	101	101	92	70	45	North America	United States of America	Minnesota						2013		Cluster_I	SP14	Unknown	ptxA1	ptxA1	ptxP3	ptxP3	fim2-1	fim2-1	fim3-2	fim3-2	prn2	prn2	fhaB1	fhaB1	N	NEG	0	24
GCA_001986475.1	SRR5070712	MGT definition	PRJNA279196	SAMN03702613	2	2	9	15	136	2	2	13	126	126	114	79	2	North America	United States of America	Illinois						2001		Cluster_I	SP13	Unknown	ptxA1	ptxA1	ptxP3	ptxP3	fim2-1	fim2-1	fim3-1	fim3-1	prn2	prn2	fhaB1	fhaB1	N	POS	0	0
GCA_001986175.1	SRR5070713	MGT definition	PRJNA279196	SAMN03464273	2	2	19	52	122	2	2	2	114	114	104	61	2	North America	United States of America	New Mexico						2009		Cluster_I	SP14	Unknown	ptxA1	ptxA1	ptxP3	ptxP3	fim2-1	fim2-1	fim3-2	fim3-2	prn2	prn2	fhaB1	fhaB1	N	POS	0	0
GCA_001987275.1	SRR5070714	MGT definition	PRJNA279196	SAMN03702653	2	2	12	26	128	2	7	9	40	40	36	12	22	North America	United States of America	Minnesota						2012		Cluster_I	SP13	Unknown	ptxA1	ptxA1	ptxP3	ptxP3	fim2-1	fim2-1	fim3-1	fim3-1	prn2	prn2	fhaB1	fhaB1	N	NEG	0	24
GCA_001985285.1	SRR5070715	MGT definition	PRJNA279196	SAMN03455349	2	2	2	43	84	2	2	2	79	79	73	61	2	North America	United States of America	Tennessee						2010		Cluster_I	SP14	Unknown	ptxA1	ptxA1	ptxP3	ptxP3	fim2-1	fim2-1	fim3-2	fim3-2	prn1002	prn2	fhaB1	fhaB1	N	?	0	snp_739_C>T_STOP codon
GCA_001987315.1	SRR5070716	MGT definition	PRJNA279196	SAMN03702655	2	2	12	26	128	2	7	9	40	40	36	12	22	North America	United States of America	Minnesota						2012		Cluster_I	SP13	Unknown	ptxA1	ptxA1	ptxP3	ptxP3	fim2-1	fim2-1	fim3-1	fim3-1	prn2	prn2	fhaB1	fhaB1	N	NEG	0	24
GCA_001989135.1	SRR5070717	MGT definition	PRJNA279196	SAMN04383587	2	2	12	26	228	2	7	9	40	40	36	12	2	North America	United States of America	Minnesota						2014		Cluster_I	SP13	Unknown	ptxA1	ptxA1	ptxP3	ptxP3	fim2-1	fim2-1	fim3-1	fim3-1	prn2	prn2	fhaB1	fhaB1	N	NEG	0	24
GCA_001986955.1	SRR5070718	MGT definition	PRJNA279196	SAMN03702637	2	2	8	14	156	2	7	12	134	134	20	10	2	North America	United States of America	Oregon						2012		Cluster_I	SP13	Unknown	ptxA1	ptxA1	ptxP3	ptxP3	fim2-1	fim2-1	fim3-1	fim3-1	prn2	prn2	fhaB1	fhaB1	N	NEG	0	24
GCA_001987235.1	SRR5070719	MGT definition	PRJNA279196	SAMN03702651	2	2	7	11	127	2	7	8	118	118	108	78	44	North America	United States of America	Oregon						2012		Cluster_I	SP13	Unknown	ptxA1	ptxA1	ptxP3	ptxP3	fim2-1	fim2-1	fim3-1	fim3-1	prn2	prn2	fhaB1	fhaB1	N	POS	0	0
GCA_001984965.1	SRR5070720	MGT definition	PRJNA279196	SAMN03455333	2	2	2	21	69	2	2	2	64	64	59	7	2	North America	United States of America	Minnesota						2000		Cluster_I	SP14	Unknown	ptxA1	ptxA1	ptxP3	ptxP3	fim2-1	fim2-1	fim3-2	fim3-2	prn2	prn2	fhaB1	fhaB1	N	POS	0	0
GCA_001987895.1	SRR5070721	MGT definition	PRJNA279196	SAMN03702684	2	2	8	16	185	2	7	12	163	163	23	10	2	North America	United States of America	New Mexico						2013		Cluster_I	SP13	Unknown	ptxA1	ptxA1	ptxP3	ptxP3	fim2-1	fim2-1	fim3-1	fim3-1	prn2	prn2	fhaB1	fhaB1	N	NEG	0	56
GCA_001986065.1	SRR5070722	MGT definition	PRJNA279196	SAMN03877220	2	2	8	16	97	2	7	12	89	89	23	10	2	North America	United States of America	Arizona						2012		Cluster_I	SP13	Unknown	ptxA1	ptxA1	ptxP3	ptxP3	fim2-1	fim2-1	fim3-1	fim3-1	prn2	prn2	fhaB1	fhaB1	N	NEG	0	56
GCA_001988595.1	SRR5070723	MGT definition	PRJNA279196	SAMN04383561	2	2	2	20	212	2	2	2	185	185	158	25	2	North America	United States of America	New York						2004		Cluster_I	SP14	Unknown	ptxA1	ptxA1	ptxP3	ptxP3	fim2-1	fim2-1	fim3-2	fim3-2	prn2	prn2	fhaB1	fhaB1	N	POS	0	0
GCA_001985345.1	SRR5070724	MGT definition	PRJNA279196	SAMN03455352	2	2	18	45	87	2	2	2	81	81	75	63	41	North America	United States of America	Colorado						2010		Cluster_I	SP14	Unknown	ptxA1	ptxA1	ptxP3	ptxP3	fim2-1	fim2-1	fim3-2	fim3-2	prn2	prn2	fhaB1	fhaB1	N	POS	0	0
GCA_001986455.1	SRR5070725	MGT definition	PRJNA279196	SAMN03702612	2	2	2	8	135	2	2	2	125	125	113	11	2	North America	United States of America	Missouri						2001		Cluster_I	SP14	Unknown	ptxA1	ptxA1	ptxP3	ptxP3	fim2-1	fim2-1	fim3-2	fim3-2	prn2	prn2	fhaB1	fhaB1	N	POS	0	0
GCA_001988095.1	SRR5070727	MGT definition	PRJNA279196	SAMN04221182	2	2	21	64	192	2	2	13	169	169	145	99	55	North America	United States of America	Idaho						2000		Cluster_I	SP12	Unknown	ptxA1	ptxA1	ptxP3	ptxP3	fim2-1	fim2-1	fim3-1	fim3-1	prn2	prn2	fhaB1	fhaB1	N	POS	0	0
GCA_001984945.1	SRR5070728	MGT definition	PRJNA279196	SAMN03455332	2	2	9	39	68	2	2	13	63	63	58	47	2	North America	United States of America	New Jersey						2001		Cluster_I	SP13	Unknown	ptxA1	ptxA1	ptxP3	ptxP3	fim2-1	fim2-1	fim3-1	fim3-1	prn2	prn2	fhaB1	fhaB1	N	POS	0	0
GCA_001986795.1	SRR5070729	MGT definition	PRJNA279196	SAMN03702629	2	2	2	51	149	2	2	30	133	133	120	71	46	North America	United States of America	New York						2011		Cluster_I	SP14	Unknown	ptxA1	ptxA1	ptxP3	ptxP3	fim2-1	fim2-1	fim3-2	fim3-2	prn1004	prn2	fhaB1	fhaB1	N	NEG	0	11
GCA_001985885.1	SRR5070730	MGT definition	PRJNA279196	SAMN03854496	2	2	2	51	111	2	2	30	103	103	94	71	46	North America	United States of America	New York						2013		Cluster_I	SP14	Unknown	ptxA1	ptxA1	ptxP3	ptxP3	fim2-1	fim2-1	fim3-2	fim3-2	prn1004	prn2	fhaB1	fhaB1	N	NEG	0	11
GCA_001986535.1	SRR5070732	MGT definition	PRJNA279196	SAMN03702616	2	2	2	8	139	2	2	2	129	129	117	82	2	North America	United States of America	Georgia						2010		Cluster_I	SP14	Unknown	ptxA1	ptxA1	ptxP3	ptxP3	fim2-1	fim2-1	fim3-2	fim3-2	prn2	prn2	fhaB1	fhaB1	N	POS	0	0
GCA_001989235.1	SRR5070733	MGT definition	PRJNA279196	SAMN04383593	2	2	7	11	238	2	7	8	209	209	175	15	2	North America	United States of America	Colorado						2014		Cluster_I	SP13	Unknown	ptxA1	ptxA1	ptxP3	ptxP3	fim2-1	fim2-1	fim3-1	fim3-1	prn2	prn2	fhaB1	fhaB1	N	POS	0	0
GCA_001987195.1	SRR5070734	MGT definition	PRJNA279196	SAMN03702649	2	2	7	60	167	2	7	8	149	149	130	92	2	North America	United States of America	New York						2012		Cluster_I	SP13	Unknown	ptxA1	ptxA1	ptxP3	ptxP3	fim2-1	fim2-1	fim3-1	fim3-1	prn2	prn2	fhaB1	fhaB1	N	POS	0	0
GCA_001985225.1	SRR5070735	MGT definition	PRJNA279196	SAMN03455346	2	2	2	22	81	2	2	2	76	76	71	59	38	North America	United States of America	Illinois						2007		Cluster_I	SP14	Unknown	ptxA1	ptxA1	ptxP3	ptxP3	fim2-1	fim2-1	fim3-2	fim3-2	prn2	prn2	fhaB1	fhaB1	N	POS	0	0
GCA_001985605.1	SRR5070737	MGT definition	PRJNA279196	SAMN03455365	2	2	12	47	98	2	7	9	90	90	83	12	22	North America	United States of America	Connecticut						2012		Cluster_I	SP13	Unknown	ptxA1	ptxA1	ptxP3	ptxP3	fim2-1	fim2-1	fim3-1	fim3-1	prn2	prn2	fhaB1	fhaB1	N	NEG	0	24
GCA_001987055.1	SRR5070739	MGT definition	PRJNA279196	SAMN03702642	2	2	7	59	161	2	7	9	145	145	127	12	2	North America	United States of America	Colorado						2012		Cluster_I	SP13	Unknown	ptxA1	ptxA1	ptxP3	ptxP3	fim2-1	fim2-1	fim3-1	fim3-1	prn2	prn2	fhaB1	fhaB1	N	POS	0	0
GCA_001988915.1	SRR5070741	MGT definition	PRJNA279196	SAMN04383577	2	2	8	62	184	2	7	34	162	162	139	10	2	North America	United States of America	Oregon						2014		Cluster_I	SP13	Unknown	ptxA1	ptxA1	ptxP3	ptxP3	fim2-1	fim2-1	fim3-1	fim3-1	prn2	prn2	fhaB1	fhaB1	N	NEG	0	24
GCA_001988295.1	SRR5070742	MGT definition	PRJNA279196	SAMN04221192	2	2	12	48	202	2	7	9	179	179	154	12	22	North America	United States of America	Colorado						2014		Cluster_I	SP13	Unknown	ptxA1	ptxA1	ptxP3	ptxP3	fim2-1	fim2-1	fim3-1	fim3-1	prn2	prn2	fhaB1	fhaB1	N	NEG	0	24
GCA_001986085.1	SRR5070743	MGT definition	PRJNA279196	SAMN03877221	2	2	8	12	119	2	7	8	111	111	78	15	2	North America	United States of America	New York						2012		Cluster_I	SP13	Unknown	ptxA1	ptxA1	ptxP3	ptxP3	fim2-1	fim2-1	fim3-1	fim3-1	prn1000	prn2	fhaB1	fhaB1	N	NEG	0	12
GCA_001988895.1	SRR5070744	MGT definition	PRJNA279196	SAMN04383576	2	2	12	26	227	2	7	9	199	199	169	12	22	North America	United States of America	Colorado						2014		Cluster_I	SP13	Unknown	ptxA1	ptxA1	ptxP3	ptxP3	fim2-1	fim2-1	fim3-1	fim3-1	prn2	prn2	fhaB1	fhaB1	N	NEG	0	24
GCA_001987815.1	SRR5070745	MGT definition	PRJNA279196	SAMN03702680	2	2	12	48	183	2	7	9	106	106	97	12	22	North America	United States of America									Cluster_I	SP13	Unknown	ptxA1	ptxA1	ptxP3	ptxP3	fim2-1	fim2-1	fim3-1	fim3-1	prn2	prn2	fhaB1	fhaB1	N	NEG	0	24
GCA_002068975.1	SRR5070746	MGT definition	PRJNA279196	SAMN04383592	2	2	12	26	243	2	7	9	213	213	178	12	2	North America	United States of America	Colorado						2014		Cluster_I	SP13	Unknown	ptxA1	ptxA1	ptxP3	ptxP3	fim2-1	fim2-1	fim3-1	fim3-1	prn2	prn2	fhaB1	fhaB1	N	NEG	0	24
GCA_001986295.1	SRR5070747	MGT definition	PRJNA279196	SAMN03464278	2	2	12	26	128	2	7	9	40	40	36	12	22	North America	United States of America	Colorado						2012		Cluster_I	SP13	Unknown	ptxA1	ptxA1	ptxP3	ptxP3	fim2-1	fim2-1	fim3-1	fim3-1	prn2	prn2	fhaB1	fhaB1	N	NEG	0	24
GCA_001988475.1	SRR5070750	MGT definition	PRJNA279196	SAMN04383599	2	2	12	26	128	2	7	9	40	40	36	12	22	North America	United States of America	Connecticut						2014		Cluster_I	SP13	Unknown	ptxA1	ptxA1	ptxP3	ptxP3	fim2-1	fim2-1	fim3-1	fim3-1	prn2	prn2	fhaB1	fhaB1	N	NEG	0	24
GCA_001986025.1	SRR5070751	MGT definition	PRJNA279196	SAMN03877218	2	2	2	21	117	2	2	2	109	109	100	73	2	North America	United States of America	Michigan						2010		Cluster_I	no_sp	Unknown	ptxA1	ptxA1	ptxP3	ptxP3	fim2-1	fim2-1	fim3-2	fim3-2	prn2	prn2	fhaB1	fhaB1	N	POS	0	0
GCA_002068675.1	SRR5070752	MGT definition	PRJNA279196	SAMN04383586	2	2	7	56	242	2	7	32	140	140	124	12	10	North America	United States of America	Minnesota						2014		Cluster_I	SP13	Unknown	ptxA1	ptxA1	ptxP3	ptxP3	fim2-1	fim2-1	fim3-1	fim3-1	prn2	prn2	fhaB1	fhaB1	N	NEG	0	59
GCA_001985425.1	SRR5070753	MGT definition	PRJNA279196	SAMN03455356	2	2	8	12	90	2	7	8	84	84	78	15	2	North America	United States of America	New York						2011		Cluster_I	SP13	Unknown	ptxA1	ptxA1	ptxP3	ptxP3	fim2-1	fim2-1	fim3-1	fim3-1	prn1000	prn2	fhaB1	fhaB1	N	NEG	0	12
GCA_001987295.1	SRR5070754	MGT definition	PRJNA279196	SAMN03702654	2	2	2	61	169	2	2	2	150	150	131	93	51	North America	United States of America	Minnesota						2012		Cluster_I	SP14	Unknown	ptxA1	ptxA1	ptxP3	ptxP3	fim2-1	fim2-1	fim3-2	fim3-2	prn2	prn2	fhaB1	fhaB1	N	POS	0	0
GCA_001985045.1	SRR5070756	MGT definition	PRJNA279196	SAMN03455337	2	2	2	8	73	2	2	2	68	68	63	51	34	North America	United States of America	Delaware						2005		Cluster_I	SP14	Unknown	ptxA1	ptxA1	ptxP3	ptxP3	fim2-1	fim2-1	fim3-2	fim3-2	prn2	prn2	fhaB1	fhaB1	N	POS	0	0
GCA_001985485.1	SRR5070757	MGT definition	PRJNA279196	SAMN03455359	2	2	7	28	93	2	7	20	87	87	15	15	9	North America	United States of America	Florida						2011		Cluster_I	SP13	Unknown	ptxA1	ptxA1	ptxP3	ptxP3	fim2-1	fim2-1	fim3-1	fim3-1	prn2	prn2	fhaB1	fhaB1	N	POS	0	0
GCA_001985505.1	SRR5070758	MGT definition	PRJNA279196	SAMN03455360	2	2	12	47	94	2	7	9	88	88	82	12	22	North America	United States of America	Connecticut						2011		Cluster_I	SP13	Unknown	ptxA1	ptxA1	ptxP3	ptxP3	fim2-1	fim2-1	fim3-1	fim3-1	prn2	prn2	fhaB1	fhaB1	N	NEG	0	24
GCA_001987995.1	SRR5070759	MGT definition	PRJNA279196	SAMN03702689	2	2	12	26	128	2	7	9	40	40	36	12	22	North America	United States of America	Minnesota						2014		Cluster_I	SP13	Unknown	ptxA1	ptxA1	ptxP3	ptxP3	fim2-1	fim2-1	fim3-1	fim3-1	prn2	prn2	fhaB1	fhaB1	N	NEG	0	24
GCA_001986635.1	SRR5070760	MGT definition	PRJNA279196	SAMN03702621	2	2	2	51	143	2	2	30	133	133	120	71	46	North America	United States of America	New York						2011		Cluster_I	SP14	Unknown	ptxA1	ptxA1	ptxP3	ptxP3	fim2-1	fim2-1	fim3-2	fim3-2	prn1004	prn2	fhaB1	fhaB1	N	NEG	0	11
GCA_001987375.1	SRR5070761	MGT definition	PRJNA279196	SAMN03702658	83	2	11	23	172	2	2	2	153	153	44	30	2	North America	United States of America	Connecticut						2012		Cluster_I	SP16	Unknown	ptxA1	ptxA1	ptxP3	ptxP3	fim2-1	fim2-1	fim3-2	fim3-2	prn2	prn2	fhaB1	fhaB1	N	POS	0	0
GCA_001985305.1	SRR5070762	MGT definition	PRJNA279196	SAMN03455350	2	2	12	26	85	2	7	9	50	50	38	12	22	North America	United States of America	Massachusetts						2010		Cluster_I	SP13	Unknown	ptxA1	ptxA1	ptxP3	ptxP3	fim2-1	fim2-1	fim3-1	fim3-1	prn2	prn2	fhaB1	fhaB1	N	NEG	0	24
GCA_001986235.1	SRR5070763	MGT definition	PRJNA279196	SAMN03464275	2	2	12	26	125	2	7	9	116	116	106	12	22	North America	United States of America	Georgia						2012		Cluster_I	SP13	Unknown	ptxA1	ptxA1	ptxP3	ptxP3	fim2-1	fim2-1	fim3-1	fim3-1	prn2	prn2	fhaB1	fhaB1	N	NEG	0	24
GCA_001985085.1	SRR5070765	MGT definition	PRJNA279196	SAMN03455339	2	6	10	41	75	6	8	14	70	70	65	53	35	North America	United States of America	New York						2005		Cluster_V	SP27	Unknown	ptxA2	ptxA2	ptxP1	ptxP1	fim2-1	fim2-1	fim3-1	fim3-1	prn1	prn1	fhaB1	fhaB1	N	POS	0	0
GCA_001987175.1	SRR5070766	MGT definition	PRJNA279196	SAMN03702648	2	2	2	51	166	2	2	30	133	133	120	71	46	North America	United States of America	New York						2012		Cluster_I	SP14	Unknown	ptxA1	ptxA1	ptxP3	ptxP3	fim2-1	fim2-1	fim3-2	fim3-2	prn1004	prn2	fhaB1	fhaB1	N	NEG	0	11
GCA_001988035.1	SRR5070767	MGT definition	PRJNA279196	SAMN04221179	2	6	14	63	189	6	8	14	166	166	142	97	53	North America	United States of America	Indiana						1955		Cluster_V	SP25	Unknown	ptxA2	ptxA2	ptxP1	ptxP1	fim2-1	fim2-1	fim3-1	fim3-1	prn1	prn1	fhaB1	fhaB1	N	POS	0	0
GCA_001986515.1	SRR5070768	MGT definition	PRJNA279196	SAMN03702615	2	2	9	15	138	2	2	13	128	128	116	81	2	North America	United States of America	Montana						2000		Cluster_I	SP13	Unknown	ptxA1	ptxA1	ptxP3	ptxP3	fim2-1	fim2-1	fim3-1	fim3-1	prn2	prn2	fhaB1	fhaB1	N	POS	0	0
GCA_001986275.1	SRR5070769	MGT definition	PRJNA279196	SAMN03464277	2	2	7	11	127	2	7	8	118	118	108	78	44	North America	United States of America	Oregon						2012		Cluster_I	SP13	Unknown	ptxA1	ptxA1	ptxP3	ptxP3	fim2-1	fim2-1	fim3-1	fim3-1	prn2	prn2	fhaB1	fhaB1	N	POS	0	0
GCA_001985805.1	SRR5070771	MGT definition	PRJNA279196	SAMN03854492	2	2	8	12	107	2	7	8	99	99	90	15	2	North America	United States of America	Connecticut						2012		Cluster_I	SP13	Unknown	ptxA1	ptxA1	ptxP3	ptxP3	fim2-1	fim2-1	fim3-1	fim3-1	prn1000	prn2	fhaB1	fhaB1	N	NEG	0	12
GCA_001987495.1	SRR5070772	MGT definition	PRJNA279196	SAMN03702664	2	2	12	26	100	2	7	9	92	92	38	12	22	North America	United States of America	Colorado						2013		Cluster_I	SP13	Unknown	ptxA1	ptxA1	ptxP3	ptxP3	fim2-1	fim2-1	fim3-1	fim3-1	prn2	prn2	fhaB1	fhaB1	N	NEG	0	24
GCA_001985145.1	SRR5070773	MGT definition	PRJNA279196	SAMN03455342	2	2	2	8	78	2	2	2	73	73	68	56	37	North America	United States of America	Colorado						2008		Cluster_I	SP14	Unknown	ptxA1	ptxA1	ptxP3	ptxP3	fim2-1	fim2-1	fim3-2	fim3-2	prn2	prn2	fhaB1	fhaB1	N	POS	0	0
GCA_001986655.1	SRR5070776	MGT definition	PRJNA279196	SAMN03702622	2	2	12	26	144	2	7	9	40	40	36	12	22	North America	United States of America	New York						2011		Cluster_I	SP13	Unknown	ptxA1	ptxA1	ptxP3	ptxP3	fim2-1	fim2-1	fim3-1	fim3-1	prn2	prn2	fhaB1	fhaB1	N	NEG	0	24
GCA_001985765.1	SRR5070778	MGT definition	PRJNA279196	SAMN03854490	2	2	2	21	105	2	2	2	97	97	88	68	43	North America	United States of America	Pennsylvania						2009		Cluster_I	SP14	Unknown	ptxA1	ptxA1	ptxP3	ptxP3	fim2-1	fim2-1	fim3-2	fim3-2	prn2	prn2	fhaB1	fhaB1	N	NEG	0	24
GCA_001984925.1	SRR5070779	MGT definition	PRJNA279196	SAMN03455331	2	2	9	38	67	2	2	13	62	62	57	46	9	North America	United States of America	Indiana						2000		Cluster_I	SP13	Unknown	ptxA1	ptxA1	ptxP3	ptxP3	fim2-1	fim2-1	fim3-1	fim3-1	prn2	prn2	fhaB1	fhaB1	N	POS	0	0
GCA_001988235.1	SRR5070780	MGT definition	PRJNA279196	SAMN04221189	2	2	9	15	199	2	2	13	176	176	151	103	57	North America	United States of America	Colorado						2010		Cluster_I	SP13	Unknown	ptxA1	ptxA1	ptxP3	ptxP3	fim2-1	fim2-1	fim3-1	fim3-1	prn2	prn2	fhaB1	fhaB1	N	POS	0	0
GCA_001985725.1	SRR5070781	MGT definition	PRJNA279196	SAMN03455371	2	2	8	49	103	2	7	8	95	95	86	66	2	North America	United States of America	California						2013		Cluster_I	SP13	Unknown	ptxA1	ptxA1	ptxP3	ptxP3	fim2-1	fim2-1	fim3-1	fim3-1	prn2	prn2	fhaB1	fhaB1	N	POS	0	0
GCA_001989275.1	SRR5070782	MGT definition	PRJNA279196	SAMN04383595	2	2	12	26	239	2	7	9	210	210	176	12	2	North America	United States of America	New York						2014		Cluster_I	no_sp	Unknown	ptxA1	ptxA1	ptxP3	ptxP3	fim2-1	fim2-1	fim3-1	fim3-1	prn2	prn2	fhaB1	fhaB1	N	NEG	0	24
GCA_001988775.1	SRR5070783	MGT definition	PRJNA279196	SAMN04383570	2	2	7	19	221	2	7	15	194	194	27	12	2	North America	United States of America	Indiana						2009		Cluster_I	SP13	Unknown	ptxA1	ptxA1	ptxP3	ptxP3	fim2-1	fim2-1	fim3-1	fim3-1	prn2	prn2	fhaB1	fhaB1	N	POS	0	0
GCA_001987615.1	SRR5070784	MGT definition	PRJNA279196	SAMN03702670	2	2	12	26	177	2	7	9	40	40	36	12	22	North America	United States of America	Colorado						2013		Cluster_I	SP13	Unknown	ptxA1	ptxA1	ptxP3	ptxP3	fim2-1	fim2-1	fim3-1	fim3-1	prn2	prn2	fhaB1	fhaB1	N	NEG	0	24
GCA_001986675.1	SRR5070785	MGT definition	PRJNA279196	SAMN03702623	2	2	8	14	145	2	7	12	134	134	20	10	2	North America	United States of America	Oregon						2011		Cluster_I	SP13	Unknown	ptxA1	ptxA1	ptxP3	ptxP3	fim2-1	fim2-1	fim3-1	fim3-1	prn2	prn2	fhaB1	fhaB1	N	NEG	0	24
GCA_001985385.1	SRR5070787	MGT definition	PRJNA279196	SAMN03455354	2	6	10	18	88	6	8	14	82	82	76	23	14	North America	United States of America	Georgia						2011		Cluster_V	SP27	Unknown	ptxA2	ptxA2	ptxP1	ptxP1	fim2-1	fim2-1	fim3-1	fim3-1	prn1	prn1	fhaB1	fhaB1	N	NEG	0	15
GCA_001989075.1	SRR5070791	MGT definition	PRJNA279196	SAMN04383583	2	2	12	26	232	2	7	9	203	203	172	12	2	North America	United States of America	California						2014		Cluster_I	SP13	Unknown	ptxA1	ptxA1	ptxP3	ptxP3	fim2-1	fim2-1	fim3-1	fim3-1	prn2	prn2	fhaB1	fhaB1	N	NEG	0	24
GCA_001985905.1	SRR5070792	MGT definition	PRJNA279196	SAMN03854497	2	2	12	47	112	2	7	9	104	104	95	12	22	North America	United States of America	Connecticut						2013		Cluster_I	SP13	Unknown	ptxA1	ptxA1	ptxP3	ptxP3	fim2-1	fim2-1	fim3-1	fim3-1	prn2	prn2	fhaB1	fhaB1	N	NEG	0	24
GCA_001987475.1	SRR5070793	MGT definition	PRJNA279196	SAMN03702663	2	2	2	44	147	2	2	2	136	136	121	85	50	North America	United States of America	Oregon						2013		Cluster_I	SP14	Unknown	ptxA1	ptxA1	ptxP3	ptxP3	fim2-1	fim2-1	fim3-2	fim3-2	prn2	prn2	fhaB1	fhaB1	N	NEG	0	24
GCA_001985665.1	SRR5070797	MGT definition	PRJNA279196	SAMN03455368	2	2	12	48	101	2	7	9	93	93	85	12	22	North America	United States of America	Connecticut						2013		Cluster_I	SP13	Unknown	ptxA1	ptxA1	ptxP3	ptxP3	fim2-1	fim2-1	fim3-1	fim3-1	prn2	prn2	fhaB1	fhaB1	N	POS	0	0
GCA_001988835.1	SRR5070798	MGT definition	PRJNA279196	SAMN04383573	2	2	17	40	224	2	2	26	197	197	168	115	2	North America	United States of America	Oregon						2012		Cluster_I	SP14	Unknown	ptxA1	ptxA1	ptxP3	ptxP3	fim2-1	fim2-1	fim3-2	fim3-2	prn2	prn2	fhaB1	fhaB1	N	POS	0	0
GCA_001986715.1	SRR5070799	MGT definition	PRJNA279196	SAMN03702625	2	2	2	44	147	2	2	2	136	136	121	85	50	North America	United States of America	Oregon						2011		Cluster_I	SP14	Unknown	ptxA1	ptxA1	ptxP3	ptxP3	fim2-1	fim2-1	fim3-2	fim3-2	prn2	prn2	fhaB1	fhaB1	N	NEG	0	24
GCA_001986195.1	SRR5070800	MGT definition	PRJNA279196	SAMN03464272	2	2	2	53	123	2	2	31	115	115	105	76	47	North America	United States of America	New York								Cluster_I	SP14	Unknown	ptxA1	ptxA1	ptxP3	ptxP3	fim2-1	fim2-1	fim3-2	fim3-2	prn1001	prn2	fhaB1	fhaB1	N	?	0	snp_638_C>T_missense
GCA_001985645.1	SRR5070803	MGT definition	PRJNA279196	SAMN03455367	2	2	12	26	100	2	7	9	92	92	38	12	22	North America	United States of America	Colorado						2013		Cluster_I	SP13	Unknown	ptxA1	ptxA1	ptxP3	ptxP3	fim2-1	fim2-1	fim3-1	fim3-1	prn2	prn2	fhaB1	fhaB1	N	NEG	0	24
GCA_001988515.1	SRR5070805	MGT definition	PRJNA279196	SAMN04383601	2	2	8	65	208	2	7	12	20	20	20	10	2	North America	United States of America	New York						2014		Cluster_I	SP13	Unknown	ptxA1	ptxA1	ptxP3	ptxP3	fim2-1	fim2-1	fim3-1	fim3-1	prn2	prn2	fhaB1	fhaB1	N	NEG	0	24
GCA_001988815.1	SRR5070806	MGT definition	PRJNA279196	SAMN04383572	2	2	2	53	223	2	2	31	196	196	105	76	47	North America	United States of America	Tennessee						2010		Cluster_I	SP14	Unknown	ptxA1	ptxA1	ptxP3	ptxP3	fim2-1	fim2-1	fim3-2	fim3-2	prn1001	prn2	fhaB1	fhaB1	N	?	0	snp_638_C>T_missense
GCA_001985025.1	SRR5070807	MGT definition	PRJNA279196	SAMN03455336	2	2	2	8	72	2	2	2	67	67	62	50	33	North America	United States of America	Montana						2004		Cluster_I	SP14	Unknown	ptxA1	ptxA1	ptxP3	ptxP3	fim2-1	fim2-1	fim3-2	fim3-2	prn2	prn2	fhaB1	fhaB1	N	POS	0	0
GCA_001988015.1	SRR5070808	MGT definition	PRJNA279196	SAMN03702690	2	2	12	26	188	2	7	9	165	165	141	12	22	North America	United States of America	New York						2014		Cluster_I	SP13	Unknown	ptxA1	ptxA1	ptxP3	ptxP3	fim2-1	fim2-1	fim3-1	fim3-1	prn2	prn2	fhaB1	fhaB1	N	NEG	0	24
GCA_001987675.1	SRR5070810	MGT definition	PRJNA279196	SAMN03702673	2	2	7	56	178	2	7	32	157	157	135	12	10	North America	United States of America	Minnesota						2013		Cluster_I	SP13	Unknown	ptxA1	ptxA1	ptxP3	ptxP3	fim2-1	fim2-1	fim3-1	fim3-1	prn2	prn2	fhaB1	fhaB1	N	NEG	0	59
GCA_001985365.1	SRR5070812	MGT definition	PRJNA279196	SAMN03455353	2	2	7	25	40	2	7	18	39	39	37	33	23	North America	United States of America	Massachusetts						2011		Cluster_I	SP13	Unknown	ptxA1	ptxA1	ptxP3	ptxP3	fim2-1	fim2-1	fim3-1	fim3-1	prn2	prn2	fhaB1	fhaB1	N	POS	0	0
GCA_001989195.1	SRR5070813	MGT definition	PRJNA279196	SAMN04383590	2	2	7	11	236	2	7	8	207	207	174	116	2	North America	United States of America	Georgia						2014		Cluster_I	SP13	Unknown	ptxA1	ptxA1	ptxP3	ptxP3	fim2-1	fim2-1	fim3-1	fim3-1	prn2	prn2	fhaB1	fhaB1	N	NEG	0	40
GCA_001985245.1	SRR5070814	MGT definition	PRJNA279196	SAMN03455347	2	2	2	2	82	2	2	2	77	77	72	60	39	North America	United States of America	Indiana						2009		Cluster_I	SP14	Unknown	ptxA1	ptxA1	ptxP3	ptxP3	fim2-1	fim2-1	fim3-2	fim3-2	prn2	prn2	fhaB1	fhaB1	N	POS	0	0
GCA_001988335.1	SRR5070815	MGT definition	PRJNA279196	SAMN04221194	83	2	11	23	203	2	2	2	180	180	155	30	2	North America	United States of America	Indiana						2014		Cluster_I	SP16	Unknown	ptxA1	ptxA1	ptxP3	ptxP3	fim2-1	fim2-1	fim3-2	fim3-2	prn2	prn2	fhaB1	fhaB1	N	NEG	0	24
GCA_001988215.1	SRR5070816	MGT definition	PRJNA279196	SAMN04221188	2	2	8	12	198	2	7	8	175	175	16	15	2	North America	United States of America	Pennsylvania						2010		Cluster_I	SP13	Unknown	ptxA1	ptxA1	ptxP3	ptxP3	fim2-1	fim2-1	fim3-1	fim3-1	prn1000	prn2	fhaB1	fhaB1	N	NEG	0	12
GCA_001988495.1	SRR5070817	MGT definition	PRJNA279196	SAMN04383600	2	2	12	26	207	2	7	9	40	40	36	12	22	North America	United States of America	Colorado						2014		Cluster_I	SP13	Unknown	ptxA1	ptxA1	ptxP3	ptxP3	fim2-1	fim2-1	fim3-1	fim3-1	prn2	prn2	fhaB1	fhaB1	N	NEG	0	24
GCA_001988675.1	SRR5070820	MGT definition	PRJNA279196	SAMN04383565	2	2	2	17	216	2	2	2	189	189	162	110	60	North America	United States of America	Massachusetts						2008		Cluster_I	SP14	Unknown	ptxA1	ptxA1	ptxP3	ptxP3	fim2-1	fim2-1	fim3-2	fim3-2	prn2	prn2	fhaB1	fhaB1	N	POS	0	0
GCA_001987515.1	SRR5070821	MGT definition	PRJNA279196	SAMN03702665	2	2	12	26	175	2	7	9	156	156	36	12	22	North America	United States of America	Connecticut						2013		Cluster_I	SP13	Unknown	ptxA1	ptxA1	ptxP3	ptxP3	fim2-1	fim2-1	fim3-1	fim3-1	prn2	prn2	fhaB1	fhaB1	N	NEG	0	24
GCA_001989175.1	SRR5070822	MGT definition	PRJNA279196	SAMN04383589	2	2	12	26	128	2	7	9	40	40	36	12	22	North America	United States of America	Minnesota						2014		Cluster_I	SP13	Unknown	ptxA1	ptxA1	ptxP3	ptxP3	fim2-1	fim2-1	fim3-1	fim3-1	prn2	prn2	fhaB1	fhaB1	N	NEG	0	24
GCA_001987355.1	SRR5070824	MGT definition	PRJNA279196	SAMN03702657	2	2	12	26	171	2	7	9	152	152	133	12	22	North America	United States of America	Connecticut						2012		Cluster_I	SP13	Unknown	ptxA1	ptxA1	ptxP3	ptxP3	fim2-1	fim2-1	fim3-1	fim3-1	prn2	prn2	fhaB1	fhaB1	N	NEG	0	24
GCA_001989015.1	SRR5070828	MGT definition	PRJNA279196	SAMN04383579	2	2	12	26	229	2	7	9	200	200	170	12	2	North America	United States of America	Minnesota						2014		Cluster_I	SP13	Unknown	ptxA1	ptxA1	ptxP3	ptxP3	fim2-1	fim2-1	fim3-1	fim3-1	prn2	prn2	fhaB1	fhaB1	N	NEG	0	24
GCA_001986215.1	SRR5070829	MGT definition	PRJNA279196	SAMN03464274	2	2	8	16	124	2	7	12	23	23	23	10	2	North America	United States of America	California						2011		Cluster_I	SP13	Unknown	ptxA1	ptxA1	ptxP3	ptxP3	fim2-1	fim2-1	fim3-1	fim3-1	prn2	prn2	fhaB1	fhaB1	N	NEG	0	56
GCA_001985065.1	SRR5070830	MGT definition	PRJNA279196	SAMN03455338	2	2	2	21	74	2	2	2	69	69	64	52	2	North America	United States of America	Arizona						2005		Cluster_I	SP14	Unknown	ptxA1	ptxA1	ptxP3	ptxP3	fim2-1	fim2-1	fim3-2	fim3-2	prn2	prn2	fhaB1	fhaB1	N	POS	0	0
GCA_001985165.1	SRR5070831	MGT definition	PRJNA279196	SAMN03455343	2	2	2	42	79	2	2	27	74	74	69	57	2	North America	United States of America	Washington						2003		Cluster_I	SP14	Unknown	ptxA1	ptxA1	ptxP3	ptxP3	fim2-1	fim2-1	fim3-2	fim3-2	prn2	prn2	fhaB1	fhaB1	N	POS	0	0
GCA_001987035.1	SRR5070832	MGT definition	PRJNA279196	SAMN03702641	2	2	12	26	160	2	7	9	40	40	36	12	22	North America	United States of America	Colorado						2012		Cluster_I	SP13	Unknown	ptxA1	ptxA1	ptxP3	ptxP3	fim2-1	fim2-1	fim3-1	fim3-1	prn2	prn2	fhaB1	fhaB1	N	NEG	0	24
GCA_001986155.1	SRR5070834	MGT definition	PRJNA279196	SAMN03464271	2	2	2	8	121	2	2	2	113	113	103	74	2	North America	United States of America	Florida						2009		Cluster_I	SP14	Unknown	ptxA1	ptxA1	ptxP3	ptxP3	fim2-1	fim2-1	fim3-2	fim3-2	prn2	prn2	fhaB1	fhaB1	N	POS	0	0
GCA_001987635.1	SRR5070837	MGT definition	PRJNA279196	SAMN03702671	2	2	8	14	145	2	7	12	20	20	20	10	2	North America	United States of America	New York						2013		Cluster_I	SP13	Unknown	ptxA1	ptxA1	ptxP3	ptxP3	fim2-1	fim2-1	fim3-1	fim3-1	prn2	prn2	fhaB1	fhaB1	N	NEG	0	24
GCA_001989055.1	SRR5070838	MGT definition	PRJNA279196	SAMN04383582	2	2	8	12	231	2	7	8	202	202	171	15	2	North America	United States of America	California						2014		Cluster_I	SP13	Unknown	ptxA1	ptxA1	ptxP3	ptxP3	fim2-1	fim2-1	fim3-1	fim3-1	prn1000	prn2	fhaB1	fhaB1	N	NEG	0	12
GCA_001988075.1	SRR5070839	MGT definition	PRJNA279196	SAMN04221181	2	2	2	8	191	2	2	2	168	168	144	10	2	North America	United States of America	Georgia						2000		Cluster_I	SP14	Unknown	ptxA1	ptxA1	ptxP3	ptxP3	fim2-1	fim2-1	fim3-2	fim3-2	prn2	prn2	fhaB1	fhaB1	N	POS	0	0
GCA_001831395.1	SRR5070840	MGT definition	PRJNA279196	SAMN05770313	2	6	14	35	63	6	8	23	58	58	54	43	28				patient with whooping cough							Cluster_V	no_sp	Unknown	ptxA2	ptxA2	ptxP1	ptxP1	fim2-1	fim2-1	fim3-1	fim3-1	prn1	prn1	fhaB1	fhaB1	N	POS	0	0
GCA_001988655.1	SRR5070841	MGT definition	PRJNA279196	SAMN04383564	2	2	2	54	215	2	2	2	188	188	161	109	59	North America	United States of America	Georgia						2009		Cluster_I	SP14	Unknown	ptxA1	ptxA1	ptxP3	ptxP3	fim2-1	fim2-1	fim3-2	fim3-2	prn2	prn2	fhaB1	fhaB1	N	POS	0	0
GCA_001984985.1	SRR5070842	MGT definition	PRJNA279196	SAMN03455334	2	2	9	15	70	2	2	13	65	65	60	48	31	North America	United States of America	Arizona						2002		Cluster_I	SP13	Unknown	ptxA1	ptxA1	ptxP3	ptxP3	fim2-1	fim2-1	fim3-1	fim3-1	prn2	prn2	fhaB1	fhaB1	N	POS	0	0
GCA_001988355.1	SRR5070844	MGT definition	PRJNA279196	SAMN04221195	2	2	8	62	204	2	7	34	162	162	139	10	2	North America	United States of America	Oregon						2014		Cluster_I	SP13	Unknown	ptxA1	ptxA1	ptxP3	ptxP3	fim2-1	fim2-1	fim3-1	fim3-1	prn2	prn2	fhaB1	fhaB1	N	NEG	0	24
GCA_001988735.1	SRR5070845	MGT definition	PRJNA279196	SAMN04383568	2	2	7	66	219	2	7	9	192	192	27	12	2	North America	United States of America	Georgia						2010		Cluster_I	SP13	Unknown	ptxA1	ptxA1	ptxP3	ptxP3	fim2-1	fim2-1	fim3-1	fim3-1	prn2	prn2	fhaB1	fhaB1	N	POS	0	0
GCA_001986695.1	SRR5070848	MGT definition	PRJNA279196	SAMN03702624	2	2	8	16	146	2	7	12	135	135	23	10	2	North America	United States of America	Oregon						2011		Cluster_I	SP13	Unknown	ptxA1	ptxA1	ptxP3	ptxP3	fim2-1	fim2-1	fim3-1	fim3-1	prn2	prn2	fhaB1	fhaB1	N	NEG	0	56
GCA_001986935.1	SRR5070849	MGT definition	PRJNA279196	SAMN03702636	2	2	7	57	155	2	7	8	141	141	125	12	9	North America	United States of America	Connecticut						2012		Cluster_I	SP13	Unknown	ptxA1	ptxA1	ptxP3	ptxP3	fim2-1	fim2-1	fim3-1	fim3-1	prn2	prn2	fhaB1	fhaB1	N	POS	0	0
GCA_001986995.1	SRR5070851	MGT definition	PRJNA279196	SAMN03702639	2	2	7	11	158	2	7	8	143	143	126	90	2	North America	United States of America	Oregon						2012		Cluster_I	SP13	Unknown	ptxA1	ptxA1	ptxP3	ptxP3	fim2-1	fim2-1	fim3-1	fim3-1	prn2	prn2	fhaB1	fhaB1	N	NEG	0	24
GCA_001987655.1	SRR5070852	MGT definition	PRJNA279196	SAMN03702672	2	2	8	14	20	2	7	12	20	20	20	10	2	North America	United States of America	New York						2013		Cluster_I	SP13	Unknown	ptxA1	ptxA1	ptxP3	ptxP3	fim2-1	fim2-1	fim3-1	fim3-1	prn2	prn2	fhaB1	fhaB1	N	NEG	0	24
GCA_001985825.1	SRR5070854	MGT definition	PRJNA279196	SAMN03854493	2	2	7	28	108	2	7	20	100	100	91	15	2	North America	United States of America	Minnesota						2012		Cluster_I	SP13	Unknown	ptxA1	ptxA1	ptxP3	ptxP3	fim2-1	fim2-1	fim3-1	fim3-1	prn2	prn2	fhaB1	fhaB1	N	POS	0	0
GCA_001987435.1	SRR5070856	MGT definition	PRJNA279196	SAMN03702661	2	2	8	14	20	2	7	12	20	20	20	10	2	North America	United States of America	New York						2012		Cluster_I	SP13	Unknown	ptxA1	ptxA1	ptxP3	ptxP3	fim2-1	fim2-1	fim3-1	fim3-1	prn2	prn2	fhaB1	fhaB1	N	NEG	0	24
GCA_001985985.1	SRR5070857	MGT definition	PRJNA279196	SAMN03854501	1	1	1	1	34	1	1	1	33	33	31	28	18											no_cluster	no_sp	Unknown	ptxA2	ptxA2	ptxP1	ptxP1	fim2-1	fim2-1	fim3-1	fim3-1	prn1	prn1	fhaB1	fhaB1	N	POS	0	0
GCA_001989215.1	SRR5070858	MGT definition	PRJNA279196	SAMN04383591	2	2	12	26	237	2	7	9	208	208	36	12	2	North America	United States of America	Colorado						2014		Cluster_I	SP13	Unknown	ptxA1	ptxA1	ptxP3	ptxP3	fim2-1	fim2-1	fim3-1	fim3-1	prn2	prn2	fhaB1	fhaB1	N	NEG	0	24
GCA_001989115.1	SRR5070859	MGT definition	PRJNA279196	SAMN04383585	2	2	7	28	234	2	7	20	205	205	15	15	2	North America	United States of America	Oregon						2014		Cluster_I	SP13	Unknown	ptxA1	ptxA1	ptxP3	ptxP3	fim2-1	fim2-1	fim3-1	fim3-1	prn2	prn2	fhaB1	fhaB1	N	POS	0	0
GCA_001988795.1	SRR5070860	MGT definition	PRJNA279196	SAMN04383571	2	2	12	47	222	2	7	9	195	195	167	12	22	North America	United States of America	South Carolina						2010		Cluster_I	SP13	Unknown	ptxA1	ptxA1	ptxP3	ptxP3	fim2-1	fim2-1	fim3-1	fim3-1	prn2	prn2	fhaB1	fhaB1	N	NEG	0	24
GCA_001985265.1	SRR5070864	MGT definition	PRJNA279196	SAMN03455348	83	2	11	23	83	2	2	2	78	78	44	30	2	North America	United States of America	Pennsylvania						2010		Cluster_I	SP16	Unknown	ptxA1	ptxA1	ptxP3	ptxP3	fim2-1	fim2-1	fim3-2	fim3-2	prn2	prn2	fhaB1	fhaB1	N	POS	0	0
GCA_001988375.1	SRR5070865	MGT definition	PRJNA279196	SAMN04221196	2	2	12	26	205	2	7	9	181	181	38	12	22	North America	United States of America	Colorado						2014		Cluster_I	SP13	Unknown	ptxA1	ptxA1	ptxP3	ptxP3	fim2-1	fim2-1	fim3-1	fim3-1	prn2	prn2	fhaB1	fhaB1	N	NEG	0	24
GCA_001988575.1	SRR5070868	MGT definition	PRJNA279196	SAMN04383560	2	2	2	8	211	2	2	2	184	184	157	106	2	North America	United States of America	Missouri						2004		Cluster_I	SP14	Unknown	ptxA1	ptxA1	ptxP3	ptxP3	fim2-1	fim2-1	fim3-2	fim3-2	prn2	prn2	fhaB1	fhaB1	N	POS	0	0
GCA_001986755.1	SRR5070869	MGT definition	PRJNA279196	SAMN03702627	2	2	8	14	145	2	7	12	134	134	20	10	2	North America	United States of America	Oregon						2011		Cluster_I	SP13	Unknown	ptxA1	ptxA1	ptxP3	ptxP3	fim2-1	fim2-1	fim3-1	fim3-1	prn2	prn2	fhaB1	fhaB1	N	NEG	0	24
GCA_001986775.1	SRR5070871	MGT definition	PRJNA279196	SAMN03702628	2	2	8	12	54	2	7	8	16	16	16	15	2	North America	United States of America	New York						2011		Cluster_I	SP13	Unknown	ptxA1	ptxA1	ptxP3	ptxP3	fim2-1	fim2-1	fim3-1	fim3-1	prn1000	prn2	fhaB1	fhaB1	N	NEG	0	12
GCA_001988715.1	SRR5070876	MGT definition	PRJNA279196	SAMN04383567	2	2	2	21	218	2	2	2	191	191	164	112	2	North America	United States of America	Minnesota						2002		Cluster_I	SP14	Unknown	ptxA1	ptxA1	ptxP3	ptxP3	fim2-1	fim2-1	fim3-2	fim3-2	prn2	prn2	fhaB1	fhaB1	N	POS	0	0
GCA_001988195.1	SRR5070882	MGT definition	PRJNA279196	SAMN04221187	2	2	7	29	197	2	7	9	174	174	150	102	2	North America	United States of America	Pennsylvania						2009		Cluster_I	SP13	Unknown	ptxA1	ptxA1	ptxP3	ptxP3	fim2-1	fim2-1	fim3-1	fim3-1	prn2	prn2	fhaB1	fhaB1	N	POS	0	0
GCA_001989315.1	SRR5070885	MGT definition	PRJNA279196	SAMN04383598	2	2	12	26	128	2	7	9	40	40	36	12	22	North America	United States of America	Oregon						2014		Cluster_I	SP13	Unknown	ptxA1	ptxA1	ptxP3	ptxP3	fim2-1	fim2-1	fim3-1	fim3-1	prn2	prn2	fhaB1	fhaB1	N	NEG	0	24
GCA_001988155.1	SRR5070886	MGT definition	PRJNA279196	SAMN04221185	2	2	9	15	195	2	2	13	172	172	148	101	56	North America	United States of America	Delaware						2005		Cluster_I	SP13	Unknown	ptxA1	ptxA1	ptxP3	ptxP3	fim2-1	fim2-1	fim3-1	fim3-1	prn2	prn2	fhaB1	fhaB1	N	POS	0	0
GCA_001987255.1	SRR5070889	MGT definition	PRJNA279196	SAMN03702652	2	2	7	56	168	2	7	32	140	140	124	12	10	North America	United States of America	Minnesota						2012		Cluster_I	SP13	Unknown	ptxA1	ptxA1	ptxP3	ptxP3	fim2-1	fim2-1	fim3-1	fim3-1	prn2	prn2	fhaB1	fhaB1	N	NEG	0	59
GCA_001831415.1	SRR5070891	MGT definition	PRJNA279196	SAMN05770314	1	5	15	36	64	5	6	24	59	59	55	44	29											no_cluster	no_sp	Unknown	ptxA4	ptxA4	ptxP2	ptxP2	fim2-2	fim2-2	fim3-1	fim3-1	prn1	prn1	fhaB2	fhaB2	N	?	0	snp_1595_T>G_missense
GCA_001987735.1	SRR5070892	MGT definition	PRJNA279196	SAMN03702676	2	2	7	28	180	2	7	20	159	159	136	15	2	North America	United States of America	Oregon						2013		Cluster_I	SP13	Unknown	ptxA1	ptxA1	ptxP3	ptxP3	fim2-1	fim2-1	fim3-1	fim3-1	prn2	prn2	fhaB1	fhaB1	N	POS	0	0
GCA_001985965.1	SRR5070895	MGT definition	PRJNA279196	SAMN03854500	2	2	12	26	115	2	7	9	107	107	98	12	22	North America	United States of America	Minnesota						2014		Cluster_I	SP13	Unknown	ptxA1	ptxA1	ptxP3	ptxP3	fim2-1	fim2-1	fim3-1	fim3-1	prn2	prn2	fhaB1	fhaB1	N	NEG	0	24
GCA_001687385.1	SRR5070896	MGT definition	PRJNA279196	SAMN03877216	1	5	6	6	6	5	6	6	6	6	6	6	6	North America	United States of America	Michigan	nasopharyngeal swab					1939		no_cluster	no_sp	Unknown	ptxA4	ptxA4	ptxP2	ptxP2	fim2-2	fim2-2	fim3-1	fim3-1	prn1	prn1	fhaB2	fhaB2	N	?	0	snp_1595_T>G_missense
GCA_001628735.1	SRR5070901	MGT definition	PRJNA266616	SAMN03249375	2	6	10	30	50	6	8	14	47	47	43	23	14	North America	United States of America	Minnesota						2012		Cluster_V	SP27	Unknown	ptxA2	ptxA2	ptxP1	ptxP1	fim2-1	fim2-1	fim3-1	fim3-1	prn1	prn1	fhaB1	fhaB1	N	NEG	0	15
GCA_001988755.1	SRR5070904	MGT definition	PRJNA279196	SAMN04383569	2	2	2	33	220	2	2	21	193	193	166	114	26	North America	United States of America	Massachusetts						2010		Cluster_I	SP14	Unknown	ptxA1	ptxA1	ptxP3	ptxP3	fim2-1	fim2-1	fim3-2	fim3-2	prn2	prn2	fhaB1	fhaB1	N	POS	0	0
GCA_001989295.1	SRR5070907	MGT definition	PRJNA279196	SAMN04383596	2	2	8	65	208	2	7	12	20	20	20	10	2	North America	United States of America	New York						2014		Cluster_I	SP13	Unknown	ptxA1	ptxA1	ptxP3	ptxP3	fim2-1	fim2-1	fim3-1	fim3-1	prn2	prn2	fhaB1	fhaB1	N	NEG	0	24
GCA_001985785.1	SRR5070911	MGT definition	PRJNA279196	SAMN03854491	2	2	7	11	106	2	7	8	98	98	89	69	44	North America	United States of America	Minnesota						2011		Cluster_I	SP13	Unknown	ptxA1	ptxA1	ptxP3	ptxP3	fim2-1	fim2-1	fim3-1	fim3-1	prn2	prn2	fhaB1	fhaB1	N	POS	0	0
GCA_001988395.1	SRR5070913	MGT definition	PRJNA279196	SAMN04221197	2	2	12	26	206	2	7	9	40	40	36	12	22	North America	United States of America	Colorado						2014		Cluster_I	SP13	Unknown	ptxA1	ptxA1	ptxP3	ptxP3	fim2-1	fim2-1	fim3-1	fim3-1	prn2	prn2	fhaB1	fhaB1	N	NEG	0	24
GCA_001986495.1	SRR5070914	MGT definition	PRJNA279196	SAMN03702614	2	2	9	15	137	2	2	13	127	127	115	80	9	North America	United States of America	Maryland						2003		Cluster_I	SP13	Unknown	ptxA1	ptxA1	ptxP3	ptxP3	fim2-1	fim2-1	fim3-1	fim3-1	prn2	prn2	fhaB1	fhaB1	N	POS	0	0
GCA_001987695.1	SRR5070915	MGT definition	PRJNA279196	SAMN03702674	2	2	7	50	104	2	7	29	96	96	87	12	2	North America	United States of America	Minnesota						2013		Cluster_I	SP13	Unknown	ptxA1	ptxA1	ptxP1000	ptxP3	fim2-1	fim2-1	fim3-1	fim3-1	prn1003	prn2	fhaB1	fhaB1	N	NEG	0	10
GCA_001987595.1	SRR5070917	MGT definition	PRJNA279196	SAMN03702669	2	2	8	16	176	2	7	12	23	23	23	10	2	North America	United States of America	Colorado						2013		Cluster_I	SP13	Unknown	ptxA1	ptxA1	ptxP3	ptxP3	fim2-1	fim2-1	fim3-1	fim3-1	prn2	prn2	fhaB1	fhaB1	N	NEG	0	56
GCA_001831435.1	SRR5070923	MGT definition	PRJNA279196	SAMN05770315	2	7	16	37	65	7	11	25	60	60	56	45	30											no_cluster	SP18	Unknown	ptxA1	ptxA1	ptxP1	ptxP1	fim2-11	fim2-11	fim3-1	fim3-1	prn1	prn1	fhaB1	fhaB1	N	POS	0	0
GCA_001988115.1	SRR5070925	MGT definition	PRJNA279196	SAMN04221183	2	2	2	31	193	2	2	2	170	170	146	100	2	North America	United States of America	Texas						2000		Cluster_I	SP14	Unknown	ptxA1	ptxA1	ptxP3	ptxP3	fim2-1	fim2-1	fim3-2	fim3-2	prn2	prn2	fhaB1	fhaB1	N	POS	0	0
GCA_001985125.1	SRR5070927	MGT definition	PRJNA279196	SAMN03455341	2	2	9	15	77	2	2	13	72	72	67	55	36	North America	United States of America	California						2005		Cluster_I	SP13	Unknown	ptxA1	ptxA1	ptxP3	ptxP3	fim2-1	fim2-1	fim3-1	fim3-1	prn2	prn2	fhaB1	fhaB1	N	POS	0	0
GCA_001987415.1	SRR5070929	MGT definition	PRJNA279196	SAMN03702660	2	2	2	17	174	2	2	2	155	155	134	95	52	North America	United States of America	Connecticut						2012		Cluster_I	SP14	Unknown	ptxA1	ptxA1	ptxP3	ptxP3	fim2-1	fim2-1	fim3-2	fim3-2	prn2	prn2	fhaB1	fhaB1	N	NEG	0	24
GCA_001987555.1	SRR5070931	MGT definition	PRJNA279196	SAMN03702667	2	2	8	14	20	2	7	12	20	20	20	10	2	North America	United States of America	New York						2013		Cluster_I	SP13	Unknown	ptxA1	ptxA1	ptxP3	ptxP3	fim2-1	fim2-1	fim3-1	fim3-1	prn2	prn2	fhaB1	fhaB1	N	NEG	0	24
GCA_001986415.1	SRR5070932	MGT definition	PRJNA279196	SAMN03702610	2	2	2	8	133	2	2	2	123	123	111	10	2	North America	United States of America	Ohio						2000		Cluster_I	SP14	Unknown	ptxA1	ptxA1	ptxP3	ptxP3	fim2-1	fim2-1	fim3-2	fim3-2	prn2	prn2	fhaB1	fhaB1	N	POS	0	0
GCA_001986105.1	SRR5070934	MGT definition	PRJNA279196	SAMN03877222	2	2	12	26	120	2	7	9	112	112	102	12	22	North America	United States of America	New Mexico						2012		Cluster_I	SP13	Unknown	ptxA1	ptxA1	ptxP3	ptxP3	fim2-1	fim2-1	fim3-1	fim3-1	prn2	prn2	fhaB1	fhaB1	N	NEG	0	24
GCA_001988635.1	SRR5070935	MGT definition	PRJNA279196	SAMN04383563	2	2	2	21	214	2	2	2	187	187	160	73	2	North America	United States of America	Ohio						2004		Cluster_I	no_sp	Unknown	ptxA1	ptxA1	ptxP3	ptxP3	fim2-1	fim2-1	fim3-2	fim3-2	prn2	prn2	fhaB1	fhaB1	N	POS	0	0
GCA_002018515.1	SRR5070938	MGT definition	PRJNA279196	SAMN04383580	2	2	12	26	128	2	7	9	40	40	36	12	22	North America	United States of America	Minnesota						2014		Cluster_I	SP13	Unknown	ptxA1	ptxA1	ptxP3	ptxP3	fim2-1	fim2-1	fim3-1	fim3-1	prn2	prn2	fhaB1	fhaB1	N	NEG	0	24
GCA_001987795.1	SRR5070939	MGT definition	PRJNA279196	SAMN03702679	2	2	12	26	182	2	7	9	161	161	138	12	22	North America	United States of America	Colorado						2013		Cluster_I	SP13	Unknown	ptxA1	ptxA1	ptxP3	ptxP3	fim2-1	fim2-1	fim3-1	fim3-1	prn2	prn2	fhaB1	fhaB1	N	NEG	0	24
GCA_001987015.1	SRR5070945	MGT definition	PRJNA279196	SAMN03702640	83	2	20	58	159	2	2	2	144	144	44	30	2	North America	United States of America	Colorado						2012		Cluster_I	SP16	Unknown	ptxA1	ptxA1	ptxP3	ptxP3	fim2-1	fim2-1	fim3-2	fim3-2	prn2	prn2	fhaB1	fhaB1	N	POS	0	0
GCA_001988615.1	SRR5070946	MGT definition	PRJNA279196	SAMN04383562	2	2	2	2	213	2	2	2	186	186	159	108	2	North America	United States of America	Colorado						2007		Cluster_I	SP14	Unknown	ptxA1	ptxA1	ptxP3	ptxP3	fim2-1	fim2-1	fim3-2	fim3-2	prn2	prn2	fhaB1	fhaB1	N	POS	0	0
GCA_001986875.1	SRR5070947	MGT definition	PRJNA279196	SAMN03702633	2	2	7	19	152	2	7	15	139	139	27	12	2	North America	United States of America	Oregon						2012		Cluster_I	SP13	Unknown	ptxA1	ptxA1	ptxP3	ptxP3	fim2-1	fim2-1	fim3-1	fim3-1	prn2	prn2	fhaB1	fhaB1	N	POS	0	0
GCA_001987135.1	SRR5070948	MGT definition	PRJNA279196	SAMN03702646	2	2	2	51	165	2	2	30	133	133	120	71	46	North America	United States of America	New York						2012		Cluster_I	SP14	Unknown	ptxA1	ptxA1	ptxP3	ptxP3	fim2-1	fim2-1	fim3-2	fim3-2	prn1004	prn2	fhaB1	fhaB1	N	NEG	0	11
GCA_001987075.1	SRR5070950	MGT definition	PRJNA279196	SAMN03702643	2	2	2	54	162	2	2	2	146	146	128	77	48	North America	United States of America	Minnesota						2012		Cluster_I	SP14	Unknown	ptxA1	ptxA1	ptxP3	ptxP3	fim2-1	fim2-1	fim3-2	fim3-2	prn2	prn2	fhaB1	fhaB1	N	NEG	0	40
GCA_001985405.1	SRR5070961	MGT definition	PRJNA279196	SAMN03455355	2	2	7	29	89	2	7	9	83	83	77	64	9	North America	United States of America	Pennsylvania						2011		Cluster_I	SP13	Unknown	ptxA1	ptxA1	ptxP3	ptxP3	fim2-1	fim2-1	fim3-1	fim3-1	prn2	prn2	fhaB1	fhaB1	N	POS	0	0
GCA_001987955.1	SRR5070966	MGT definition	PRJNA279196	SAMN03702687	2	2	7	11	187	2	7	8	164	164	140	96	2	North America	United States of America	New Mexico						2014		Cluster_I	SP13	Unknown	ptxA1	ptxA1	ptxP3	ptxP3	fim2-1	fim2-1	fim3-1	fim3-1	prn2	prn2	fhaB1	fhaB1	N	POS	0	0
GCA_001987715.1	SRR5070968	MGT definition	PRJNA279196	SAMN03702675	2	2	8	16	179	2	7	12	158	158	23	10	2	North America	United States of America	Minnesota						2013		Cluster_I	SP13	Unknown	ptxA1	ptxA1	ptxP3	ptxP3	fim2-1	fim2-1	fim3-1	fim3-1	prn2	prn2	fhaB1	fhaB1	N	NEG	0	56
GCA_001987575.1	SRR5070969	MGT definition	PRJNA279196	SAMN03702668	2	2	8	16	97	2	7	12	89	89	23	10	2	North America	United States of America	Oregon						2013		Cluster_I	SP13	Unknown	ptxA1	ptxA1	ptxP3	ptxP3	fim2-1	fim2-1	fim3-1	fim3-1	prn2	prn2	fhaB1	fhaB1	N	NEG	0	56
GCA_001987935.1	SRR5070971	MGT definition	PRJNA279196	SAMN03702686	2	2	12	26	186	2	7	9	92	92	36	12	22	North America	United States of America	Colorado						2014		Cluster_I	SP13	Unknown	ptxA1	ptxA1	ptxP3	ptxP3	fim2-1	fim2-1	fim3-1	fim3-1	prn2	prn2	fhaB1	fhaB1	N	NEG	0	24
GCA_001985445.1	SRR5070972	MGT definition	PRJNA279196	SAMN03455357	2	2	2	46	91	2	2	2	85	85	79	65	42	North America	United States of America	Oregon						2011		Cluster_I	SP14	Unknown	ptxA1	ptxA1	ptxP3	ptxP3	fim2-1	fim2-1	fim3-2	fim3-2	prn2	prn2	fhaB1	fhaB1	N	POS	0	0
GCA_001988175.1	SRR5070976	MGT definition	PRJNA279196	SAMN04221186	2	2	8	49	196	2	7	8	173	173	149	15	2	North America	United States of America	California						2010		Cluster_I	SP13	Unknown	ptxA1	ptxA1	ptxP3	ptxP3	fim2-1	fim2-1	fim3-1	fim3-1	prn2	prn2	fhaB1	fhaB1	N	POS	0	0
GCA_001986435.1	SRR5070979	MGT definition	PRJNA279196	SAMN03702611	2	2	2	8	134	2	2	2	124	124	112	10	2	North America	United States of America	California						2000		Cluster_I	SP14	Unknown	ptxA1	ptxA1	ptxP3	ptxP3	fim2-1	fim2-1	fim3-2	fim3-2	prn2	prn2	fhaB1	fhaB1	N	POS	0	0
GCA_001985325.1	SRR5070981	MGT definition	PRJNA279196	SAMN03455351	2	2	2	44	86	2	2	2	80	80	74	62	40	North America	United States of America	Minnesota						2010		Cluster_I	SP14	Unknown	ptxA1	ptxA1	ptxP3	ptxP3	fim2-1	fim2-1	fim3-2	fim3-2	prn2	prn2	fhaB1	fhaB1	N	POS	0	0
GCA_001986595.1	SRR5070986	MGT definition	PRJNA279196	SAMN03702619	2	2	9	15	141	2	2	13	131	131	119	84	2	North America	United States of America	Connecticut						2011		Cluster_I	SP13	Unknown	ptxA1	ptxA1	ptxP3	ptxP3	fim2-1	fim2-1	fim3-1	fim3-1	prn2	prn2	fhaB1	fhaB1	N	POS	0	0
GCA_001987875.1	SRR5070990	MGT definition	PRJNA279196	SAMN03702683	2	2	8	62	184	2	7	34	162	162	139	10	2	North America	United States of America	Oregon						2013		Cluster_I	SP13	Unknown	ptxA1	ptxA1	ptxP3	ptxP3	fim2-1	fim2-1	fim3-1	fim3-1	prn2	prn2	fhaB1	fhaB1	N	NEG	0	24
GCA_001988055.1	SRR5070991	MGT definition	PRJNA279196	SAMN04221180	2	7	16	37	190	7	11	25	167	167	143	98	54	Europe	United Kingdom		respiratory tract					1967		no_cluster	no_sp	Unknown	ptxA1	ptxA1	ptxP1	ptxP1	fim2-1	fim2-1	fim3-1	fim3-1	prn1	prn1	fhaB1	fhaB1	N	POS	0	0
GCA_001987535.1	SRR5070994	MGT definition	PRJNA279196	SAMN03702666	83	2	11	23	95	2	2	2	37	37	35	31	2	North America	United States of America	New York						2013		Cluster_I	SP16	Unknown	ptxA1	ptxA1	ptxP3	ptxP3	fim2-1	fim2-1	fim3-2	fim3-2	prn2	prn2	fhaB1	fhaB1	N	NEG	0	24
GCA_001987115.1	SRR5070996	MGT definition	PRJNA279196	SAMN03702645	83	2	11	23	164	2	2	2	148	148	129	30	2	North America	United States of America	Minnesota						2012		Cluster_I	SP16	Unknown	ptxA1	ptxA1	ptxP3	ptxP3	fim2-1	fim2-1	fim3-2	fim3-2	prn2	prn2	fhaB1	fhaB1	N	POS	0	0
GCA_001985945.1	SRR5071008	MGT definition	PRJNA279196	SAMN03854499	2	2	12	48	114	2	7	9	106	106	97	12	22	North America	United States of America	Arizona						2013		Cluster_I	SP13	Unknown	ptxA1	ptxA1	ptxP3	ptxP3	fim2-1	fim2-1	fim3-1	fim3-1	prn2	prn2	fhaB1	fhaB1	N	NEG	0	24
GCA_001989095.1	SRR5071012	MGT definition	PRJNA279196	SAMN04383584	2	2	12	26	233	2	7	9	204	204	36	12	2	North America	United States of America	California						2014		Cluster_I	SP13	Unknown	ptxA1	ptxA1	ptxP3	ptxP3	fim2-1	fim2-1	fim3-1	fim3-1	prn2	prn2	fhaB1	fhaB1	N	NEG	0	24
GCA_001988855.1	SRR5071013	MGT definition	PRJNA279196	SAMN04383574	2	2	8	49	225	2	7	8	198	198	149	15	2	North America	United States of America	Oregon						2012		Cluster_I	SP13	Unknown	ptxA1	ptxA1	ptxP3	ptxP3	fim2-1	fim2-1	fim3-1	fim3-1	prn2	prn2	fhaB1	fhaB1	N	POS	0	0
GCA_001986555.1	SRR5071015	MGT definition	PRJNA279196	SAMN03702617	2	2	2	21	140	2	2	2	130	130	118	83	49	North America	United States of America	Tennessee						2006		Cluster_I	SP14	Unknown	ptxA1	ptxA1	ptxP3	ptxP3	fim2-1	fim2-1	fim3-2	fim3-2	prn2	prn2	fhaB1	fhaB1	N	POS	0	0
GCA_001985565.1	SRR5071016	MGT definition	PRJNA279196	SAMN03455363	2	2	7	28	96	2	7	20	43	43	15	15	2	North America	United States of America	California						2012		Cluster_I	SP13	Unknown	ptxA1	ptxA1	ptxP3	ptxP3	fim2-1	fim2-1	fim3-1	fim3-1	prn2	prn2	fhaB1	fhaB1	N	POS	0	0
GCA_001987215.1	SRR5071020	MGT definition	PRJNA279196	SAMN03702650	2	2	8	14	20	2	7	12	20	20	20	10	2	North America	United States of America	New York						2012		Cluster_I	SP13	Unknown	ptxA1	ptxA1	ptxP3	ptxP3	fim2-1	fim2-1	fim3-1	fim3-1	prn2	prn2	fhaB1	fhaB1	N	NEG	0	24
GCA_001986575.1	SRR5071028	MGT definition	PRJNA279196	SAMN03702618	2	2	12	26	128	2	7	9	40	40	36	12	22	North America	United States of America	Connecticut						2011		Cluster_I	SP13	Unknown	ptxA1	ptxA1	ptxP3	ptxP3	fim2-1	fim2-1	fim3-1	fim3-1	prn2	prn2	fhaB1	fhaB1	N	NEG	0	24
GCA_001987855.1	SRR5071035	MGT definition	PRJNA279196	SAMN03702682	2	2	8	62	184	2	7	34	162	162	139	10	2	North America	United States of America	Oregon						2013		Cluster_I	SP13	Unknown	ptxA1	ptxA1	ptxP3	ptxP3	fim2-1	fim2-1	fim3-1	fim3-1	prn2	prn2	fhaB1	fhaB1	N	NEG	0	24
GCA_001989035.1	SRR5071036	MGT definition	PRJNA279196	SAMN04383581	2	2	12	48	230	2	7	9	201	201	36	12	2	North America	United States of America	California						2014		Cluster_I	SP13	Unknown	ptxA1	ptxA1	ptxP3	ptxP3	fim2-1	fim2-1	fim3-1	fim3-1	prn2	prn2	fhaB1	fhaB1	N	NEG	0	24
GCA_001988875.1	SRR5071040	MGT definition	PRJNA279196	SAMN04383575	83	2	11	23	226	2	2	2	180	180	155	30	2	North America	United States of America	Delaware						2014		Cluster_I	SP16	Unknown	ptxA1	ptxA1	ptxP3	ptxP3	fim2-1	fim2-1	fim3-2	fim3-2	prn2	prn2	fhaB1	fhaB1	N	NEG	0	24
GCA_001987775.1	SRR5071066	MGT definition	PRJNA279196	SAMN03702678	2	2	8	14	181	2	7	12	160	160	137	10	2	North America	United States of America	Colorado						2013		Cluster_I	SP13	Unknown	ptxA1	ptxA1	ptxP3	ptxP3	fim2-1	fim2-1	fim3-1	fim3-1	prn2	prn2	fhaB1	fhaB1	N	NEG	0	24
GCA_001987975.1	SRR5071071	MGT definition	PRJNA279196	SAMN03702688	2	2	12	26	128	2	7	9	40	40	36	12	22	North America	United States of America	Oregon						2014		Cluster_I	SP13	Unknown	ptxA1	ptxA1	ptxP3	ptxP3	fim2-1	fim2-1	fim3-1	fim3-1	prn2	prn2	fhaB1	fhaB1	N	NEG	0	24
GCA_001687405.1	SRR5071076	MGT definition	PRJNA279196	SAMN05333716	2	6	14	35	62	6	8	23	58	58	54	43	28	North America	United States of America	Pennsylvania						1946		Cluster_V	no_sp	Unknown	ptxA2	ptxA2	ptxP1	ptxP1	fim2-1	fim2-1	fim3-1	fim3-1	prn1	prn1	fhaB1	fhaB1	N	POS	0	0
GCA_001831455.1	SRR5071090	MGT definition	PRJNA279196	SAMN05770316	2	7	16	37	66	7	11	25	61	61	56	45	30											no_cluster	SP18	Unknown	ptxA1	ptxA1	ptxP1	ptxP1	fim2-11	fim2-11	fim3-1	fim3-1	prn1	prn1	fhaB1	fhaB1	N	POS	0	0
GCA_013168715.1	SRR5829737	MGT definition	PRJNA279196	SAMN07352195	83	2	11	23	479	2	2	2	388	388	320	30	2	North America	United States of America	Colorado						2013		Cluster_I	SP16	Unknown	ptxA1	ptxA1	ptxP1002	ptxP3	fim2-1	fim2-1	fim3-2	fim3-2	prn2	prn2	fhaB1	fhaB1	N	POS	0	0
GCA_002859205.1	SRR5829738	MGT definition	PRJNA279196	SAMN06007542	2	2	12	26	264	2	7	9	200	200	36	12	2	North America	United States of America	Minnesota						2014		Cluster_I	SP13	Unknown	ptxA1	ptxA1	ptxP3	ptxP3	fim2-1	fim2-1	fim3-1	fim3-1	prn2	prn2	fhaB1	fhaB1	N	NEG	0	24
GCA_004009735.1	SRR5829739	MGT definition	PRJNA279196	SAMN07352192	2	2	12	26	332	2	7	9	40	40	36	12	2	North America	United States of America	California						2013		Cluster_I	SP13	Unknown	ptxA1	ptxA1	ptxP3	ptxP3	fim2-1	fim2-1	fim3-1	fim3-1	prn2	prn2	fhaB1	fhaB1	N	NEG	0	24
GCA_002442815.1	SRR5829741	MGT definition	PRJNA279196	SAMN05751702	2	2	8	12	263	2	7	8	230	230	78	15	2	North America	United States of America	New York						2014		Cluster_I	SP13	Unknown	ptxA1	ptxA1	ptxP3	ptxP3	fim2-1	fim2-1	fim3-1	fim3-1	prn1000	prn2	fhaB1	fhaB1	N	NEG	0	12
GCA_002859705.1	SRR5829744	MGT definition	PRJNA279196	SAMN05716056	2	2	12	26	269	2	7	9	234	234	194	12	2	North America	United States of America	Minnesota						2014		Cluster_I	SP13	Unknown	ptxA1	ptxA1	ptxP3	ptxP3	fim2-1	fim2-1	fim3-1	fim3-1	prn2	prn2	fhaB1	fhaB1	N	NEG	0	24
GCA_002286355.1	SRR5829745	MGT definition	PRJNA279196	SAMN05716052	2	2	12	26	228	2	7	9	40	40	36	12	2	North America	United States of America	Minnesota						2014		Cluster_I	SP13	Unknown	ptxA1	ptxA1	ptxP3	ptxP3	fim2-1	fim2-1	fim3-1	fim3-1	prn2	prn2	fhaB1	fhaB1	N	NEG	0	24
GCA_002286315.1	SRR5829746	MGT definition	PRJNA279196	SAMN05716055	2	2	8	16	258	2	7	12	228	228	23	10	2	North America	United States of America	New York						2014		Cluster_I	SP13	Unknown	ptxA1	ptxA1	ptxP3	ptxP3	fim2-1	fim2-1	fim3-1	fim3-1	prn2	prn2	fhaB1	fhaB1	N	NEG	0	56
GCA_002859785.1	SRR5829748	MGT definition	PRJNA279196	SAMN06007543	2	2	12	47	272	2	7	9	237	237	196	12	2	North America	United States of America	Georgia						2014		Cluster_I	SP13	Unknown	ptxA1	ptxA1	ptxP3	ptxP3	fim2-1	fim2-1	fim3-1	fim3-1	prn2	prn2	fhaB1	fhaB1	N	NEG	0	24
GCA_008179985.1	SRR5829749	MGT definition	PRJNA279196	SAMN07352198	2	2	12	47	398	2	7	9	330	330	274	12	2	North America	United States of America	Colorado						2013		Cluster_I	SP13	Unknown	ptxA1	ptxA1	ptxP3	ptxP3	fim2-1	fim2-1	fim3-1	fim3-1	prn2	prn2	fhaB1	fhaB1	N	NEG	0	24
GCA_002892665.1	SRR5829751	MGT definition	PRJNA279196	SAMN03464282	2	2	12	26	274	2	7	9	239	239	36	12	2	North America	United States of America	Colorado						2014		Cluster_I	SP13	Unknown	ptxA1	ptxA1	ptxP3	ptxP3	fim2-1	fim2-1	fim3-1	fim3-1	prn2	prn2	fhaB1	fhaB1	N	NEG	0	24
GCA_004637185.1	SRR5829752	MGT definition	PRJNA279196	SAMN07352213	2	2	7	9	394	2	7	8	328	328	273	164	2	North America	United States of America	Georgia						2014		Cluster_I	SP13	Unknown	ptxA1	ptxA1	ptxP3	ptxP3	fim2-1	fim2-1	fim3-1	fim3-1	prn2	prn2	fhaB1	fhaB1	N	POS	0	0
GCA_002892725.1	SRR5829755	MGT definition	PRJNA279196	SAMN05333714	1	1	24	72	277	1	13	39	241	241	199	126	66	North America	United States of America							1947		no_cluster	SP36	Unknown	ptxA2	ptxA2	ptxP1	ptxP1	fim2-1	fim2-1	fim3-1	fim3-1	prn1	prn1	fhaB1	fhaB1	N	POS	0	0
GCA_004007415.1	SRR5829756	MGT definition	PRJNA279196	SAMN07352193	2	2	12	26	128	2	7	9	40	40	36	12	22	North America	United States of America	New Mexico						2013		Cluster_I	SP13	Unknown	ptxA1	ptxA1	ptxP3	ptxP3	fim2-1	fim2-1	fim3-1	fim3-1	prn2	prn2	fhaB1	fhaB1	N	NEG	0	24
GCA_002859745.1	SRR5829759	MGT definition	PRJNA279196	SAMN06007540	2	2	8	16	258	2	7	12	228	228	23	10	2	North America	United States of America	Georgia						2014		Cluster_I	SP13	Unknown	ptxA1	ptxA1	ptxP3	ptxP3	fim2-1	fim2-1	fim3-1	fim3-1	prn2	prn2	fhaB1	fhaB1	N	NEG	0	56
GCA_002442755.1	SRR5829760	MGT definition	PRJNA279196	SAMN05751695	2	2	12	26	128	2	7	9	40	40	36	12	2	North America	United States of America	Minnesota						2014		Cluster_I	SP13	Unknown	ptxA1	ptxA1	ptxP3	ptxP3	fim2-1	fim2-1	fim3-1	fim3-1	prn2	prn2	fhaB1	fhaB1	N	NEG	0	24
GCA_002859685.1	SRR5829762	MGT definition	PRJNA279196	SAMN05950790	2	2	12	26	268	2	7	9	233	233	193	12	2	North America	United States of America	Georgia						2014		Cluster_I	SP13	Unknown	ptxA1	ptxA1	ptxP3	ptxP3	fim2-1	fim2-1	fim3-1	fim3-1	prn2	prn2	fhaB1	fhaB1	N	NEG	0	24
GCA_002859725.1	SRR5829763	MGT definition	PRJNA279196	SAMN05950791	2	2	12	26	270	2	7	9	235	235	36	12	2	North America	United States of America	Connecticut						2014		Cluster_I	SP13	Unknown	ptxA1	ptxA1	ptxP3	ptxP3	fim2-1	fim2-1	fim3-1	fim3-1	prn2	prn2	fhaB1	fhaB1	N	NEG	0	24
GCA_002286375.1	SRR5829764	MGT definition	PRJNA279196	SAMN05716051	2	2	12	26	228	2	7	9	40	40	36	12	2	North America	United States of America	Minnesota						2014		Cluster_I	SP13	Unknown	ptxA1	ptxA1	ptxP3	ptxP3	fim2-1	fim2-1	fim3-1	fim3-1	prn2	prn2	fhaB1	fhaB1	N	NEG	0	24
GCA_002442615.1	SRR5829766	MGT definition	PRJNA279196	SAMN05751699	2	2	8	65	208	2	7	12	20	20	20	10	2	North America	United States of America	New York						2014		Cluster_I	SP13	Unknown	ptxA1	ptxA1	ptxP3	ptxP3	fim2-1	fim2-1	fim3-1	fim3-1	prn2	prn2	fhaB1	fhaB1	N	NEG	0	24
GCA_004637125.1	SRR5829768	MGT definition	PRJNA279196	SAMN07352219	83	2	11	23	391	2	2	2	325	325	270	31	2	North America	United States of America	Vermont						2014		Cluster_I	SP16	Unknown	ptxA1	ptxA1	ptxP3	ptxP3	fim2-1	fim2-1	fim3-2	fim3-2	prn2	prn2	fhaB1	fhaB1	N	NEG	0	24
GCA_004637245.1	SRR5829769	MGT definition	PRJNA279196	SAMN07352199	2	2	12	26	100	2	7	9	40	40	36	12	2	North America	United States of America	Colorado						2013		Cluster_I	no_sp	Unknown	ptxA1	ptxA1	ptxP3	ptxP3	fim2-1	fim2-1	fim3-1	fim3-1	prn2	prn2	fhaB1	fhaB1	N	NEG	0	24
GCA_002286295.1	SRR5829776	MGT definition	PRJNA279196	SAMN05716053	2	2	7	56	242	2	7	32	140	140	124	12	10	North America	United States of America	Minnesota						2014		Cluster_I	SP13	Unknown	ptxA1	ptxA1	ptxP3	ptxP3	fim2-1	fim2-1	fim3-1	fim3-1	prn2	prn2	fhaB1	fhaB1	N	NEG	0	59
GCA_002859665.1	SRR5829777	MGT definition	PRJNA279196	SAMN05950788	2	2	12	26	128	2	7	9	40	40	36	12	22	North America	United States of America	Colorado						2014		Cluster_I	SP13	Unknown	ptxA1	ptxA1	ptxP3	ptxP3	fim2-1	fim2-1	fim3-1	fim3-1	prn2	prn2	fhaB1	fhaB1	N	NEG	0	24
GCA_002859765.1	SRR5829781	MGT definition	PRJNA279196	SAMN06007541	2	2	12	48	271	2	7	9	236	236	195	12	2	North America	United States of America	New York						2014		Cluster_I	SP13	Unknown	ptxA1	ptxA1	ptxP3	ptxP3	fim2-1	fim2-1	fim3-1	fim3-1	prn2	prn2	fhaB1	fhaB1	N	NEG	0	24
GCA_004637105.1	SRR5829786	MGT definition	PRJNA279196	SAMN07352227	2	2	12	26	128	2	7	9	40	40	36	12	22	North America	United States of America	Colorado						2014		Cluster_I	SP13	Unknown	ptxA1	ptxA1	ptxP3	ptxP3	fim2-1	fim2-1	fim3-1	fim3-1	prn2	prn2	fhaB1	fhaB1	N	NEG	0	24
GCA_004637145.1	SRR5829788	MGT definition	PRJNA279196	SAMN07352218	2	2	8	12	392	2	7	8	326	326	16	15	2	North America	United States of America	Vermont						2014		Cluster_I	SP13	Unknown	ptxA1	ptxA1	ptxP3	ptxP3	fim2-1	fim2-1	fim3-1	fim3-1	prn1000	prn2	fhaB1	fhaB1	-	NEG	0	12
GCA_013168695.1	SRR5829789	MGT definition	PRJNA279196	SAMN07352224	2	2	12	26	478	2	7	9	40	40	36	12	2	North America	United States of America	Colorado						2014		Cluster_I	SP13	Unknown	ptxA1	ptxA1	ptxP3	ptxP3	fim2-1	fim2-1	fim3-1	fim3-1	prn2	prn2	fhaB1	fhaB1	N	NEG	0	24
GCA_002859805.1	SRR5829790	MGT definition	PRJNA279196	SAMN06007544	2	2	8	12	263	2	7	8	230	230	78	15	2	North America	United States of America	New York						2014		Cluster_I	SP13	Unknown	ptxA1	ptxA1	ptxP3	ptxP3	fim2-1	fim2-1	fim3-1	fim3-1	prn1000	prn2	fhaB1	fhaB1	N	NEG	0	12
GCA_002442735.1	SRR5829792	MGT definition	PRJNA279196	SAMN05751697	2	2	12	26	128	2	7	9	40	40	36	12	2	North America	United States of America	Minnesota						2014		Cluster_I	SP13	Unknown	ptxA1	ptxA1	ptxP3	ptxP3	fim2-1	fim2-1	fim3-1	fim3-1	prn2	prn2	fhaB1	fhaB1	N	NEG	0	24
GCA_004008475.1	SRR5829795	MGT definition	PRJNA279196	SAMN07352194	2	2	7	9	298	2	7	8	260	260	215	136	2	North America	United States of America	New York						2013		Cluster_I	SP13	Unknown	ptxA1	ptxA1	ptxP3	ptxP3	fim2-1	fim2-1	fim3-1	fim3-1	prn2	prn2	fhaB1	fhaB1	N	POS	0	0
GCA_004007155.1	SRR5829796	MGT definition	PRJNA279196	SAMN07352197	2	2	12	26	292	2	7	9	40	40	36	12	2	North America	United States of America	Minnesota						2013		Cluster_I	SP13	Unknown	ptxA1	ptxA1	ptxP3	ptxP3	fim2-1	fim2-1	fim3-1	fim3-1	prn2	prn2	fhaB1	fhaB1	N	NEG	0	24
GCA_004637205.1	SRR5829799	MGT definition	PRJNA279196	SAMN07352209	2	2	8	16	395	2	7	12	163	163	23	10	2	North America	United States of America	Colorado						2014		Cluster_I	SP13	Unknown	ptxA1	ptxA1	ptxP3	ptxP3	fim2-1	fim2-1	fim3-1	fim3-1	prn2	prn2	fhaB1	fhaB1	N	NEG	0	56
GCA_002286335.1	SRR5829800	MGT definition	PRJNA279196	SAMN05716054	2	2	2	44	259	2	2	2	136	136	121	85	50	North America	United States of America	Colorado						2014		Cluster_I	SP14	Unknown	ptxA1	ptxA1	ptxP3	ptxP3	fim2-1	fim2-1	fim3-2	fim3-2	prn2	prn2	fhaB1	fhaB1	N	NEG	0	24
GCA_002892685.1	SRR5829804	MGT definition	PRJNA279196	SAMN03877223	2	2	12	26	275	2	7	9	40	40	36	12	2	North America	United States of America	Minnesota						2013		Cluster_I	SP13	Unknown	ptxA1	ptxA1	ptxP3	ptxP3	fim2-1	fim2-1	fim3-1	fim3-1	prn2	prn2	fhaB1	fhaB1	N	NEG	0	24
GCA_004009215.1	SRR5829805	MGT definition	PRJNA279196	SAMN07352190	2	2	7	28	313	2	7	20	43	43	15	15	2	North America	United States of America	Washington						2011		Cluster_I	SP13	Unknown	ptxA1	ptxA1	ptxP3	ptxP3	fim2-1	fim2-1	fim3-1	fim3-1	prn2	prn2	fhaB1	fhaB1	N	POS	0	0
GCA_002442695.1	SRR5829807	MGT definition	PRJNA279196	SAMN05751693	2	2	12	26	128	2	7	9	40	40	36	12	2	North America	United States of America	Minnesota						2014		Cluster_I	SP13	Unknown	ptxA1	ptxA1	ptxP3	ptxP3	fim2-1	fim2-1	fim3-1	fim3-1	prn2	prn2	fhaB1	fhaB1	N	NEG	0	24
GCA_002859605.1	SRR5829810	MGT definition	PRJNA279196	SAMN05948797	2	2	8	16	185	2	7	12	163	163	23	10	2	North America	United States of America	New Mexico						2013		Cluster_I	SP13	Unknown	ptxA1	ptxA1	ptxP3	ptxP3	fim2-1	fim2-1	fim3-1	fim3-1	prn2	prn2	fhaB1	fhaB1	N	NEG	0	56
GCA_002859645.1	SRR5829815	MGT definition	PRJNA279196	SAMN05716050	2	2	8	14	267	2	7	12	20	20	20	10	2	North America	United States of America	Oregon						2014		no_cluster	no_sp	Unknown	ptxA1	ptxA1	ptxP3	ptxP3	fim2-1	fim2-1	fim3-1	fim3-1	prn2	prn2	fhaB1	fhaB1	N	NEG	0	24
GCA_002442775.1	SRR5829819	MGT definition	PRJNA279196	SAMN05751700	2	2	12	26	262	2	7	9	40	40	36	12	2	North America	United States of America	Colorado						2014		Cluster_I	SP13	Unknown	ptxA1	ptxA1	ptxP3	ptxP3	fim2-1	fim2-1	fim3-1	fim3-1	prn2	prn2	fhaB1	fhaB1	N	NEG	0	24
GCA_002442675.1	SRR5829820	MGT definition	PRJNA279196	SAMN05751694	2	2	8	16	261	2	7	12	229	229	192	10	2	North America	United States of America	Oregon						2014		Cluster_I	SP13	Unknown	ptxA1	ptxA1	ptxP3	ptxP3	fim2-1	fim2-1	fim3-1	fim3-1	prn2	prn2	fhaB1	fhaB1	N	NEG	0	56
GCA_002892745.1	SRR5829824	MGT definition	PRJNA279196	SAMN05333713	1	1	1	1	278	1	1	1	242	242	31	28	18	North America	United States of America							1947		no_cluster	no_sp	Unknown	ptxA2	ptxA2	ptxP1	ptxP1	fim2-1	fim2-1	fim3-1	fim3-1	prn1	prn1	fhaB1	fhaB1	N	POS	0	0
GCA_002892765.1	SRR5829828	MGT definition	PRJNA279196	SAMN04388407	1	5	25	73	279	5	6	40	243	243	200	127	67	North America	United States of America	Pennsylvania						1935		no_cluster	no_sp	Unknown	ptxA4	ptxA4	ptxP2	ptxP2	fim2-2	fim2-2	fim3-1	fim3-1	prn1	prn1	fhaB2	fhaB2	N	?	0	snp_1595_T>G_missense
GCA_002859625.1	SRR5829829	MGT definition	PRJNA279196	SAMN05948798	2	2	8	16	179	2	7	12	158	158	23	10	2	North America	United States of America	Minnesota						2013		Cluster_I	SP13	Unknown	ptxA1	ptxA1	ptxP3	ptxP3	fim2-1	fim2-1	fim3-1	fim3-1	prn2	prn2	fhaB1	fhaB1	N	NEG	0	56
GCA_002442635.1	SRR5829830	MGT definition	PRJNA279196	SAMN05751698	2	2	12	26	260	2	7	9	40	40	36	12	2	North America	United States of America	Minnesota						2014		Cluster_I	SP13	Unknown	ptxA1	ptxA1	ptxP3	ptxP3	fim2-1	fim2-1	fim3-1	fim3-1	prn2	prn2	fhaB1	fhaB1	N	NEG	0	24
GCA_004637265.1	SRR5829840	MGT definition	PRJNA279196	SAMN07352196	2	2	12	47	112	2	7	9	104	104	95	12	22	North America	United States of America	Connecticut						2013		Cluster_I	SP13	Unknown	ptxA1	ptxA1	ptxP3	ptxP3	fim2-1	fim2-1	fim3-1	fim3-1	prn2	prn2	fhaB1	fhaB1	N	NEG	0	24
GCA_002442655.1	SRR5829843	MGT definition	PRJNA279196	SAMN05751696	2	2	12	26	128	2	7	9	40	40	36	12	2	North America	United States of America	Minnesota						2014		Cluster_I	SP13	Unknown	ptxA1	ptxA1	ptxP3	ptxP3	fim2-1	fim2-1	fim3-1	fim3-1	prn2	prn2	fhaB1	fhaB1	N	NEG	0	24
GCA_002240435.1	SRR5829847	MGT definition	PRJNA279196	SAMN07137592	2	2	8	68	245	2	7	8	215	215	180	118	10	North America	United States of America	Minnesota						2013		Cluster_I	SP13	Unknown	ptxA1	ptxA1	ptxP3	ptxP3	fim2-1	fim2-1	fim3-1	fim3-1	prn2	prn2	fhaB1	fhaB1	N	POS	0	0
GCA_002442795.1	SRR5829852	MGT definition	PRJNA279196	SAMN05751701	2	2	8	12	263	2	7	8	230	230	78	15	2	North America	United States of America	New York						2014		Cluster_I	SP13	Unknown	ptxA1	ptxA1	ptxP3	ptxP3	fim2-1	fim2-1	fim3-1	fim3-1	prn1000	prn2	fhaB1	fhaB1	N	NEG	0	12
GCA_002892705.1	SRR5829857	MGT definition	PRJNA279196	SAMN04383603	2	2	8	14	276	2	7	12	240	240	198	10	2	North America	United States of America	California						2014		no_cluster	no_sp	Unknown	ptxA0	ptxA1	ptxP0	ptxP3	fim2-1	fim2-1	fim3-1	fim3-1	prn2	prn2	fhaB1	fhaB1	N	NEG	0	24
GCA_002442715.1	SRR5829860	MGT definition	PRJNA279196	SAMN05751692	2	2	12	26	128	2	7	9	40	40	36	12	22	North America	United States of America	Minnesota						2014		Cluster_I	SP13	Unknown	ptxA1	ptxA1	ptxP3	ptxP3	fim2-1	fim2-1	fim3-1	fim3-1	prn2	prn2	fhaB1	fhaB1	N	NEG	0	24
GCA_004637165.1	SRR5829870	MGT definition	PRJNA279196	SAMN07352214	2	2	8	16	393	2	7	12	327	327	272	163	2	North America	United States of America	Georgia						2014		Cluster_I	SP13	Unknown	ptxA1	ptxA1	ptxP3	ptxP3	fim2-1	fim2-1	fim3-1	fim3-1	prn2	prn2	fhaB1	fhaB1	-	NEG	0	56
L2245	SRR8652718	MGT definition	PRJNA432292	SAMN08443746	2	2	7	9	769	2	7	8	581	581	457	12	2	Oceania	Australia	WA	nasopharyngial swab		Homo sapiens		2014-09-03	2014	9	Cluster_I	SP13	Aus_EL4	ptxA1	ptxA1	ptxP3	ptxP3	fim2-1	fim2-1	fim3-1	fim3-1	prn2	prn2	fhaB1	fhaB1	N	NEG	0	24
L2282	SRR8652719	MGT definition	PRJNA432354	SAMN08443782	2	2	7	113	795	2	7	9	604	604	482	236	2	Oceania	Australia	WA	nasopharyngial swab		Homo sapiens		2017-07-04	2017	7	Cluster_I	SP13	Aus_EL3	ptxA1	ptxA1	ptxP3	ptxP3	fim2-1	fim2-1	fim3-1	fim3-1	prn2	prn2	fhaB1	fhaB1	N	NEG	0	24
L2263	SRR8652720	MGT definition	PRJNA432363	SAMN08443764	2	7	26	77	782	7	11	42	592	592	472	254	117	Oceania	Australia	NSW	nasopharyngial swab		Homo sapiens		2015-08-31	2015	8	no_cluster	SP18	Aus_fim3A*	ptxA1	ptxA1	ptxP1	ptxP1	fim2-1	fim2-1	fim3-4	fim3-4	prn1	prn1	fhaB1	fhaB1	N	POS	0	0
L2274	SRR9131484	MGT definition	PRJNA432323	SAMN08443775	None	2	11	23	790	2	2	2	599	599	478	30	2	Oceania	Australia	WA	nasopharyngial swab		Homo sapiens		2016-06-11	2016	6	Cluster_I	SP16	Aus_fim3B	ptxA1	ptxA1	ptxP3	ptxP3	fim2-1	fim2-1	fim3-2	fim3-2	prn2	prn2	fhaB1	fhaB1	N	NEG	0	40
L2276	SRR8652722	MGT definition	PRJNA432359	SAMN08443776	2	2	28	86	791	2	2	2	600	600	479	258	2	Oceania	Australia	WA	nasopharyngial swab		Homo sapiens		2016-10-25	2016	10	Cluster_I	SP15	Aus_fim3B	ptxA1	ptxA1	ptxP3	ptxP3	fim2-1	fim2-1	fim3-2	fim3-2	prn2	prn2	fhaB1	fhaB1	N	POS	0	0
L2209	SRR8652723	MGT definition	PRJNA432343	SAMN08443710	2	2	7	113	745	2	7	9	567	567	454	236	2	Oceania	Australia	WA	nasopharyngial swab		Homo sapiens		2013-07-03	2013	7	Cluster_I	SP13	Aus_EL3	ptxA1	ptxA1	ptxP3	ptxP3	fim2-1	fim2-1	fim3-1	fim3-1	prn2	prn2	fhaB1	fhaB1	N	NEG	0	24
L2210	SRR8652724	MGT definition	PRJNA432327	SAMN08443711	2	2	2	44	710	2	2	2	450	450	374	213	2	Oceania	Australia	WA	nasopharyngial swab		Homo sapiens		2013-05-20	2013	5	Cluster_I	SP14	Aus_fim3B	ptxA1	ptxA1	ptxP3	ptxP3	fim2-1	fim2-1	fim3-2	fim3-2	prn2	prn2	fhaB1	fhaB1	N	NEG	0	39
L2278	SRR8652725	MGT definition	PRJNA432344	SAMN08443778	2	2	7	113	745	2	7	9	567	567	454	236	2	Oceania	Australia	WA	nasopharyngial swab		Homo sapiens		2017-01-10	2017	1	Cluster_I	SP13	Aus_EL3	ptxA1	ptxA1	ptxP3	ptxP3	fim2-1	fim2-1	fim3-1	fim3-1	prn2	prn2	fhaB1	fhaB1	N	NEG	0	24
L2281	SRR8652726	MGT definition	PRJNA432360	SAMN08443781	2	2	7	9	794	2	7	8	603	603	481	259	2	Oceania	Australia	WA	nasopharyngial swab		Homo sapiens		2017-07-04	2017	7	Cluster_I	SP13	Aus_EL4	ptxA1	ptxA1	ptxP3	ptxP3	fim2-1	fim2-1	fim3-1	fim3-1	prn2	prn2	fhaB1	fhaB1	N	POS	0	0
L2267	SRR8652727	MGT definition	PRJNA432300	SAMN08443768	2	2	7	88	575	2	7	44	314	314	260	12	2	Oceania	Australia	NSW	nasopharyngial swab		Homo sapiens		2015-11-28	2015	11	Cluster_I	SP13	Aus_EL1	ptxA1	ptxA1	ptxP3	ptxP3	fim2-1	fim2-1	fim3-1	fim3-1	prn2	prn2	fhaB1	fhaB1	N	NEG	0	24
L2266	SRR8652729	MGT definition	PRJNA432317	SAMN08443767	2	2	7	10	785	2	7	9	595	595	474	12	2	Oceania	Australia	NSW	nasopharyngial swab		Homo sapiens		2015-11-09	2015	11	Cluster_I	SP13	Aus_EL2	ptxA1	ptxA1	ptxP3	ptxP3	fim2-1	fim2-1	fim3-1	fim3-1	prn2	prn2	fhaB1	fhaB1	N	NEG	0	24
L2277	SRR8652730	MGT definition	PRJNA432307	SAMN08443777	2	2	7	10	792	2	7	8	601	601	402	12	2	Oceania	Australia	WA	nasopharyngial swab		Homo sapiens		2017-01-03	2017	1	Cluster_I	SP13	Aus_EL2	ptxA1	ptxA1	ptxP3	ptxP3	fim2-1	fim2-1	fim3-1	fim3-1	prn2	prn2	fhaB1	fhaB1	N	NEG	0	24
L2259	SRR8652734	MGT definition	PRJNA432295	SAMN08443760	2	2	40	122	777	2	7	8	588	588	433	12	2	Oceania	Australia	NSW	nasopharyngial swab		Homo sapiens		2015-02-05	2015	2	Cluster_I	SP13	Aus_EL4	ptxA1	ptxA1	ptxP3	ptxP3	fim2-1	fim2-1	fim3-1	fim3-1	prn2	prn2	fhaB1	fhaB1	N	NEG	0	24
L2260	SRR8652735	MGT definition	PRJNA432299	SAMN08443761	2	2	7	9	779	2	7	8	589	589	470	12	2	Oceania	Australia	NSW	nasopharyngial swab		Homo sapiens		2015-07-29	2015	7	Cluster_I	SP13	Aus_EL4	ptxA1	ptxA1	ptxP3	ptxP3	fim2-1	fim2-1	fim3-1	fim3-1	prn2	prn2	fhaB1	fhaB1	N	POS	0	0
L2261	SRR8652736	MGT definition	PRJNA432320	SAMN08443762	2	2	8	16	780	2	7	12	590	590	23	10	2	Oceania	Australia	NSW	nasopharyngial swab		Homo sapiens		2015-08-06	2015	8	Cluster_I	SP13	Unknown	ptxA1	ptxA1	ptxP3	ptxP3	fim2-1	fim2-1	fim3-1	fim3-1	prn2	prn2	fhaB1	fhaB1	N	NEG	0	56
L2254	SRR8652737	MGT definition	PRJNA432325	SAMN08443755	2	2	12	26	773	2	7	9	584	584	36	12	2	Oceania	Australia	WA	nasopharyngial swab		Homo sapiens		2014-11-27	2014	11	Cluster_I	SP13	Aus_EL3	ptxA1	ptxA1	ptxP3	ptxP3	fim2-1	fim2-1	fim3-1	fim3-1	prn2	prn2	fhaB1	fhaB1	N	NEG	0	24
L2255	SRR8652738	MGT definition	PRJNA432338	SAMN08443756	2	2	7	113	745	2	7	9	567	567	454	236	2	Oceania	Australia	WA	nasopharyngial swab		Homo sapiens		2015-01-06	2015	1	Cluster_I	SP13	Aus_EL3	ptxA1	ptxA1	ptxP3	ptxP3	fim2-1	fim2-1	fim3-1	fim3-1	prn2	prn2	fhaB1	fhaB1	N	NEG	0	24
L2242	SRR8652739	MGT definition	PRJNA432348	SAMN08443743	2	2	7	113	767	2	7	9	578	578	454	236	2	Oceania	Australia	WA	nasopharyngial swab		Homo sapiens		2016-03-07	2016	3	Cluster_I	SP13	Aus_EL3	ptxA1	ptxA1	ptxP3	ptxP3	fim2-1	fim2-1	fim3-1	fim3-1	prn2	prn2	fhaB1	fhaB1	N	NEG	0	24
L2243	SRR8652740	MGT definition	PRJNA432347	SAMN08443744	2	2	7	113	765	2	7	9	578	578	454	236	2	Oceania	Australia	WA	nasopharyngial swab		Homo sapiens		2016-03-07	2016	3	Cluster_I	SP13	Aus_EL3	ptxA1	ptxA1	ptxP3	ptxP3	fim2-1	fim2-1	fim3-1	fim3-1	prn2	prn2	fhaB1	fhaB1	N	NEG	0	24
L2240	SRR8652741	MGT definition	PRJNA432287	SAMN08443741	2	2	7	9	766	2	7	8	579	579	433	12	2	Oceania	Australia	WA	nasopharyngial swab		Homo sapiens		2015-02-23	2015	2	Cluster_I	SP13	Aus_EL4	ptxA1	ptxA1	ptxP3	ptxP3	fim2-1	fim2-1	fim3-1	fim3-1	prn2	prn2	fhaB1	fhaB1	N	NEG	0	24
L2241	SRR8652742	MGT definition	PRJNA432337	SAMN08443742	2	2	7	113	745	2	7	9	567	567	454	236	2	Oceania	Australia	WA	nasopharyngial swab		Homo sapiens		2015-02-23	2015	2	Cluster_I	SP13	Aus_EL3	ptxA1	ptxA1	ptxP3	ptxP3	fim2-1	fim2-1	fim3-1	fim3-1	prn2	prn2	fhaB1	fhaB1	N	NEG	0	24
L2238	SRR8652743	MGT definition	PRJNA432349	SAMN08443739	2	2	7	113	765	2	7	9	578	578	454	236	2	Oceania	Australia	WA	nasopharyngial swab		Homo sapiens		2016-03-07	2016	3	Cluster_I	SP13	Aus_EL3	ptxA1	ptxA1	ptxP3	ptxP3	fim2-1	fim2-1	fim3-1	fim3-1	prn2	prn2	fhaB1	fhaB1	N	NEG	0	24
L2239	SRR8652744	MGT definition	PRJNA432305	SAMN08443740	2	2	7	10	675	2	7	8	526	526	402	12	2	Oceania	Australia	WA	nasopharyngial swab		Homo sapiens		2016-02-09	2016	2	Cluster_I	SP13	Aus_EL2	ptxA1	ptxA1	ptxP3	ptxP3	fim2-1	fim2-1	fim3-1	fim3-1	prn2	prn2	fhaB1	fhaB1	N	NEG	0	24
L2236	SRR8652745	MGT definition	PRJNA432322	SAMN08443737	2	2	7	66	763	2	7	9	571	571	458	12	2	Oceania	Australia	WA	nasopharyngial swab		Homo sapiens		2014-02-13	2014	2	Cluster_I	SP13	Aus_EL3	ptxA1	ptxA1	ptxP3	ptxP3	fim2-1	fim2-1	fim3-1	fim3-1	prn2	prn2	fhaB1	fhaB1	N	POS	0	0
L2237	SRR8652746	MGT definition	PRJNA432334	SAMN08443738	2	2	7	113	764	2	7	9	567	567	454	236	2	Oceania	Australia	WA	nasopharyngial swab		Homo sapiens		2016-04-14	2016	4	Cluster_I	SP13	Aus_EL3	ptxA1	ptxA1	ptxP3	ptxP3	fim2-1	fim2-1	fim3-1	fim3-1	prn2	prn2	fhaB1	fhaB1	N	NEG	0	24
L2234	SRR8652747	MGT definition	PRJNA432326	SAMN08443735	2	2	7	50	762	2	7	29	577	577	464	12	2	Oceania	Australia	WA	nasopharyngial swab		Homo sapiens		2014-02-04	2014	2	Cluster_I	SP13	Unknown	ptxA1	ptxA1	ptxP1000	ptxP3	fim2-1	fim2-1	fim3-1	fim3-1	prn1003	prn2	fhaB1	fhaB1	N	NEG	0	10
L2235	SRR8652748	MGT definition	PRJNA432312	SAMN08443736	2	2	7	88	756	2	7	44	575	575	462	12	2	Oceania	Australia	WA	nasopharyngial swab		Homo sapiens		2014-02-04	2014	2	Cluster_I	SP13	Aus_EL1	ptxA1	ptxA1	ptxP3	ptxP3	fim2-1	fim2-1	fim3-1	fim3-1	prn2	prn2	fhaB1	fhaB1	N	NEG	0	24
L2257	SRR8652756	MGT definition	PRJNA432298	SAMN08443758	2	2	40	122	777	2	7	8	588	588	433	12	2	Oceania	Australia	NSW	nasopharyngial swab		Homo sapiens		2015-01-20	2015	1	Cluster_I	SP13	Aus_EL4	ptxA1	ptxA1	ptxP3	ptxP3	fim2-1	fim2-1	fim3-1	fim3-1	prn2	prn2	fhaB1	fhaB1	N	NEG	0	24
L2244	SRR8652757	MGT definition	PRJNA432293	SAMN08443745	2	2	7	9	768	2	7	8	580	580	465	12	2	Oceania	Australia	WA	nasopharyngial swab		Homo sapiens		2015-03-11	2015	3	Cluster_I	SP13	Aus_EL4	ptxA1	ptxA1	ptxP3	ptxP3	fim2-1	fim2-1	fim3-1	fim3-1	prn0	prn2	fhaB1	fhaB1	N	NEG	0	27
L2279	SRR8652758	MGT definition	PRJNA432345	SAMN08443779	2	2	7	113	745	2	7	9	567	567	454	236	2	Oceania	Australia	WA	nasopharyngial swab		Homo sapiens		2017-02-21	2017	2	Cluster_I	SP13	Aus_EL3	ptxA1	ptxA1	ptxP3	ptxP3	fim2-1	fim2-1	fim3-1	fim3-1	prn2	prn2	fhaB1	fhaB1	N	NEG	0	24
L2251	SRR8652759	MGT definition	PRJNA432315	SAMN08443752	2	2	7	88	774	2	7	44	585	585	462	12	2	Oceania	Australia	WA	nasopharyngial swab		Homo sapiens		2015-01-22	2015	1	Cluster_I	SP13	Aus_EL1	ptxA1	ptxA1	ptxP3	ptxP3	fim2-1	fim2-1	fim3-1	fim3-1	prn2	prn2	fhaB1	fhaB1	N	NEG	0	24
L2208	SRR8652760	MGT definition	PRJNA432330	SAMN08443709	2	2	7	113	744	2	7	9	567	567	454	236	2	Oceania	Australia	WA	nasopharyngial swab		Homo sapiens		2013-03-11	2013	3	Cluster_I	SP13	Aus_EL3	ptxA1	ptxA1	ptxP3	ptxP3	fim2-1	fim2-1	fim3-1	fim3-1	prn2	prn2	fhaB1	fhaB1	N	NEG	0	24
L2247	SRR8652761	MGT definition	PRJNA432335	SAMN08443748	2	2	7	113	745	2	7	9	567	567	454	236	2	Oceania	Australia	WA	nasopharyngial swab		Homo sapiens		2014-04-23	2014	4	Cluster_I	SP13	Aus_EL3	ptxA1	ptxA1	ptxP3	ptxP3	fim2-1	fim2-1	fim3-1	fim3-1	prn2	prn2	fhaB1	fhaB1	N	NEG	0	24
L2250	SRR8652762	MGT definition	PRJNA432324	SAMN08443751	2	2	12	26	773	2	7	9	584	584	36	12	2	Oceania	Australia	WA	nasopharyngial swab		Homo sapiens		2014-12-26	2014	12	Cluster_I	SP13	Aus_EL3	ptxA1	ptxA1	ptxP3	ptxP3	fim2-1	fim2-1	fim3-1	fim3-1	prn2	prn2	fhaB1	fhaB1	N	NEG	0	24
L2200	SRR8652764	MGT definition	PRJNA432303	SAMN08443705	2	2	7	88	742	2	7	44	545	545	260	12	2	Oceania	Australia	WA	nasopharyngial swab		Homo sapiens		2013-03-25	2013	3	Cluster_I	SP13	Aus_EL1	ptxA1	ptxA1	ptxP3	ptxP3	fim2-1	fim2-1	fim3-1	fim3-1	prn2	prn2	fhaB1	fhaB1	N	NEG	0	24
L2201	SRR8652765	MGT definition	PRJNA432328	SAMN08443706	2	2	7	113	743	2	7	9	502	502	410	236	2	Oceania	Australia	WA	nasopharyngial swab		Homo sapiens		2013-01-14	2013	1	Cluster_I	SP13	Aus_EL3	ptxA1	ptxA1	ptxP3	ptxP3	fim2-1	fim2-1	fim3-1	fim3-1	prn2	prn2	fhaB1	fhaB1	N	NEG	0	24
L2202	SRR8652766	MGT definition	PRJNA432329	SAMN08443707	2	2	7	113	743	2	7	9	502	502	410	236	2	Oceania	Australia	WA	nasopharyngial swab		Homo sapiens		2013-01-14	2013	1	Cluster_I	SP13	Aus_EL3	ptxA1	ptxA1	ptxP3	ptxP3	fim2-1	fim2-1	fim3-1	fim3-1	prn2	prn2	fhaB1	fhaB1	N	NEG	0	24
L2205	SRR8652767	MGT definition	PRJNA432304	SAMN08443708	2	2	7	10	669	2	7	9	526	526	402	12	2	Oceania	Australia	WA	nasopharyngial swab		Homo sapiens		2013-02-12	2013	2	Cluster_I	SP13	Aus_EL2	ptxA1	ptxA1	ptxP3	ptxP3	fim2-1	fim2-1	fim3-1	fim3-1	prn2	prn2	fhaB1	fhaB1	N	NEG	0	24
L2249	SRR8652768	MGT definition	PRJNA432294	SAMN08443750	2	2	7	9	772	2	7	8	583	583	465	12	2	Oceania	Australia	WA	nasopharyngial swab		Homo sapiens		2014-09-30	2014	9	Cluster_I	SP13	Aus_EL4	ptxA1	ptxA1	ptxP3	ptxP3	fim2-1	fim2-1	fim3-1	fim3-1	prn0	prn2	fhaB1	fhaB1	N	NEG	0	27
L2262	SRR8652769	MGT definition	PRJNA432318	SAMN08443763	2	2	7	11	781	2	7	8	591	591	471	15	2	Oceania	Australia	NSW	nasopharyngial swab		Homo sapiens		2015-08-19	2015	8	Cluster_I	SP13	Unknown	ptxA1	ptxA1	ptxP3	ptxP3	fim2-1	fim2-1	fim3-1	fim3-1	prn2	prn2	fhaB1	fhaB1	N	NEG	0	24
L2280	SRR8652770	MGT definition	PRJNA432353	SAMN08443780	2	2	7	113	793	2	7	9	602	602	480	236	2	Oceania	Australia	WA	nasopharyngial swab		Homo sapiens		2017-05-22	2017	5	Cluster_I	SP13	Aus_EL3	ptxA1	ptxA1	ptxP3	ptxP3	fim2-1	fim2-1	fim3-1	fim3-1	prn2	prn2	fhaB1	fhaB1	N	NEG	0	24
L2265	SRR8652773	MGT definition	PRJNA432356	SAMN08443766	2	2	7	88	784	2	7	44	594	594	473	255	2	Oceania	Australia	NSW	nasopharyngial swab		Homo sapiens		2015-11-15	2015	11	Cluster_I	SP13	Aus_EL1	ptxA1	ptxA1	ptxP3	ptxP3	fim2-1	fim2-1	fim3-1	fim3-1	prn2	prn2	fhaB1	fhaB1	-	NEG	0	24
L2264	SRR8652774	MGT definition	PRJNA432288	SAMN08443765	2	2	7	9	783	2	7	8	593	593	433	12	2	Oceania	Australia	NSW	nasopharyngial swab		Homo sapiens		2015-09-28	2015	9	Cluster_I	SP13	Aus_EL4	ptxA1	ptxA1	ptxP3	ptxP3	fim2-1	fim2-1	fim3-1	fim3-1	prn2	prn2	fhaB1	fhaB1	N	NEG	0	24
L2253	SRR8652775	MGT definition	PRJNA432355	SAMN08443754	2	2	7	9	776	2	7	8	587	587	468	253	2	Oceania	Australia	WA	nasopharyngial swab		Homo sapiens		2015-03-18	2015	3	Cluster_I	SP13	Aus_EL4	ptxA1	ptxA1	ptxP3	ptxP3	fim2-1	fim2-1	fim3-1	fim3-1	prn2	prn2	fhaB1	fhaB1	N	NEG	0	24
L2252	SRR8652776	MGT definition	PRJNA432316	SAMN08443753	2	2	7	88	775	2	7	44	586	586	467	12	2	Oceania	Australia	WA	nasopharyngial swab		Homo sapiens		2014-07-24	2014	7	Cluster_I	SP13	Aus_EL1	ptxA1	ptxA1	ptxP3	ptxP3	fim2-1	fim2-1	fim3-1	fim3-1	prn2	prn2	fhaB1	fhaB1	N	NEG	0	24
L2233	SRR8652777	MGT definition	PRJNA432319	SAMN08443734	2	2	8	65	761	2	7	12	20	20	20	10	2	Oceania	Australia	WA	nasopharyngial swab		Homo sapiens		2014-02-13	2014	2	Cluster_I	SP13	Unknown	ptxA1	ptxA1	ptxP3	ptxP3	fim2-1	fim2-1	fim3-1	fim3-1	prn2	prn2	fhaB1	fhaB1	N	NEG	0	24
L2232	SRR8652778	MGT definition	PRJNA432341	SAMN08443733	2	2	7	113	760	2	7	9	567	567	454	236	2	Oceania	Australia	WA	nasopharyngial swab		Homo sapiens		2014-03-06	2014	3	Cluster_I	SP13	Aus_EL3	ptxA1	ptxA1	ptxP3	ptxP3	fim2-1	fim2-1	fim3-1	fim3-1	prn2	prn2	fhaB1	fhaB1	N	NEG	0	24
L2271	SRR8652779	MGT definition	PRJNA432352	SAMN08443772	2	2	7	113	787	2	7	9	597	597	476	236	2	Oceania	Australia	NSW	nasopharyngial swab		Homo sapiens		2016-01-01	2016	1	Cluster_I	SP13	Aus_EL3	ptxA1	ptxA1	ptxP3	ptxP3	fim2-1	fim2-1	fim3-1	fim3-1	prn2	prn2	fhaB1	fhaB1	N	NEG	0	24
L2270	SRR8652780	MGT definition	PRJNA432302	SAMN08443771	2	2	7	88	575	2	7	44	314	314	260	12	2	Oceania	Australia	NSW	nasopharyngial swab		Homo sapiens		2016-01-02	2016	1	Cluster_I	SP13	Aus_EL1	ptxA1	ptxA1	ptxP3	ptxP3	fim2-1	fim2-1	fim3-1	fim3-1	prn2	prn2	fhaB1	fhaB1	N	NEG	0	24
L2229	SRR8652781	MGT definition	PRJNA432351	SAMN08443730	2	2	7	113	758	2	7	9	576	576	463	236	2	Oceania	Australia	WA	nasopharyngial swab		Homo sapiens		2013-11-13	2013	11	Cluster_I	SP13	Aus_EL3	ptxA1	ptxA1	ptxP3	ptxP3	fim2-1	fim2-1	fim3-1	fim3-1	prn2	prn2	fhaB1	fhaB1	N	NEG	0	24
L2228	SRR8652782	MGT definition	PRJNA432350	SAMN08443729	2	2	7	113	757	2	7	9	576	576	463	236	2	Oceania	Australia	WA	nasopharyngial swab		Homo sapiens		2013-12-06	2013	12	Cluster_I	SP13	Aus_EL3	ptxA1	ptxA1	ptxP3	ptxP3	fim2-1	fim2-1	fim3-1	fim3-1	prn2	prn2	fhaB1	fhaB1	N	NEG	0	24
L2231	SRR8652783	MGT definition	PRJNA432313	SAMN08443732	2	2	7	88	756	2	7	44	575	575	462	12	2	Oceania	Australia	WA	nasopharyngial swab		Homo sapiens		2014-01-14	2014	1	Cluster_I	SP13	Aus_EL1	ptxA1	ptxA1	ptxP3	ptxP3	fim2-1	fim2-1	fim3-1	fim3-1	prn2	prn2	fhaB1	fhaB1	N	NEG	0	24
L2230	SRR8652784	MGT definition	PRJNA432308	SAMN08443731	2	2	7	88	759	2	7	44	542	542	438	12	2	Oceania	Australia	WA	nasopharyngial swab		Homo sapiens		2013-10-03	2013	10	Cluster_I	SP13	Aus_EL1	ptxA1	ptxA1	ptxP3	ptxP3	fim2-1	fim2-1	fim3-1	fim3-1	prn2	prn2	fhaB1	fhaB1	N	NEG	0	24
L2225	SRR8652785	MGT definition	PRJNA432310	SAMN08443726	2	2	7	121	754	2	7	44	573	573	460	12	2	Oceania	Australia	WA	nasopharyngial swab		Homo sapiens		2013-10-29	2013	10	Cluster_I	SP13	Aus_EL1	ptxA1	ptxA1	ptxP3	ptxP3	fim2-1	fim2-1	fim3-1	fim3-1	prn2	prn2	fhaB1	fhaB1	N	NEG	0	24
L2224	SRR8652786	MGT definition	PRJNA432309	SAMN08443725	2	2	7	121	753	2	7	44	572	572	459	12	2	Oceania	Australia	WA	nasopharyngial swab		Homo sapiens		2013-11-21	2013	11	Cluster_I	SP13	Aus_EL1	ptxA1	ptxA1	ptxP3	ptxP3	fim2-1	fim2-1	fim3-1	fim3-1	prn2	prn2	fhaB1	fhaB1	N	NEG	0	24
L2227	SRR8652787	MGT definition	PRJNA432314	SAMN08443728	2	2	7	88	756	2	7	44	575	575	462	12	2	Oceania	Australia	WA	nasopharyngial swab		Homo sapiens		2014-01-14	2014	1	Cluster_I	SP13	Aus_EL1	ptxA1	ptxA1	ptxP3	ptxP3	fim2-1	fim2-1	fim3-1	fim3-1	prn2	prn2	fhaB1	fhaB1	N	NEG	0	24
L2226	SRR8652788	MGT definition	PRJNA432311	SAMN08443727	2	2	7	88	755	2	7	44	574	574	461	12	2	Oceania	Australia	WA	nasopharyngial swab		Homo sapiens		2013-10-22	2013	10	Cluster_I	SP13	Aus_EL1	ptxA1	ptxA1	ptxP3	ptxP3	fim2-1	fim2-1	fim3-1	fim3-1	prn2	prn2	fhaB1	fhaB1	N	NEG	0	24
L2256	SRR8652789	MGT definition	PRJNA432340	SAMN08443757	2	2	7	113	745	2	7	9	567	567	454	236	2	Oceania	Australia	WA	nasopharyngial swab		Homo sapiens		2015-01-29	2015	1	Cluster_I	SP13	Aus_EL3	ptxA1	ptxA1	ptxP3	ptxP3	fim2-1	fim2-1	fim3-1	fim3-1	prn2	prn2	fhaB1	fhaB1	N	NEG	0	24
L2273	SRR8652790	MGT definition	PRJNA432358	SAMN08443774	2	2	7	9	789	2	7	8	598	598	477	257	2	Oceania	Australia	NSW	nasopharyngial swab		Homo sapiens		2016-03-11	2016	3	Cluster_I	SP13	Aus_EL4	ptxA1	ptxA1	ptxP3	ptxP3	fim2-1	fim2-1	fim3-1	fim3-1	prn2	prn2	fhaB1	fhaB1	N	NEG	0	24
L2212	SRR8652791	MGT definition	PRJNA432342	SAMN08443713	2	2	7	113	744	2	7	9	567	567	454	236	2	Oceania	Australia	WA	nasopharyngial swab		Homo sapiens		2013-03-05	2013	3	Cluster_I	SP13	Aus_EL3	ptxA1	ptxA1	ptxP3	ptxP3	fim2-1	fim2-1	fim3-1	fim3-1	prn2	prn2	fhaB1	fhaB1	N	NEG	0	24
L2222	SRR8652793	MGT definition	PRJNA432331	SAMN08443723	2	2	7	113	745	2	7	9	567	567	454	236	2	Oceania	Australia	WA	nasopharyngial swab		Homo sapiens		2013-12-31	2013	12	Cluster_I	SP13	Aus_EL3	ptxA1	ptxA1	ptxP3	ptxP3	fim2-1	fim2-1	fim3-1	fim3-1	prn2	prn2	fhaB1	fhaB1	N	NEG	0	24
L2223	SRR8652794	MGT definition	PRJNA432346	SAMN08443724	2	2	7	113	752	2	7	9	567	567	454	236	2	Oceania	Australia	WA	nasopharyngial swab		Homo sapiens		2013-03-13	2013	3	Cluster_I	SP13	Aus_EL3	ptxA1	ptxA1	ptxP3	ptxP3	fim2-1	fim2-1	fim3-1	fim3-1	prn2	prn2	fhaB1	fhaB1	N	NEG	0	24
L2246	SRR8652795	MGT definition	PRJNA432333	SAMN08443747	2	2	7	113	770	2	7	9	567	567	454	236	2	Oceania	Australia	WA	nasopharyngial swab		Homo sapiens		2014-08-05	2014	8	Cluster_I	SP13	Aus_EL3	ptxA1	ptxA1	ptxP3	ptxP3	fim2-1	fim2-1	fim3-1	fim3-1	prn2	prn2	fhaB1	fhaB1	N	NEG	0	24
15080	SRR8661697	MGT definition	PRJNA489102	SAMN09947485	None	7	30	90	514	7	11	46	420	420	352	165	77	Asia	China							2015		no_cluster	SP18	CN_EL3	ptxA1	ptxA1	ptxP1	ptxP1	fim2-1	fim2-1	fim3-1	fim3-1	prn1	prn1	fhaB3	fhaB3	Y	POS	0	0
15053	SRR8661698	MGT definition	PRJNA489102	SAMN09947484	None	7	30	90	513	7	11	46	419	419	351	202	91	Asia	China							2015		no_cluster	SP18	CN_EL3	ptxA1	ptxA1	ptxP1	ptxP1	fim2-1	fim2-1	fim3-1	fim3-1	prn1	prn1	fhaB3	fhaB3	Y	POS	0	0
15360	SRR8661706	MGT definition	PRJNA489102	SAMN09947496	None	7	30	96	523	7	11	25	426	426	358	192	89	Asia	China							2015		no_cluster	SP18	CN_EL2	ptxA1	ptxA1	ptxP1	ptxP1	fim2-1	fim2-1	fim3-1	fim3-1	prn1	prn1	fhaB3	fhaB3	Y	POS	0	0
14233	SRR8661721	MGT definition	PRJNA489102	SAMN09947472	None	7	30	90	503	7	11	46	411	411	343	196	77	Asia	China		nasopharyngial swab		Homo sapiens			2014		no_cluster	SP18	CN_EL3	ptxA1	ptxA1	ptxP1	ptxP1	fim2-1	fim2-1	fim3-1	fim3-1	prn1	prn1	fhaB3	fhaB3	Y	POS	0	0
15306	SRR8661727	MGT definition	PRJNA489102	SAMN09947494	None	7	30	95	522	7	11	49	425	425	357	185	87	Asia	China							2015		no_cluster	SP18	CN_EL1	ptxA1	ptxA1	ptxP1	ptxP1	fim2-1	fim2-1	fim3-1	fim3-1	prn1	prn1	fhaB3	fhaB3	Y	POS	0	0
15316	SRR8661728	MGT definition	PRJNA489102	SAMN09947495	None	7	30	96	510	7	11	25	416	416	348	192	89	Asia	China							2015		no_cluster	SP18	CN_EL2	ptxA1	ptxA1	ptxP1	ptxP1	fim2-1	fim2-1	fim3-1	fim3-1	prn1	prn1	fhaB3	fhaB3	Y	POS	0	0
15116	SRR8661731	MGT definition	PRJNA489102	SAMN09947488	None	7	30	95	516	7	11	49	410	410	342	186	87	Asia	China							2015		no_cluster	SP18	CN_EL1	ptxA1	ptxA1	ptxP1	ptxP1	fim2-1	fim2-1	fim3-1	fim3-1	prn1	prn1	fhaB3	fhaB3	Y	POS	0	0
15121	SRR8661732	MGT definition	PRJNA489102	SAMN09947489	None	7	30	95	517	7	11	49	402	402	334	185	87	Asia	China							2015		no_cluster	SP18	CN_EL1	ptxA1	ptxA1	ptxP1	ptxP1	fim2-1	fim2-1	fim3-1	fim3-1	prn1	prn1	fhaB3	fhaB3	Y	POS	0	0
15101	SRR8661733	MGT definition	PRJNA489102	SAMN09947486	None	7	30	96	510	7	11	25	416	416	348	192	89	Asia	China							2015		no_cluster	SP18	CN_EL2	ptxA1	ptxA1	ptxP1	ptxP1	fim2-1	fim2-1	fim3-1	fim3-1	prn1	prn1	fhaB3	fhaB3	Y	POS	0	0
15108	SRR8661734	MGT definition	PRJNA489102	SAMN09947487	None	7	30	90	515	7	11	46	421	421	353	203	77	Asia	China							2015		no_cluster	SP18	CN_EL3	ptxA1	ptxA1	ptxP1	ptxP1	fim2-1	fim2-1	fim3-1	fim3-1	prn1	prn1	fhaB3	fhaB3	Y	POS	0	0
15221	SRR8661735	MGT definition	PRJNA489102	SAMN09947492	None	7	30	90	520	7	11	46	424	424	356	205	77	Asia	China							2015		no_cluster	SP18	CN_EL3	ptxA1	ptxA1	ptxP1	ptxP1	fim2-1	fim2-1	fim3-1	fim3-1	prn1	prn1	fhaB3	fhaB3	Y	NEG	0	24
GCA_004636925.1	SRR9006047	MGT definition	PRJNA279196	SAMN08524452	2	2	7	28	386	2	7	20	307	307	254	156	2	North America	United States of America	Vermont						2016		Cluster_I	SP13	Unknown	ptxA1	ptxA1	ptxP3	ptxP3	fim2-1	fim2-1	fim3-1	fim3-1	prn2	prn2	fhaB1	fhaB1	N	POS	0	0
GCA_004636905.1	SRR9006048	MGT definition	PRJNA279196	SAMN08524453	2	2	7	28	364	2	7	20	307	307	254	156	2	North America	United States of America	Vermont						2016		Cluster_I	SP13	Unknown	ptxA1	ptxA1	ptxP3	ptxP3	fim2-1	fim2-1	fim3-1	fim3-1	prn2	prn2	fhaB1	fhaB1	N	POS	0	0
GCA_004636885.1	SRR9006049	MGT definition	PRJNA279196	SAMN08524454	2	2	7	28	364	2	7	20	307	307	254	156	2	North America	United States of America	Vermont						2016		Cluster_I	SP13	Unknown	ptxA1	ptxA1	ptxP3	ptxP3	fim2-1	fim2-1	fim3-1	fim3-1	prn2	prn2	fhaB1	fhaB1	N	POS	0	0
GCA_004636865.1	SRR9006050	MGT definition	PRJNA279196	SAMN08524455	2	2	8	12	385	2	7	8	321	321	267	15	2	North America	United States of America	Vermont						2016		Cluster_I	SP13	Unknown	ptxA1	ptxA1	ptxP3	ptxP3	fim2-1	fim2-1	fim3-1	fim3-1	prn1000	prn2	fhaB1	fhaB1	-	NEG	0	12
GCA_004636065.1	SRR9006051	MGT definition	PRJNA279196	SAMN08469402	2	2	12	47	369	2	7	9	310	310	167	12	2	North America	United States of America	Indiana						2016		Cluster_I	no_sp	Unknown	ptxA1	ptxA1	ptxP3	ptxP3	fim2-1	fim2-1	fim3-1	fim3-1	prn2	prn2	fhaB1	fhaB1	N	NEG	0	24
GCA_004636045.1	SRR9006052	MGT definition	PRJNA279196	SAMN08469403	2	2	8	12	368	2	7	8	309	309	16	15	2	North America	United States of America	Indiana						2016		Cluster_I	SP13	Unknown	ptxA1	ptxA1	ptxP3	ptxP3	fim2-1	fim2-1	fim3-1	fim3-1	prn1000	prn2	fhaB1	fhaB1	N	NEG	0	12
GCA_004636025.1	SRR9006053	MGT definition	PRJNA279196	SAMN08469404	2	2	8	12	367	2	7	8	309	309	256	15	2	North America	United States of America	Indiana						2016		Cluster_I	SP13	Unknown	ptxA1	ptxA1	ptxP3	ptxP3	fim2-1	fim2-1	fim3-1	fim3-1	prn1000	prn2	fhaB1	fhaB1	N	NEG	0	12
GCA_004636945.1	SRR9006054	MGT definition	PRJNA279196	SAMN08524451	2	2	8	16	387	2	7	12	322	322	268	10	2	North America	United States of America	Vermont						2016		Cluster_I	SP13	Unknown	ptxA1	ptxA1	ptxP3	ptxP3	fim2-1	fim2-1	fim3-1	fim3-1	prn2	prn2	fhaB1	fhaB1	N	NEG	0	56
GCA_004007215.1	SRR9006055	MGT definition	PRJNA279196	SAMN08136966	2	2	9	15	293	2	2	13	255	255	210	47	2	North America	United States of America	Georgia						2000		Cluster_I	SP13	Unknown	ptxA1	ptxA1	ptxP3	ptxP3	fim2-1	fim2-1	fim3-1	fim3-1	prn2	prn2	fhaB1	fhaB1	N	POS	0	0
GCA_004637025.1	SRR9006056	MGT definition	PRJNA279196	SAMN08524456	2	2	8	12	385	2	7	8	321	321	267	15	2	North America	United States of America	Vermont						2016		Cluster_I	SP13	Unknown	ptxA1	ptxA1	ptxP3	ptxP3	fim2-1	fim2-1	fim3-1	fim3-1	prn1000	prn2	fhaB1	fhaB1	N	NEG	0	12
GCA_004636845.1	SRR9006057	MGT definition	PRJNA279196	SAMN08524457	2	2	8	16	384	2	7	12	320	320	266	10	2	North America	United States of America	Vermont						2016		Cluster_I	SP13	Unknown	ptxA1	ptxA1	ptxP3	ptxP3	fim2-1	fim2-1	fim3-1	fim3-1	prn2	prn2	fhaB1	fhaB1	N	NEG	0	56
GCA_003991095.1	SRR9006058	MGT definition	PRJNA279196	SAMN05333715	24	4	5	5	289	4	5	5	252	252	207	5	5											no_cluster	no_sp	Unknown	ptxA5	ptxA5	ptxP4	ptxP4	fim2-1	fim2-1	fim3-1	fim3-1	prn6	prn6	fhaB2	fhaB2	#N/A	POS	0	0
GCA_004009495.1	SRR9006059	MGT definition	PRJNA279196	SAMN08164950	2	2	12	26	324	2	7	9	214	214	179	12	2	North America	United States of America	Georgia						2013		Cluster_I	SP13	Unknown	ptxA1	ptxA1	ptxP3	ptxP3	fim2-1	fim2-1	fim3-1	fim3-1	prn2	prn2	fhaB1	fhaB1	-	NEG	0	24
GCA_004009575.1	SRR9006060	MGT definition	PRJNA279196	SAMN08178167	2	2	12	26	327	2	7	9	282	282	235	12	2	North America	United States of America	Vermont						2012		Cluster_I	SP13	Unknown	ptxA1	ptxA1	ptxP3	ptxP3	fim2-1	fim2-1	fim3-1	fim3-1	prn2	prn2	fhaB1	fhaB1	N	NEG	0	24
GCA_004009535.1	SRR9006061	MGT definition	PRJNA279196	SAMN08178168	2	2	2	21	310	2	2	2	270	270	224	26	2	North America	United States of America	Vermont						2007		Cluster_I	SP14	Unknown	ptxA1	ptxA1	ptxP3	ptxP3	fim2-1	fim2-1	fim3-2	fim3-2	prn2	prn2	fhaB1	fhaB1	N	POS	0	0
GCA_004637065.1	SRR9006062	MGT definition	PRJNA279196	SAMN08524447	2	2	12	26	233	2	7	9	204	204	36	12	2	North America	United States of America	California						2014		Cluster_I	SP13	Unknown	ptxA1	ptxA1	ptxP3	ptxP3	fim2-1	fim2-1	fim3-1	fim3-1	prn2	prn2	fhaB1	fhaB1	N	NEG	0	24
GCA_004636985.1	SRR9006063	MGT definition	PRJNA279196	SAMN08524448	2	2	8	12	231	2	7	8	202	202	171	15	2	North America	United States of America	California						2014		Cluster_I	SP13	Unknown	ptxA1	ptxA1	ptxP3	ptxP3	fim2-1	fim2-1	fim3-1	fim3-1	prn1000	prn2	fhaB1	fhaB1	N	NEG	0	12
GCA_002286055.1	SRR9006064	MGT definition	PRJNA279196	SAMN05583810	2	2	2	22	253	2	2	2	223	223	187	59	2	North America	United States of America	New Jersey						2000		Cluster_I	SP14	Unknown	ptxA1	ptxA1	ptxP3	ptxP3	fim2-1	fim2-1	fim3-2	fim3-2	prn2	prn2	fhaB1	fhaB1	N	POS	0	0
GCA_004637085.1	SRR9006065	MGT definition	PRJNA279196	SAMN08524446	2	2	8	12	390	2	7	8	202	202	16	15	2	North America	United States of America	California						2014		Cluster_I	SP13	Unknown	ptxA1	ptxA1	ptxP3	ptxP3	fim2-1	fim2-1	fim3-1	fim3-1	prn1000	prn2	fhaB1	fhaB1	N	NEG	0	12
GCA_004636965.1	SRR9006066	MGT definition	PRJNA279196	SAMN08524449	2	2	2	21	388	2	2	2	323	323	269	162	76	North America	Haiti							2014		Cluster_I	SP14	Unknown	ptxA1	ptxA1	ptxP3	ptxP3	fim2-1	fim2-1	fim3-2	fim3-2	prn2	prn2	fhaB1	fhaB1	N	POS	0	0
GCA_004009715.1	SRR9006067	MGT definition	PRJNA279196	SAMN08200079	2	2	12	26	331	2	7	9	286	286	36	12	2	North America	United States of America	Texas						2013		Cluster_I	SP13	Unknown	ptxA1	ptxA1	ptxP3	ptxP3	fim2-1	fim2-1	fim3-1	fim3-1	prn2	prn2	fhaB1	fhaB1	N	NEG	0	24
GCA_004636285.1	SRR9006068	MGT definition	PRJNA279196	SAMN08469391	2	3	29	89	375	3	3	45	316	316	262	159	74	North America	United States of America	Hawaii						1995		no_cluster	no_sp	Unknown	ptxA1	ptxA1	ptxP1	ptxP1	fim2-1	fim2-1	fim3-1	fim3-1	prn2	prn2	fhaB1	fhaB1	N	POS	0	0
GCA_002285975.1	SRR9006069	MGT definition	PRJNA279196	SAMN05583809	2	7	23	70	250	7	11	25	220	220	184	120	65	Europe	United Kingdom							1967		no_cluster	SP18	Unknown	ptxA1	ptxA1	ptxP1	ptxP1	fim2-1	fim2-1	fim3-1	fim3-1	prn1	prn1	fhaB1	fhaB1	N	POS	0	0
GCA_004635385.1	SRR9006070	MGT definition	PRJNA279196	SAMN08395605	2	7	23	70	355	7	11	25	301	301	249	153	73	Europe	United Kingdom		nasopharynx					1967		no_cluster	SP18	Unknown	ptxA1	ptxA1	ptxP1	ptxP1	fim2-1	fim2-1	fim3-1	fim3-1	prn1	prn1	fhaB1	fhaB1	N	POS	0	0
GCA_004007535.1	SRR9006071	MGT definition	PRJNA279196	SAMN08136964	2	2	9	38	67	2	2	13	62	62	57	46	9	North America	United States of America	Indiana						2000		Cluster_I	SP13	Unknown	ptxA1	ptxA1	ptxP3	ptxP3	fim2-1	fim2-1	fim3-1	fim3-1	prn2	prn2	fhaB1	fhaB1	N	POS	0	0
GCA_004634605.1	SRR9006072	MGT definition	PRJNA279196	SAMN08395640	2	2	8	14	337	2	7	12	160	160	20	10	2	North America	United States of America	California						2014		Cluster_I	SP13	Unknown	ptxA1	ptxA1	ptxP3	ptxP3	fim2-1	fim2-1	fim3-1	fim3-1	prn2	prn2	fhaB1	fhaB1	N	NEG	0	24
GCA_004634625.1	SRR9006073	MGT definition	PRJNA279196	SAMN08395639	2	6	10	18	338	6	8	14	291	291	241	151	14	North America	United States of America	California						2014		Cluster_V	SP27	Unknown	ptxA2	ptxA2	ptxP1	ptxP1	fim2-1	fim2-1	fim3-1	fim3-1	prn1	prn1	fhaB1	fhaB1	N	NEG	0	15
GCA_004635585.1	SRR9006074	MGT definition	PRJNA279196	SAMN08395642	2	2	12	26	359	2	7	9	303	303	250	12	2	North America	United States of America	California						2014		Cluster_I	SP13	Unknown	ptxA1	ptxA1	ptxP3	ptxP3	fim2-1	fim2-1	fim3-1	fim3-1	prn2	prn2	fhaB1	fhaB1	N	NEG	0	24
GCA_004634585.1	SRR9006075	MGT definition	PRJNA279196	SAMN08395641	2	2	8	14	336	2	7	12	160	160	20	10	2	North America	United States of America	California						2014		Cluster_I	SP13	Unknown	ptxA1	ptxA1	ptxP3	ptxP3	fim2-1	fim2-1	fim3-1	fim3-1	prn2	prn2	fhaB1	fhaB1	N	NEG	0	24
GCA_004636425.1	SRR9006076	MGT definition	PRJNA279196	SAMN08471222	2	2	8	12	379	2	7	8	16	16	16	15	2	North America	United States of America	California						2014		Cluster_I	SP13	Unknown	ptxA1	ptxA1	ptxP3	ptxP3	fim2-1	fim2-1	fim3-1	fim3-1	prn1000	prn2	fhaB1	fhaB1	N	NEG	0	12
GCA_004636185.1	SRR9006077	MGT definition	PRJNA279196	SAMN08469393	2	2	8	14	287	2	7	12	160	160	20	10	2	North America	United States of America	California						2014		Cluster_I	SP13	Unknown	ptxA1	ptxA1	ptxP3	ptxP3	fim2-1	fim2-1	fim3-1	fim3-1	prn2	prn2	fhaB1	fhaB1	N	NEG	0	24
GCA_004636405.1	SRR9006078	MGT definition	PRJNA279196	SAMN08471223	2	2	8	16	378	2	7	12	23	23	23	10	2	North America	United States of America	California						2014		Cluster_I	SP13	Unknown	ptxA1	ptxA1	ptxP3	ptxP3	fim2-1	fim2-1	fim3-1	fim3-1	prn2	prn2	fhaB1	fhaB1	N	NEG	0	56
GCA_004635565.1	SRR9006079	MGT definition	PRJNA279196	SAMN08395643	2	2	8	16	358	2	7	12	23	23	23	10	2	North America	United States of America	California						2014		Cluster_I	SP13	Unknown	ptxA1	ptxA1	ptxP3	ptxP3	fim2-1	fim2-1	fim3-1	fim3-1	prn2	prn2	fhaB1	fhaB1	N	NEG	0	56
GCA_004636165.1	SRR9006080	MGT definition	PRJNA279196	SAMN08469394	2	2	8	14	287	2	7	12	160	160	20	10	2	North America	United States of America	California						2014		Cluster_I	SP13	Unknown	ptxA1	ptxA1	ptxP3	ptxP3	fim2-1	fim2-1	fim3-1	fim3-1	prn2	prn2	fhaB1	fhaB1	N	NEG	0	24
GCA_004636385.1	SRR9006081	MGT definition	PRJNA279196	SAMN08471224	2	2	8	14	377	2	7	12	160	160	20	10	2	North America	United States of America	California						2014		Cluster_I	SP13	Unknown	ptxA1	ptxA1	ptxP3	ptxP3	fim2-1	fim2-1	fim3-1	fim3-1	prn2	prn2	fhaB1	fhaB1	N	NEG	0	24
GCA_004636245.1	SRR9006082	MGT definition	PRJNA279196	SAMN08469397	2	2	7	88	373	2	7	44	314	314	260	12	10	North America	United States of America	Wisconsin						2015		Cluster_I	SP13	Unknown	ptxA1	ptxA1	ptxP3	ptxP3	fim2-1	fim2-1	fim3-1	fim3-1	prn2	prn2	fhaB1	fhaB1	N	NEG	0	24
GCA_004635465.1	SRR9006083	MGT definition	PRJNA279196	SAMN08395649	2	2	8	16	258	2	7	12	228	228	23	10	2	North America	United States of America	New York						2015		Cluster_I	SP13	Unknown	ptxA1	ptxA1	ptxP3	ptxP3	fim2-1	fim2-1	fim3-1	fim3-1	prn2	prn2	fhaB1	fhaB1	N	NEG	0	56
GCA_004635485.1	SRR9006084	MGT definition	PRJNA279196	SAMN08395648	83	2	11	23	356	2	2	2	302	302	181	30	2	North America	United States of America	New York						2015		Cluster_I	SP16	Unknown	ptxA1	ptxA1	ptxP3	ptxP3	fim2-1	fim2-1	fim3-2	fim3-2	prn2	prn2	fhaB1	fhaB1	N	NEG	0	22
GCA_004634845.1	SRR9006085	MGT definition	PRJNA279196	SAMN08395647	2	2	12	26	264	2	7	9	40	40	36	12	2	North America	United States of America	Wisconsin						2015		Cluster_I	SP13	Unknown	ptxA1	ptxA1	ptxP3	ptxP3	fim2-1	fim2-1	fim3-1	fim3-1	prn2	prn2	fhaB1	fhaB1	N	NEG	0	24
GCA_004636085.1	SRR9006086	MGT definition	PRJNA279196	SAMN08469400	2	2	12	26	370	2	7	9	311	311	257	12	2	North America	United States of America	Indiana						2015		Cluster_I	SP13	Unknown	ptxA1	ptxA1	ptxP3	ptxP3	fim2-1	fim2-1	fim3-1	fim3-1	prn2	prn2	fhaB1	fhaB1	N	NEG	0	24
GCA_004636105.1	SRR9006087	MGT definition	PRJNA279196	SAMN08469399	2	2	12	26	371	2	7	9	312	312	258	12	2	North America	United States of America	Indiana						2015		Cluster_I	SP13	Unknown	ptxA1	ptxA1	ptxP3	ptxP3	fim2-1	fim2-1	fim3-1	fim3-1	prn2	prn2	fhaB1	fhaB1	N	NEG	0	24
GCA_004636125.1	SRR9006088	MGT definition	PRJNA279196	SAMN08469398	2	2	12	26	128	2	7	9	40	40	36	12	22	North America	United States of America	Indiana						2015		Cluster_I	SP13	Unknown	ptxA1	ptxA1	ptxP3	ptxP3	fim2-1	fim2-1	fim3-1	fim3-1	prn2	prn2	fhaB1	fhaB1	N	NEG	0	24
GCA_002240495.1	SRR9006089	MGT definition	PRJNA279196	SAMN07137593	83	2	11	23	247	2	2	2	217	217	181	30	2	North America	United States of America	New York						2016		Cluster_I	SP16	Unknown	ptxA1	ptxA1	ptxP3	ptxP3	fim2-1	fim2-1	fim3-2	fim3-2	prn2	prn2	fhaB1	fhaB1	N	NEG	0	22
GCA_004636305.1	SRR9006090	MGT definition	PRJNA279196	SAMN08471228	2	2	8	12	368	2	7	8	309	309	16	15	2	North America	United States of America	Indiana						2015		Cluster_I	SP13	Unknown	ptxA1	ptxA1	ptxP3	ptxP3	fim2-1	fim2-1	fim3-1	fim3-1	prn1000	prn2	fhaB1	fhaB1	N	NEG	0	12
GCA_004636225.1	SRR9006091	MGT definition	PRJNA279196	SAMN08469401	2	2	12	26	370	2	7	9	311	311	257	12	2	North America	United States of America	Indiana						2015		Cluster_I	SP13	Unknown	ptxA1	ptxA1	ptxP3	ptxP3	fim2-1	fim2-1	fim3-1	fim3-1	prn2	prn2	fhaB1	fhaB1	N	NEG	0	24
GCA_004009815.1	SRR9006092	MGT definition	PRJNA279196	SAMN08200080	2	2	2	8	335	2	2	2	289	289	240	10	2	North America	United States of America	Utah						2001		Cluster_I	SP14	Unknown	ptxA1	ptxA1	ptxP3	ptxP3	fim2-1	fim2-1	fim3-2	fim3-2	prn2	prn2	fhaB1	fhaB1	N	POS	0	0
GCA_004009255.1	SRR9006093	MGT definition	PRJNA279196	SAMN08136967	2	2	2	8	135	2	2	2	125	125	113	10	2	North America	United States of America	Missouri						2001		Cluster_I	SP14	Unknown	ptxA1	ptxA1	ptxP3	ptxP3	fim2-1	fim2-1	fim3-2	fim3-2	prn2	prn2	fhaB1	fhaB1	N	POS	0	0
GCA_004009115.1	SRR9006094	MGT definition	PRJNA279196	SAMN08164949	2	2	2	21	310	2	2	2	270	270	224	26	2	North America	United States of America	Vermont						2007		Cluster_I	SP14	Unknown	ptxA1	ptxA1	ptxP3	ptxP3	fim2-1	fim2-1	fim3-2	fim3-2	prn2	prn2	fhaB1	fhaB1	N	POS	0	0
GCA_004635285.1	SRR9006095	MGT definition	PRJNA279196	SAMN08395611	83	2	11	23	348	2	2	2	298	298	247	30	2	North America	United States of America	Vermont						2014		Cluster_I	SP16	Unknown	ptxA1	ptxA1	ptxP3	ptxP3	fim2-1	fim2-1	fim3-2	fim3-2	prn2	prn2	fhaB1	fhaB1	N	POS	0	0
GCA_004635305.1	SRR9006096	MGT definition	PRJNA279196	SAMN08395610	83	2	11	23	348	2	2	2	298	298	247	30	2	North America	United States of America	Vermont						2014		Cluster_I	SP16	Unknown	ptxA1	ptxA1	ptxP3	ptxP3	fim2-1	fim2-1	fim3-2	fim3-2	prn2	prn2	fhaB1	fhaB1	N	POS	0	0
GCA_004635325.1	SRR9006097	MGT definition	PRJNA279196	SAMN08395609	83	2	11	23	347	2	2	2	299	299	247	30	2	North America	United States of America	Vermont						2014		Cluster_I	SP16	Unknown	ptxA1	ptxA1	ptxP3	ptxP3	fim2-1	fim2-1	fim3-2	fim3-2	prn2	prn2	fhaB1	fhaB1	N	POS	0	0
GCA_004635345.1	SRR9006098	MGT definition	PRJNA279196	SAMN08395608	83	2	11	23	353	2	2	2	298	298	247	30	2	North America	United States of America	Vermont						2014		Cluster_I	SP16	Unknown	ptxA1	ptxA1	ptxP3	ptxP3	fim2-1	fim2-1	fim3-2	fim3-2	prn2	prn2	fhaB1	fhaB1	N	POS	0	0
GCA_004635445.1	SRR9006099	MGT definition	PRJNA279196	SAMN08395607	83	2	11	23	348	2	2	2	298	298	247	30	2	North America	United States of America	Vermont						2014		Cluster_I	SP16	Unknown	ptxA1	ptxA1	ptxP3	ptxP3	fim2-1	fim2-1	fim3-2	fim3-2	prn2	prn2	fhaB1	fhaB1	N	POS	0	0
GCA_004635365.1	SRR9006100	MGT definition	PRJNA279196	SAMN08395606	83	2	11	23	354	2	2	2	298	298	247	30	2	North America	United States of America	Vermont						2014		Cluster_I	SP16	Unknown	ptxA1	ptxA1	ptxP3	ptxP3	fim2-1	fim2-1	fim3-2	fim3-2	prn2	prn2	fhaB1	fhaB1	N	POS	0	0
GCA_004007625.1	SRR9006101	MGT definition	PRJNA279196	SAMN08136992	2	2	8	12	43	2	7	8	16	16	16	15	9	North America	United States of America	Vermont						2013		Cluster_I	SP13	Unknown	ptxA1	ptxA1	ptxP3	ptxP3	fim2-1	fim2-1	fim3-1	fim3-1	prn1000	prn2	fhaB1	fhaB1	N	NEG	0	12
GCA_004637045.1	SRR9006102	MGT definition	PRJNA279196	SAMN08524450	2	2	8	16	389	2	7	12	324	324	23	10	2	North America	United States of America	California						2014		Cluster_I	SP13	Unknown	ptxA1	ptxA1	ptxP3	ptxP3	fim2-1	fim2-1	fim3-1	fim3-1	prn2	prn2	fhaB1	fhaB1	N	NEG	0	56
GCA_004007095.1	SRR9006103	MGT definition	PRJNA279196	SAMN08136991	2	2	12	47	291	2	7	9	254	254	209	12	2	North America	United States of America	Indiana						2013		Cluster_I	SP13	Unknown	ptxA1	ptxA1	ptxP3	ptxP3	fim2-1	fim2-1	fim3-1	fim3-1	prn2	prn2	fhaB1	fhaB1	N	NEG	0	24
GCA_004009475.1	SRR9006104	MGT definition	PRJNA279196	SAMN08164951	2	2	8	12	323	2	7	8	279	279	233	15	2	North America	United States of America	Indiana						2012		Cluster_I	SP13	Unknown	ptxA1	ptxA1	ptxP3	ptxP3	fim2-1	fim2-1	fim3-1	fim3-1	prn1000	prn2	fhaB1	fhaB1	N	NEG	0	12
GCA_004637005.1	SRR9006105	MGT definition	PRJNA279196	SAMN08524445	83	2	11	23	226	2	2	2	180	180	155	30	2	North America	United States of America	Delaware						2014		Cluster_I	SP16	Unknown	ptxA1	ptxA1	ptxP3	ptxP3	fim2-1	fim2-1	fim3-2	fim3-2	prn2	prn2	fhaB1	fhaB1	N	NEG	0	24
GCA_004009395.1	SRR9006106	MGT definition	PRJNA279196	SAMN08136965	2	2	9	15	319	2	2	13	277	277	231	125	2	North America	United States of America	Texas						2000		Cluster_I	SP13	Unknown	ptxA1	ptxA1	ptxP3	ptxP3	fim2-1	fim2-1	fim3-1	fim3-1	prn2	prn2	fhaB1	fhaB1	N	POS	0	0
GCA_002286015.1	SRR9006107	MGT definition	PRJNA279196	SAMN05583811	2	2	2	8	251	2	2	2	221	221	185	121	2	North America	United States of America	California						2002		Cluster_I	SP14	Unknown	ptxA1	ptxA1	ptxP3	ptxP3	fim2-1	fim2-1	fim3-2	fim3-2	prn2	prn2	fhaB1	fhaB1	N	POS	0	0
GCA_004009795.1	SRR9006108	MGT definition	PRJNA279196	SAMN08200081	2	2	2	8	334	2	2	2	288	288	239	150	2	North America	United States of America	Nevada						2002		Cluster_I	SP14	Unknown	ptxA1	ptxA1	ptxP3	ptxP3	fim2-1	fim2-1	fim3-2	fim3-2	prn2	prn2	fhaB1	fhaB1	N	POS	0	0
GCA_002286115.1	SRR9006109	MGT definition	PRJNA279196	SAMN05583812	2	2	9	71	255	2	2	13	225	225	189	124	2	North America	United States of America	Nevada						2002		Cluster_I	SP13	Unknown	ptxA1	ptxA1	ptxP3	ptxP3	fim2-1	fim2-1	fim3-1	fim3-1	prn2	prn2	fhaB1	fhaB1	N	POS	0	0
GCA_002286035.1	SRR9006110	MGT definition	PRJNA279196	SAMN05583813	2	2	9	15	252	2	2	13	222	222	186	122	2	North America	United States of America	Ohio						2000		Cluster_I	SP13	Unknown	ptxA1	ptxA1	ptxP3	ptxP3	fim2-1	fim2-1	fim3-1	fim3-1	prn2	prn2	fhaB1	fhaB1	N	POS	0	0
GCA_002286095.1	SRR9006111	MGT definition	PRJNA279196	SAMN05583814	2	2	9	15	254	2	2	13	224	224	188	123	2	North America	United States of America	Idaho						2002		Cluster_I	SP13	Unknown	ptxA1	ptxA1	ptxP3	ptxP3	fim2-1	fim2-1	fim3-1	fim3-1	prn2	prn2	fhaB1	fhaB1	N	POS	0	0
GCA_004009635.1	SRR9006112	MGT definition	PRJNA279196	SAMN08136968	2	2	2	84	329	2	2	2	284	284	236	149	2	North America	United States of America	Arizona						2002		Cluster_I	SP14	Unknown	ptxA1	ptxA1	ptxP3	ptxP3	fim2-1	fim2-1	fim3-2	fim3-2	prn2	prn2	fhaB1	fhaB1	N	POS	0	0
GCA_004008595.1	SRR9006113	MGT definition	PRJNA279196	SAMN08136969	2	2	2	21	300	2	2	2	262	262	217	137	2	North America	United States of America	New York						2002		Cluster_I	SP14	Unknown	ptxA1	ptxA1	ptxP3	ptxP3	fim2-1	fim2-1	fim3-2	fim3-2	prn2	prn2	fhaB1	fhaB1	N	POS	0	0
GCA_002286175.1	SRR9006114	MGT definition	PRJNA279196	SAMN05583848	2	2	2	8	257	2	2	2	227	227	191	11	2	North America	United States of America	New York						2002		Cluster_I	SP14	Unknown	ptxA1	ptxA1	ptxP3	ptxP3	fim2-1	fim2-1	fim3-2	fim3-2	prn2	prn2	fhaB1	fhaB1	N	POS	0	0
GCA_002286155.1	SRR9006115	MGT definition	PRJNA279196	SAMN05583849	2	2	9	15	137	2	2	13	127	127	115	80	9	North America	United States of America	Maryland						2003		Cluster_I	SP13	Unknown	ptxA1	ptxA1	ptxP3	ptxP3	fim2-1	fim2-1	fim3-1	fim3-1	prn2	prn2	fhaB1	fhaB1	N	POS	0	0
GCA_004009555.1	SRR9006116	MGT definition	PRJNA279196	SAMN08136970	2	2	9	15	326	2	2	13	281	281	234	148	2	North America	United States of America	Massachusetts						2002		Cluster_I	SP13	Unknown	ptxA1	ptxA1	ptxP3	ptxP3	fim2-1	fim2-1	fim3-1	fim3-1	prn2	prn2	fhaB1	fhaB1	N	POS	0	0
GCA_004635145.1	SRR9006117	MGT definition	PRJNA279196	SAMN08395620	83	2	11	23	352	2	2	2	298	298	247	30	2	North America	United States of America	Vermont						2014		Cluster_I	SP16	Unknown	ptxA1	ptxA1	ptxP3	ptxP3	fim2-1	fim2-1	fim3-2	fim3-2	prn2	prn2	fhaB1	fhaB1	N	POS	0	0
GCA_004635125.1	SRR9006118	MGT definition	PRJNA279196	SAMN08395621	83	2	11	23	348	2	2	2	298	298	247	30	2	North America	United States of America	Vermont						2014		Cluster_I	SP16	Unknown	ptxA1	ptxA1	ptxP3	ptxP3	fim2-1	fim2-1	fim3-2	fim3-2	prn2	prn2	fhaB1	fhaB1	N	POS	0	0
GCA_004635425.1	SRR9006119	MGT definition	PRJNA279196	SAMN08395612	83	2	11	23	348	2	2	2	298	298	247	30	2	North America	United States of America	Vermont						2014		Cluster_I	SP16	Unknown	ptxA1	ptxA1	ptxP3	ptxP3	fim2-1	fim2-1	fim3-2	fim3-2	prn2	prn2	fhaB1	fhaB1	N	POS	0	0
GCA_004635265.1	SRR9006120	MGT definition	PRJNA279196	SAMN08395613	83	2	11	23	348	2	2	2	298	298	247	30	2	North America	United States of America	Vermont						2014		Cluster_I	SP16	Unknown	ptxA1	ptxA1	ptxP3	ptxP3	fim2-1	fim2-1	fim3-2	fim3-2	prn2	prn2	fhaB1	fhaB1	N	POS	0	0
GCA_004635245.1	SRR9006121	MGT definition	PRJNA279196	SAMN08395614	83	2	11	23	348	2	2	2	298	298	247	30	2	North America	United States of America	Vermont						2014		Cluster_I	SP16	Unknown	ptxA1	ptxA1	ptxP3	ptxP3	fim2-1	fim2-1	fim3-2	fim3-2	prn2	prn2	fhaB1	fhaB1	N	POS	0	0
GCA_004635225.1	SRR9006122	MGT definition	PRJNA279196	SAMN08395615	83	2	11	23	348	2	2	2	298	298	247	30	2	North America	United States of America	Vermont						2014		Cluster_I	SP16	Unknown	ptxA1	ptxA1	ptxP3	ptxP3	fim2-1	fim2-1	fim3-2	fim3-2	prn2	prn2	fhaB1	fhaB1	N	POS	0	0
GCA_004635205.1	SRR9006123	MGT definition	PRJNA279196	SAMN08395616	83	2	11	23	348	2	2	2	298	298	247	30	2	North America	United States of America	Vermont						2014		Cluster_I	SP16	Unknown	ptxA1	ptxA1	ptxP3	ptxP3	fim2-1	fim2-1	fim3-2	fim3-2	prn2	prn2	fhaB1	fhaB1	N	POS	0	0
GCA_004635185.1	SRR9006124	MGT definition	PRJNA279196	SAMN08395617	83	2	11	23	348	2	2	2	298	298	247	30	2	North America	United States of America	Vermont						2014		Cluster_I	SP16	Unknown	ptxA1	ptxA1	ptxP3	ptxP3	fim2-1	fim2-1	fim3-2	fim3-2	prn2	prn2	fhaB1	fhaB1	N	POS	0	0
GCA_004771055.1	SRR9006125	MGT definition	PRJNA279196	SAMN08395618	83	2	11	23	397	2	2	2	298	298	247	30	2	North America	United States of America	Vermont						2014		Cluster_I	SP16	Unknown	ptxA1	ptxA1	ptxP3	ptxP3	fim2-1	fim2-1	fim3-2	fim3-2	prn2	prn2	fhaB1	fhaB1	N	POS	0	0
GCA_004635165.1	SRR9006126	MGT definition	PRJNA279196	SAMN08395619	83	2	11	23	348	2	2	2	298	298	247	30	2	North America	United States of America	Vermont						2014		Cluster_I	SP16	Unknown	ptxA1	ptxA1	ptxP3	ptxP3	fim2-1	fim2-1	fim3-2	fim3-2	prn2	prn2	fhaB1	fhaB1	N	POS	0	0
GCA_002285955.1	SRR9006127	MGT definition	PRJNA279196	SAMN05583817	2	8	22	69	249	8	12	38	219	219	183	119	64	North America	United States of America	California						2005		Cluster_IV	no_sp	Unknown	ptxA1	ptxA1	ptxP1	ptxP1	fim2-2	fim2-1	fim3-1	fim3-1	prn1	prn1	fhaB1	fhaB1	N	POS	0	0
GCA_002286075.1	SRR9006128	MGT definition	PRJNA279196	SAMN05583816	2	2	9	15	195	2	2	13	172	172	148	101	56	North America	United States of America	Arizona						2005		Cluster_I	SP13	Unknown	ptxA1	ptxA1	ptxP3	ptxP3	fim2-1	fim2-1	fim3-1	fim3-1	prn2	prn2	fhaB1	fhaB1	N	POS	0	0
GCA_004009195.1	SRR9006129	MGT definition	PRJNA279196	SAMN08164937	2	2	2	80	312	2	2	2	272	272	226	10	2	North America	United States of America	Missouri						2004		Cluster_I	no_sp	Unknown	ptxA1	ptxA1	ptxP3	ptxP3	fim2-1	fim2-1	fim3-2	fim3-2	prn2	prn2	fhaB1	fhaB1	N	POS	0	0
GCA_004009155.1	SRR9006130	MGT definition	PRJNA279196	SAMN08164936	2	2	2	2	311	2	2	2	271	271	225	143	2	North America	United States of America	Kentucky						2003		Cluster_I	SP14	Unknown	ptxA1	ptxA1	ptxP3	ptxP3	fim2-1	fim2-1	fim3-2	fim3-2	prn2	prn2	fhaB1	fhaB1	N	POS	0	0
GCA_002286135.1	SRR9006131	MGT definition	PRJNA279196	SAMN05583850	2	2	9	15	256	2	2	13	226	226	190	125	2	North America	United States of America	Montana						2003		Cluster_I	SP13	Unknown	ptxA1	ptxA1	ptxP3	ptxP3	fim2-1	fim2-1	fim3-1	fim3-1	prn2	prn2	fhaB1	fhaB1	N	POS	0	0
GCA_002285995.1	SRR9006132	MGT definition	PRJNA279196	SAMN05583815	2	2	2	8	194	2	2	2	171	171	147	10	2	North America	United States of America	Montana						2001		Cluster_I	SP14	Unknown	ptxA1	ptxA1	ptxP3	ptxP3	fim2-1	fim2-1	fim3-2	fim3-2	prn2	prn2	fhaB1	fhaB1	N	POS	0	0
GCA_001985005.1	SRR9006133	MGT definition	PRJNA279196	SAMN03455335	2	2	17	40	71	2	2	26	66	66	61	49	32	North America	United States of America	Ohio						2003		Cluster_I	SP14	Unknown	ptxA1	ptxA1	ptxP3	ptxP3	fim2-1	fim2-1	fim3-2	fim3-2	prn2	prn2	fhaB1	fhaB1	N	POS	0	0
GCA_004008555.1	SRR9006134	MGT definition	PRJNA279196	SAMN08136971	2	2	2	21	299	2	2	2	261	261	216	26	2	North America	United States of America	Massachusetts						2002		Cluster_I	SP14	Unknown	ptxA1	ptxA1	ptxP3	ptxP3	fim2-1	fim2-1	fim3-2	fim3-2	prn2	prn2	fhaB1	fhaB1	N	POS	0	0
GCA_004009595.1	SRR9006135	MGT definition	PRJNA279196	SAMN08178166	2	2	2	2	328	2	2	2	283	283	73	61	2	North America	United States of America	South Carolina						2003		Cluster_I	SP14	Unknown	ptxA1	ptxA1	ptxP3	ptxP3	fim2-1	fim2-1	fim3-2	fim3-2	prn2	prn2	fhaB1	fhaB1	N	POS	0	0
GCA_004009275.1	SRR9006136	MGT definition	PRJNA279196	SAMN08136972	2	2	2	81	314	2	2	43	273	273	227	144	2	North America	United States of America	South Carolina						2003		Cluster_I	SP14	Unknown	ptxA1	ptxA1	ptxP3	ptxP3	fim2-1	fim2-1	fim3-2	fim3-2	prn2	prn2	fhaB1	fhaB1	N	POS	0	0
GCA_004636525.1	SRR9006137	MGT definition	PRJNA279196	SAMN08524472	83	2	11	23	381	2	2	2	318	318	264	31	2	North America	United States of America	New York						2016		Cluster_I	SP16	Unknown	ptxA1	ptxA1	ptxP3	ptxP3	fim2-1	fim2-1	fim3-2	fim3-2	prn2	prn2	fhaB1	fhaB1	-	NEG	0	24
GCA_004636505.1	SRR9006138	MGT definition	PRJNA279196	SAMN08524473	83	2	11	23	381	2	2	2	318	318	264	31	2	North America	United States of America	New York						2016		Cluster_I	SP16	Unknown	ptxA1	ptxA1	ptxP3	ptxP3	fim2-1	fim2-1	fim3-2	fim3-2	prn2	prn2	fhaB1	fhaB1	N	NEG	0	24
GCA_004636565.1	SRR9006139	MGT definition	PRJNA279196	SAMN08524470	83	2	11	23	381	2	2	2	318	318	264	31	2	North America	United States of America	New York						2016		Cluster_I	SP16	Unknown	ptxA1	ptxA1	ptxP3	ptxP3	fim2-1	fim2-1	fim3-2	fim3-2	prn2	prn2	fhaB1	fhaB1	N	NEG	0	24
GCA_004636545.1	SRR9006140	MGT definition	PRJNA279196	SAMN08524471	83	2	11	23	381	2	2	2	318	318	264	31	2	North America	United States of America	New York						2016		Cluster_I	SP16	Unknown	ptxA1	ptxA1	ptxP3	ptxP3	fim2-1	fim2-1	fim3-2	fim3-2	prn2	prn2	fhaB1	fhaB1	N	NEG	0	24
GCA_004636785.1	SRR9006141	MGT definition	PRJNA279196	SAMN08524469	2	2	7	28	364	2	7	20	307	307	254	156	2	North America	United States of America	Vermont						2016		Cluster_I	SP13	Unknown	ptxA1	ptxA1	ptxP3	ptxP3	fim2-1	fim2-1	fim3-1	fim3-1	prn2	prn2	fhaB1	fhaB1	N	POS	0	0
GCA_004635965.1	SRR9006142	MGT definition	PRJNA279196	SAMN08469407	2	2	7	28	364	2	7	20	307	307	254	156	2	North America	United States of America	Vermont						2016		Cluster_I	SP13	Unknown	ptxA1	ptxA1	ptxP3	ptxP3	fim2-1	fim2-1	fim3-1	fim3-1	prn2	prn2	fhaB1	fhaB1	N	POS	0	0
GCA_004635925.1	SRR9006143	MGT definition	PRJNA279196	SAMN08524467	2	2	7	28	364	2	7	20	307	307	254	156	2	North America	United States of America	Vermont						2016		Cluster_I	SP13	Unknown	ptxA1	ptxA1	ptxP3	ptxP3	fim2-1	fim2-1	fim3-1	fim3-1	prn2	prn2	fhaB1	fhaB1	N	POS	0	0
GCA_004636805.1	SRR9006144	MGT definition	PRJNA279196	SAMN08524468	2	2	2	84	382	2	2	2	319	319	265	161	75	North America	United States of America	Vermont						2016		Cluster_I	SP14	Unknown	ptxA1	ptxA1	ptxP3	ptxP3	fim2-1	fim2-1	fim3-2	fim3-2	prn2	prn2	fhaB1	fhaB1	N	NEG	0	24
GCA_004636005.1	SRR9006145	MGT definition	PRJNA279196	SAMN08469405	2	2	7	28	364	2	7	20	307	307	254	156	2	North America	United States of America	Vermont						2016		Cluster_I	SP13	Unknown	ptxA1	ptxA1	ptxP3	ptxP3	fim2-1	fim2-1	fim3-1	fim3-1	prn2	prn2	fhaB1	fhaB1	N	POS	0	0
GCA_004635985.1	SRR9006146	MGT definition	PRJNA279196	SAMN08469406	2	2	7	28	364	2	7	20	307	307	254	156	2	North America	United States of America	Vermont						2016		Cluster_I	SP13	Unknown	ptxA1	ptxA1	ptxP3	ptxP3	fim2-1	fim2-1	fim3-1	fim3-1	prn2	prn2	fhaB1	fhaB1	N	POS	0	0
GCA_004636445.1	SRR9006147	MGT definition	PRJNA279196	SAMN08524484	2	2	28	86	360	2	2	2	304	304	251	154	2	North America	United States of America	Colorado						2016		Cluster_I	SP15	Unknown	ptxA1	ptxA1	ptxP3	ptxP3	fim2-1	fim2-1	fim3-2	fim3-2	prn2	prn2	fhaB1	fhaB1	N	POS	0	0
GCA_004635605.1	SRR9006148	MGT definition	PRJNA279196	SAMN08524485	2	2	28	86	360	2	2	2	304	304	251	154	2	North America	United States of America	Colorado						2016		Cluster_I	SP15	Unknown	ptxA1	ptxA1	ptxP3	ptxP3	fim2-1	fim2-1	fim3-2	fim3-2	prn2	prn2	fhaB1	fhaB1	N	POS	0	0
GCA_004009655.1	SRR9006149	MGT definition	PRJNA279196	SAMN08200082	2	2	8	49	196	2	7	8	173	173	149	15	2	North America	United States of America	Oregon						2010		Cluster_I	no_sp	Unknown	ptxA1	ptxA1	ptxP3	ptxP3	fim2-1	fim2-1	fim3-1	fim3-1	prn2	prn2	fhaB1	fhaB1	N	POS	0	0
GCA_004008975.1	SRR9006150	MGT definition	PRJNA279196	SAMN08136977	2	2	2	21	117	2	2	2	109	109	100	73	2	North America	United States of America	Michigan						2010		Cluster_I	no_sp	Unknown	ptxA1	ptxA1	ptxP3	ptxP3	fim2-1	fim2-1	fim3-2	fim3-2	prn2	prn2	fhaB1	fhaB1	N	POS	0	0
GCA_004008715.1	SRR9006151	MGT definition	PRJNA279196	SAMN08136976	2	2	2	78	302	2	2	2	263	263	218	138	46	North America	United States of America	Massachusetts						2009		Cluster_I	SP14	Unknown	ptxA1	ptxA1	ptxP3	ptxP3	fim2-1	fim2-1	fim3-2	fim3-2	prn2	prn2	fhaB1	fhaB1	N	POS	0	0
GCA_004009415.1	SRR9006152	MGT definition	PRJNA279196	SAMN08164939	2	2	7	29	320	2	7	9	278	278	232	147	2	North America	United States of America	South Carolina						2010		Cluster_I	no_sp	Unknown	ptxA1	ptxA1	ptxP3	ptxP3	fim2-1	fim2-1	fim3-1	fim3-1	prn2	prn2	fhaB1	fhaB1	N	POS	0	0
GCA_004008915.1	SRR9006153	MGT definition	PRJNA279196	SAMN08136975	2	6	10	18	304	6	8	14	265	265	26	23	14	North America	United States of America	Illinois						2007		Cluster_V	SP27	Unknown	ptxA2	ptxA2	ptxP1	ptxP1	fim2-1	fim2-1	fim3-1	fim3-1	prn1	prn1	fhaB1	fhaB1	N	NEG	0	15
GCA_004009515.1	SRR9006154	MGT definition	PRJNA279196	SAMN08164938	83	2	11	23	325	2	2	2	280	280	44	30	2	North America	United States of America	Massachusetts						2008		Cluster_I	SP16	Unknown	ptxA1	ptxA1	ptxP3	ptxP3	fim2-1	fim2-1	fim3-2	fim3-2	prn2	prn2	fhaB1	fhaB1	N	POS	0	0
GCA_004008655.1	SRR9006155	MGT definition	PRJNA279196	SAMN08136973	2	2	2	8	301	2	2	2	113	113	103	10	2	North America	United States of America	Mississippi						2007		Cluster_I	SP14	Unknown	ptxA1	ptxA1	ptxP3	ptxP3	fim2-1	fim2-1	fim3-2	fim3-2	prn2	prn2	fhaB1	fhaB1	N	POS	0	0
GCA_004007475.1	SRR9006156	MGT definition	PRJNA279196	SAMN08136974	2	2	2	8	296	2	2	2	258	258	213	134	2	North America	United States of America	North Carolina						2007		Cluster_I	SP14	Unknown	ptxA1	ptxA1	ptxP3	ptxP3	fim2-1	fim2-1	fim3-2	fim3-2	prn2	prn2	fhaB1	fhaB1	N	POS	0	0
GCA_002310915.1	SRR9006157	MGT definition	PRJNA279196	SAMN05583818	2	2	9	15	76	2	2	13	71	71	66	54	2	North America	United States of America	Nebraska						2005		Cluster_I	SP13	Unknown	ptxA1	ptxA1	ptxP3	ptxP3	fim2-1	fim2-1	fim3-1	fim3-1	prn2	prn2	fhaB1	fhaB1	N	POS	0	0
GCA_004009675.1	SRR9006158	MGT definition	PRJNA279196	SAMN08214406	2	2	2	20	330	2	2	2	285	285	237	25	2	North America	United States of America	Georgia						2006		Cluster_I	SP14	Unknown	ptxA1	ptxA1	ptxP3	ptxP3	fim2-1	fim2-1	fim3-2	fim3-2	prn2	prn2	fhaB1	fhaB1	N	POS	0	0
GCA_004635785.1	SRR9006159	MGT definition	PRJNA279196	SAMN08524466	2	2	7	28	364	2	7	20	307	307	254	156	2	North America	United States of America	Vermont						2016		Cluster_I	SP13	Unknown	ptxA1	ptxA1	ptxP3	ptxP3	fim2-1	fim2-1	fim3-1	fim3-1	prn2	prn2	fhaB1	fhaB1	N	POS	0	0
GCA_002240515.1	SRR9006160	MGT definition	PRJNA279196	SAMN07327524	2	2	7	9	248	2	7	8	218	218	182	12	2	North America	United States of America	Vermont						2016		Cluster_I	SP13	Unknown	ptxA1	ptxA1	ptxP3	ptxP3	fim2-1	fim2-1	fim3-1	fim3-1	prn0	prn2	fhaB1	fhaB1	N	NEG	0	27
GCA_004635825.1	SRR9006161	MGT definition	PRJNA279196	SAMN08524463	2	2	12	26	365	2	7	9	40	40	36	12	2	North America	United States of America	New York						2016		Cluster_I	SP13	Unknown	ptxA1	ptxA1	ptxP3	ptxP3	fim2-1	fim2-1	fim3-1	fim3-1	prn2	prn2	fhaB1	fhaB1	N	NEG	0	24
GCA_004635845.1	SRR9006162	MGT definition	PRJNA279196	SAMN08524462	83	2	11	23	366	2	2	2	308	308	255	30	2	North America	United States of America	New York						2016		Cluster_I	SP16	Unknown	ptxA1	ptxA1	ptxP3	ptxP3	fim2-1	fim2-1	fim3-2	fim3-2	prn2	prn2	fhaB1	fhaB1	-	NEG	0	24
GCA_004635805.1	SRR9006163	MGT definition	PRJNA279196	SAMN08524465	2	2	12	26	365	2	7	9	40	40	36	12	2	North America	United States of America	New York						2016		Cluster_I	SP13	Unknown	ptxA1	ptxA1	ptxP3	ptxP3	fim2-1	fim2-1	fim3-1	fim3-1	prn2	prn2	fhaB1	fhaB1	N	NEG	0	24
GCA_004635945.1	SRR9006164	MGT definition	PRJNA279196	SAMN08524464	2	2	12	26	365	2	7	9	40	40	36	12	2	North America	United States of America	New York						2016		Cluster_I	SP13	Unknown	ptxA1	ptxA1	ptxP3	ptxP3	fim2-1	fim2-1	fim3-1	fim3-1	prn2	prn2	fhaB1	fhaB1	N	NEG	0	24
GCA_004635905.1	SRR9006165	MGT definition	PRJNA279196	SAMN08524459	83	2	11	23	366	2	2	2	308	308	255	30	2	North America	United States of America	New York						2016		Cluster_I	SP16	Unknown	ptxA1	ptxA1	ptxP3	ptxP3	fim2-1	fim2-1	fim3-2	fim3-2	prn2	prn2	fhaB1	fhaB1	N	NEG	0	24
GCA_004636825.1	SRR9006166	MGT definition	PRJNA279196	SAMN08524458	2	2	2	84	383	2	2	2	319	319	265	161	75	North America	United States of America	Vermont						2016		Cluster_I	SP14	Unknown	ptxA1	ptxA1	ptxP3	ptxP3	fim2-1	fim2-1	fim3-2	fim3-2	prn2	prn2	fhaB1	fhaB1	N	NEG	0	24
GCA_004635865.1	SRR9006167	MGT definition	PRJNA279196	SAMN08524461	83	2	11	23	366	2	2	2	308	308	255	30	2	North America	United States of America	New York						2016		Cluster_I	SP16	Unknown	ptxA1	ptxA1	ptxP3	ptxP3	fim2-1	fim2-1	fim3-2	fim3-2	prn2	prn2	fhaB1	fhaB1	N	NEG	0	24
GCA_004635885.1	SRR9006168	MGT definition	PRJNA279196	SAMN08524460	83	2	11	23	366	2	2	2	308	308	255	30	2	North America	United States of America	New York						2016		Cluster_I	SP16	Unknown	ptxA1	ptxA1	ptxP3	ptxP3	fim2-1	fim2-1	fim3-2	fim3-2	prn2	prn2	fhaB1	fhaB1	N	NEG	0	24
GCA_004635625.1	SRR9006169	MGT definition	PRJNA279196	SAMN08524483	2	2	7	87	361	2	7	9	305	305	252	155	2	North America	United States of America	Colorado						2016		Cluster_I	SP13	Unknown	ptxA1	ptxA1	ptxP3	ptxP3	fim2-1	fim2-1	fim3-1	fim3-1	prn2	prn2	fhaB1	fhaB1	N	POS	0	0
GCA_004635645.1	SRR9006170	MGT definition	PRJNA279196	SAMN08524482	2	2	7	87	362	2	7	9	305	305	252	155	2	North America	United States of America	Colorado						2016		Cluster_I	SP13	Unknown	ptxA1	ptxA1	ptxP3	ptxP3	fim2-1	fim2-1	fim3-1	fim3-1	prn2	prn2	fhaB1	fhaB1	N	POS	0	0
GCA_004635665.1	SRR9006171	MGT definition	PRJNA279196	SAMN08524481	2	2	7	87	362	2	7	9	305	305	252	155	2	North America	United States of America	Colorado						2016		Cluster_I	SP13	Unknown	ptxA1	ptxA1	ptxP3	ptxP3	fim2-1	fim2-1	fim3-1	fim3-1	prn2	prn2	fhaB1	fhaB1	N	POS	0	0
GCA_004635685.1	SRR9006172	MGT definition	PRJNA279196	SAMN08524480	2	2	7	87	362	2	7	9	305	305	252	155	2	North America	United States of America	Colorado						2016		Cluster_I	SP13	Unknown	ptxA1	ptxA1	ptxP3	ptxP3	fim2-1	fim2-1	fim3-1	fim3-1	prn2	prn2	fhaB1	fhaB1	-	POS	0	0
GCA_004635705.1	SRR9006173	MGT definition	PRJNA279196	SAMN08524479	2	2	12	26	363	2	7	9	306	306	253	12	2	North America	United States of America	Colorado						2016		Cluster_I	SP13	Unknown	ptxA1	ptxA1	ptxP3	ptxP3	fim2-1	fim2-1	fim3-1	fim3-1	prn2	prn2	fhaB1	fhaB1	N	NEG	0	24
GCA_004635725.1	SRR9006174	MGT definition	PRJNA279196	SAMN08524478	2	2	12	26	363	2	7	9	306	306	253	12	2	North America	United States of America	Colorado						2016		Cluster_I	SP13	Unknown	ptxA1	ptxA1	ptxP3	ptxP3	fim2-1	fim2-1	fim3-1	fim3-1	prn2	prn2	fhaB1	fhaB1	N	NEG	0	24
GCA_004635745.1	SRR9006175	MGT definition	PRJNA279196	SAMN08524477	2	2	12	26	363	2	7	9	306	306	253	12	2	North America	United States of America	Colorado						2016		Cluster_I	SP13	Unknown	ptxA1	ptxA1	ptxP3	ptxP3	fim2-1	fim2-1	fim3-1	fim3-1	prn2	prn2	fhaB1	fhaB1	N	NEG	0	24
GCA_004636465.1	SRR9006176	MGT definition	PRJNA279196	SAMN08524476	2	2	12	26	380	2	7	9	306	306	253	12	2	North America	United States of America	Colorado						2016		Cluster_I	SP13	Unknown	ptxA1	ptxA1	ptxP3	ptxP3	fim2-1	fim2-1	fim3-1	fim3-1	prn2	prn2	fhaB1	fhaB1	N	NEG	0	24
GCA_004635765.1	SRR9006177	MGT definition	PRJNA279196	SAMN08524475	2	2	12	26	363	2	7	9	306	306	253	12	2	North America	United States of America	Colorado						2016		Cluster_I	SP13	Unknown	ptxA1	ptxA1	ptxP3	ptxP3	fim2-1	fim2-1	fim3-1	fim3-1	prn2	prn2	fhaB1	fhaB1	N	NEG	0	24
GCA_004636485.1	SRR9006178	MGT definition	PRJNA279196	SAMN08524474	2	2	12	26	363	2	7	9	306	306	253	12	2	North America	United States of America	Colorado						2016		Cluster_I	SP13	Unknown	ptxA1	ptxA1	ptxP3	ptxP3	fim2-1	fim2-1	fim3-1	fim3-1	prn2	prn2	fhaB1	fhaB1	N	NEG	0	24
GCA_004009015.1	SRR9006179	MGT definition	PRJNA279196	SAMN08164940	2	2	2	21	306	2	2	2	267	267	221	140	2	North America	United States of America	New Mexico						2007		Cluster_I	SP14	Unknown	ptxA1	ptxA1	ptxP3	ptxP3	fim2-1	fim2-1	fim3-2	fim3-2	prn2	prn2	fhaB1	fhaB1	N	POS	0	0
GCA_004009235.1	SRR9006180	MGT definition	PRJNA279196	SAMN08136986	2	2	8	16	23	2	7	12	23	23	23	10	9	North America	United States of America	New Mexico						2011		Cluster_I	SP13	Unknown	ptxA1	ptxA1	ptxP3	ptxP3	fim2-1	fim2-1	fim3-1	fim3-1	prn2	prn2	fhaB1	fhaB1	N	NEG	0	56
GCA_002240475.1	SRR9006181	MGT definition	PRJNA279196	SAMN07137591	2	2	2	46	246	2	2	2	216	216	79	65	2	North America	United States of America	California						2011		Cluster_I	SP14	Unknown	ptxA1	ptxA1	ptxP3	ptxP3	fim2-1	fim2-1	fim3-2	fim3-2	prn2	prn2	fhaB1	fhaB1	N	?	0	del_1_146
GCA_004009375.1	SRR9006182	MGT definition	PRJNA279196	SAMN08136980	2	2	2	83	318	2	2	2	276	276	230	146	72	North America	United States of America	Oregon						2010		Cluster_I	SP14	Unknown	ptxA1	ptxA1	ptxP1001	ptxP3	fim2-1	fim2-1	fim3-2	fim3-2	prn1005	prn2	fhaB1	fhaB1	N	POS	0	0
GCA_004007335.1	SRR9006183	MGT definition	PRJNA279196	SAMN08136979	2	2	2	33	295	2	2	21	257	257	212	41	2	North America	United States of America	Minnesota						2010		Cluster_I	SP14	Unknown	ptxA1	ptxA1	ptxP3	ptxP3	fim2-1	fim2-1	fim3-2	fim3-2	prn2	prn2	fhaB1	fhaB1	N	POS	0	0
GCA_004008795.1	SRR9006184	MGT definition	PRJNA279196	SAMN08136978	2	2	2	33	303	2	2	21	264	264	219	41	2	North America	United States of America	California						2010		Cluster_I	SP14	Unknown	ptxA1	ptxA1	ptxP3	ptxP3	fim2-1	fim2-1	fim3-2	fim3-2	prn2	prn2	fhaB1	fhaB1	N	POS	0	0
GCA_004009295.1	SRR9006185	MGT definition	PRJNA279196	SAMN08136985	2	2	8	14	315	2	7	12	20	20	20	10	2	North America	United States of America	Connecticut						2011		Cluster_I	SP13	Unknown	ptxA1	ptxA1	ptxP3	ptxP3	fim2-1	fim2-1	fim3-1	fim3-1	prn2	prn2	fhaB1	fhaB1	N	NEG	0	24
GCA_004006615.1	SRR9006186	MGT definition	PRJNA279196	SAMN06007763	2	2	7	60	290	2	7	8	253	253	208	132	2	North America	United States of America	Oregon						2011		Cluster_I	SP13	Unknown	ptxA1	ptxA1	ptxP3	ptxP3	fim2-1	fim2-1	fim3-1	fim3-1	prn2	prn2	fhaB1	fhaB1	N	POS	0	0
GCA_004009355.1	SRR9006187	MGT definition	PRJNA279196	SAMN08136982	2	2	2	21	317	2	2	2	275	275	229	26	2	North America	United States of America	New York						2010		Cluster_I	SP14	Unknown	ptxA1	ptxA1	ptxP3	ptxP3	fim2-1	fim2-1	fim3-2	fim3-2	prn2	prn2	fhaB1	fhaB1	N	POS	0	0
GCA_004008855.1	SRR9006188	MGT definition	PRJNA279196	SAMN08136981	2	2	8	12	198	2	7	8	175	175	16	15	2	North America	United States of America	Pennsylvania						2011		Cluster_I	SP13	Unknown	ptxA1	ptxA1	ptxP3	ptxP3	fim2-1	fim2-1	fim3-1	fim3-1	prn1000	prn2	fhaB1	fhaB1	N	NEG	0	12
GCA_004634645.1	SRR9006189	MGT definition	PRJNA279196	SAMN08395638	2	2	8	14	339	2	7	12	160	160	20	10	2	North America	United States of America	California						2014		Cluster_I	SP13	Unknown	ptxA1	ptxA1	ptxP3	ptxP3	fim2-1	fim2-1	fim3-1	fim3-1	prn2	prn2	fhaB1	fhaB1	N	NEG	0	24
GCA_004636205.1	SRR9006190	MGT definition	PRJNA279196	SAMN08469392	2	2	12	26	173	2	7	9	154	154	36	12	2	North America	United States of America	California						2014		Cluster_I	SP13	Unknown	ptxA1	ptxA1	ptxP3	ptxP3	fim2-1	fim2-1	fim3-1	fim3-1	prn2	prn2	fhaB1	fhaB1	N	NEG	0	24
GCA_004634745.1	SRR9006191	MGT definition	PRJNA279196	SAMN08395631	2	2	7	9	344	2	7	8	296	296	245	152	2	North America	Guatemala							2014		Cluster_I	SP13	Unknown	ptxA1	ptxA1	ptxP3	ptxP3	fim2-1	fim2-1	fim3-1	fim3-1	prn2	prn2	fhaB1	fhaB1	N	POS	0	0
GCA_004634885.1	SRR9006192	MGT definition	PRJNA279196	SAMN08395632	2	2	7	9	350	2	7	8	300	300	248	12	2	North America	Guatemala							2014		Cluster_I	SP13	Unknown	ptxA1	ptxA1	ptxP3	ptxP3	fim2-1	fim2-1	fim3-1	fim3-1	prn2	prn2	fhaB1	fhaB1	N	POS	0	0
GCA_004634725.1	SRR9006193	MGT definition	PRJNA279196	SAMN08395633	2	2	7	9	343	2	7	8	295	295	244	12	2	North America	Guatemala							2014		Cluster_I	SP13	Unknown	ptxA1	ptxA1	ptxP3	ptxP3	fim2-1	fim2-1	fim3-1	fim3-1	prn2	prn2	fhaB1	fhaB1	N	POS	0	0
GCA_004634705.1	SRR9006194	MGT definition	PRJNA279196	SAMN08395634	2	2	7	9	342	2	7	8	294	294	243	12	2	North America	Guatemala		nasopharynx					2014		Cluster_I	SP13	Unknown	ptxA1	ptxA1	ptxP3	ptxP3	fim2-1	fim2-1	fim3-1	fim3-1	prn2	prn2	fhaB1	fhaB1	N	POS	0	0
GCA_004634685.1	SRR9006195	MGT definition	PRJNA279196	SAMN08395635	2	2	12	85	341	2	7	9	293	293	36	12	2	North America	United States of America	Colorado						2015		Cluster_I	SP13	Unknown	ptxA1	ptxA1	ptxP3	ptxP3	fim2-1	fim2-1	fim3-1	fim3-1	prn2	prn2	fhaB1	fhaB1	N	NEG	0	24
GCA_004634865.1	SRR9006196	MGT definition	PRJNA279196	SAMN08395636	2	2	12	26	349	2	7	9	154	154	36	12	2	North America	United States of America	Connecticut						2014		Cluster_I	SP13	Unknown	ptxA1	ptxA1	ptxP3	ptxP3	fim2-1	fim2-1	fim3-1	fim3-1	prn2	prn2	fhaB1	fhaB1	N	NEG	0	24
GCA_003991035.1	SRR9006197	MGT definition	PRJNA279196	SAMN04388409	2	2	8	14	287	2	7	12	160	160	20	10	2	North America	United States of America	California						2014		Cluster_I	SP13	Unknown	ptxA1	ptxA1	ptxP3	ptxP3	fim2-1	fim2-1	fim3-1	fim3-1	prn2	prn2	fhaB1	fhaB1	N	NEG	0	24
GCA_004634665.1	SRR9006198	MGT definition	PRJNA279196	SAMN08395637	2	2	2	44	340	2	2	2	292	292	242	85	50	North America	United States of America	California						2014		Cluster_I	SP14	Unknown	ptxA1	ptxA1	ptxP3	ptxP3	fim2-1	fim2-1	fim3-2	fim3-2	prn2	prn2	fhaB1	fhaB1	N	NEG	0	24
GCA_004637225.1	SRR9006199	MGT definition	PRJNA279196	SAMN08214409	2	2	8	14	396	2	7	12	329	329	20	10	2	North America	United States of America	Washington						2012		Cluster_I	SP13	Unknown	ptxA1	ptxA1	ptxP3	ptxP3	fim2-1	fim2-1	fim3-1	fim3-1	prn2	prn2	fhaB1	fhaB1	N	NEG	0	24
GCA_004009075.1	SRR9006200	MGT definition	PRJNA279196	SAMN08164942	2	2	27	79	308	2	2	13	268	268	222	141	71	North America	United States of America	Georgia						2012		Cluster_I	SP13	Unknown	ptxA1	ptxA1	ptxP3	ptxP3	fim2-1	fim2-1	fim3-1	fim3-1	prn2	prn2	fhaB1	fhaB1	N	POS	0	0
GCA_004008935.1	SRR9006201	MGT definition	PRJNA279196	SAMN08136989	2	2	2	2	305	2	2	2	266	266	220	139	2	North America	United States of America	Florida						2012		Cluster_I	SP14	Unknown	ptxA1	ptxA1	ptxP3	ptxP3	fim2-1	fim2-1	fim3-2	fim3-2	prn2	prn2	fhaB1	fhaB1	N	POS	0	0
GCA_004009455.1	SRR9006202	MGT definition	PRJNA279196	SAMN08164943	2	2	12	26	322	2	7	9	40	40	36	12	2	North America	United States of America	Minnesota						2012		Cluster_I	SP13	Unknown	ptxA1	ptxA1	ptxP3	ptxP3	fim2-1	fim2-1	fim3-1	fim3-1	prn2	prn2	fhaB1	fhaB1	N	NEG	0	24
GCA_004009135.1	SRR9006203	MGT definition	PRJNA279196	SAMN08164941	2	2	17	40	224	2	2	26	197	197	168	115	2	North America	United States of America	Oregon						2012		Cluster_I	SP14	Unknown	ptxA1	ptxA1	ptxP3	ptxP3	fim2-1	fim2-1	fim3-2	fim3-2	prn2	prn2	fhaB1	fhaB1	N	POS	0	0
GCA_004009335.1	SRR9006204	MGT definition	PRJNA279196	SAMN08136987	2	2	7	82	316	2	7	9	274	274	228	12	2	North America	United States of America	New York						2011		Cluster_I	SP13	Unknown	ptxA1	ptxA1	ptxP3	ptxP3	fim2-1	fim2-1	fim3-1	fim3-1	prn2	prn2	fhaB1	fhaB1	N	POS	0	0
GCA_004006155.1	SRR9006205	MGT definition	PRJNA279196	SAMN06007762	2	2	8	14	267	2	7	12	20	20	20	10	2	North America	United States of America	Oregon						2012		Cluster_I	SP13	Unknown	ptxA1	ptxA1	ptxP3	ptxP3	fim2-1	fim2-1	fim3-1	fim3-1	prn2	prn2	fhaB1	fhaB1	-	NEG	0	24
GCA_004008955.1	SRR9006206	MGT definition	PRJNA279196	SAMN08136988	2	2	8	12	54	2	7	8	16	16	16	15	2	North America	United States of America	New York						2012		Cluster_I	SP13	Unknown	ptxA1	ptxA1	ptxP3	ptxP3	fim2-1	fim2-1	fim3-1	fim3-1	prn1000	prn2	fhaB1	fhaB1	N	NEG	0	12
GCA_004008995.1	SRR9006207	MGT definition	PRJNA279196	SAMN08136990	2	2	2	44	147	2	2	2	136	136	121	85	50	North America	United States of America	New Mexico						2012		Cluster_I	SP14	Unknown	ptxA1	ptxA1	ptxP3	ptxP3	fim2-1	fim2-1	fim3-2	fim3-2	prn2	prn2	fhaB1	fhaB1	N	NEG	0	24
GCA_001987395.1	SRR9006208	MGT definition	PRJNA279196	SAMN03702659	2	2	12	26	173	2	7	9	154	154	36	12	22	North America	United States of America	Connecticut						2012		Cluster_I	SP13	Unknown	ptxA1	ptxA1	ptxP3	ptxP3	fim2-1	fim2-1	fim3-1	fim3-1	prn2	prn2	fhaB1	fhaB1	N	NEG	0	24
GCA_002859825.1	SRR9006209	MGT definition	PRJNA279196	SAMN06007545	2	2	12	48	273	2	7	9	238	238	197	12	2	North America	United States of America	Minnesota						2014		Cluster_I	SP13	Unknown	ptxA1	ptxA1	ptxP3	ptxP3	fim2-1	fim2-1	fim3-1	fim3-1	prn2	prn2	fhaB1	fhaB1	N	NEG	0	24
GCA_004634785.1	SRR9006210	MGT definition	PRJNA279196	SAMN08395628	83	2	11	23	346	2	2	2	298	298	247	30	2	North America	United States of America	Vermont						2014		Cluster_I	SP16	Unknown	ptxA1	ptxA1	ptxP3	ptxP3	fim2-1	fim2-1	fim3-2	fim3-2	prn2	prn2	fhaB1	fhaB1	N	POS	0	0
GCA_004634925.1	SRR9006211	MGT definition	PRJNA279196	SAMN08395627	83	2	11	23	348	2	2	2	298	298	247	30	2	North America	United States of America	Vermont						2014		Cluster_I	SP16	Unknown	ptxA1	ptxA1	ptxP3	ptxP3	fim2-1	fim2-1	fim3-2	fim3-2	prn2	prn2	fhaB1	fhaB1	N	POS	0	0
GCA_004634805.1	SRR9006212	MGT definition	PRJNA279196	SAMN08395626	83	2	11	23	347	2	2	2	299	299	247	30	2	North America	United States of America	Vermont						2014		Cluster_I	SP16	Unknown	ptxA1	ptxA1	ptxP3	ptxP3	fim2-1	fim2-1	fim3-2	fim3-2	prn2	prn2	fhaB1	fhaB1	N	POS	0	0
GCA_004634825.1	SRR9006213	MGT definition	PRJNA279196	SAMN08395625	83	2	11	23	348	2	2	2	298	298	247	30	2	North America	United States of America	Vermont						2014		Cluster_I	SP16	Unknown	ptxA1	ptxA1	ptxP3	ptxP3	fim2-1	fim2-1	fim3-2	fim3-2	prn2	prn2	fhaB1	fhaB1	N	POS	0	0
GCA_004635085.1	SRR9006214	MGT definition	PRJNA279196	SAMN08395624	83	2	11	23	351	2	2	2	298	298	247	30	2	North America	United States of America	Vermont						2014		Cluster_I	SP16	Unknown	ptxA1	ptxA1	ptxP3	ptxP3	fim2-1	fim2-1	fim3-2	fim3-2	prn2	prn2	fhaB1	fhaB1	N	POS	0	0
GCA_004635405.1	SRR9006215	MGT definition	PRJNA279196	SAMN08395623	83	2	11	23	348	2	2	2	298	298	247	30	2	North America	United States of America	Vermont						2014		Cluster_I	SP16	Unknown	ptxA1	ptxA1	ptxP3	ptxP3	fim2-1	fim2-1	fim3-2	fim3-2	prn2	prn2	fhaB1	fhaB1	N	POS	0	0
GCA_004635105.1	SRR9006216	MGT definition	PRJNA279196	SAMN08395622	83	2	11	23	348	2	2	2	298	298	247	30	2	North America	United States of America	Vermont						2014		Cluster_I	SP16	Unknown	ptxA1	ptxA1	ptxP3	ptxP3	fim2-1	fim2-1	fim3-2	fim3-2	prn2	prn2	fhaB1	fhaB1	N	POS	0	0
GCA_004634905.1	SRR9006217	MGT definition	PRJNA279196	SAMN08395630	2	2	12	47	345	2	7	9	297	297	246	12	2	North America	United States of America	Colorado						2015		Cluster_I	SP13	Unknown	ptxA1	ptxA1	ptxP3	ptxP3	fim2-1	fim2-1	fim3-1	fim3-1	prn2	prn2	fhaB1	fhaB1	N	NEG	0	24
GCA_004634765.1	SRR9006218	MGT definition	PRJNA279196	SAMN08395629	2	2	12	47	345	2	7	9	297	297	246	12	2	North America	United States of America	Colorado						2015		Cluster_I	SP13	Unknown	ptxA1	ptxA1	ptxP3	ptxP3	fim2-1	fim2-1	fim3-1	fim3-1	prn2	prn2	fhaB1	fhaB1	N	NEG	0	24
GCA_004009775.1	SRR9006219	MGT definition	PRJNA279196	SAMN08214407	2	2	7	9	333	2	7	8	287	287	238	12	2	North America	United States of America	Washington						2012		Cluster_I	SP13	Unknown	ptxA1	ptxA1	ptxP3	ptxP3	fim2-1	fim2-1	fim3-1	fim3-1	prn2	prn2	fhaB1	fhaB1	N	POS	0	0
GCA_002859585.1	SRR9006220	MGT definition	PRJNA279196	SAMN05948796	2	2	12	47	266	2	7	9	232	232	82	12	2	North America	United States of America	Connecticut						2012		Cluster_I	SP13	Unknown	ptxA1	ptxA1	ptxP3	ptxP3	fim2-1	fim2-1	fim3-1	fim3-1	prn2	prn2	fhaB1	fhaB1	N	NEG	0	24
GCA_004009035.1	SRR9006221	MGT definition	PRJNA279196	SAMN08164944	2	2	12	26	307	2	7	9	40	40	36	12	2	North America	United States of America	Colorado						2012		Cluster_I	SP13	Unknown	ptxA1	ptxA1	ptxP3	ptxP3	fim2-1	fim2-1	fim3-1	fim3-1	prn2	prn2	fhaB1	fhaB1	N	NEG	0	24
GCA_004009095.1	SRR9006223	MGT definition	PRJNA279196	SAMN08164946	2	2	7	28	309	2	7	20	269	269	223	15	2	North America	United States of America	Washington						2013		Cluster_I	SP13	Unknown	ptxA1	ptxA1	ptxP3	ptxP3	fim2-1	fim2-1	fim3-1	fim3-1	prn2	prn2	fhaB1	fhaB1	N	POS	0	0
GCA_004009435.1	SRR9006224	MGT definition	PRJNA279196	SAMN08164945	2	2	8	16	321	2	7	12	23	23	23	10	2	North America	United States of America	Connecticut						2012		Cluster_I	SP13	Unknown	ptxA1	ptxA1	ptxP3	ptxP3	fim2-1	fim2-1	fim3-1	fim3-1	prn2	prn2	fhaB1	fhaB1	N	NEG	0	56
GCA_004009175.1	SRR9006225	MGT definition	PRJNA279196	SAMN08164947	2	2	8	12	43	2	7	8	16	16	16	15	9	North America	United States of America	Vermont						2012		Cluster_I	SP13	Unknown	ptxA1	ptxA1	ptxP3	ptxP3	fim2-1	fim2-1	fim3-1	fim3-1	prn1000	prn2	fhaB1	fhaB1	N	NEG	0	12
GCA_004009695.1	SRR9006227	MGT definition	PRJNA279196	SAMN08214408	2	2	8	12	43	2	7	8	16	16	16	15	9	North America	United States of America	Vermont						2011		Cluster_I	SP13	Unknown	ptxA1	ptxA1	ptxP3	ptxP3	fim2-1	fim2-1	fim3-1	fim3-1	prn1000	prn2	fhaB1	fhaB1	N	NEG	0	12
GCA_004009055.1	SRR9006228	MGT definition	PRJNA279196	SAMN08164948	2	2	8	12	43	2	7	8	16	16	16	15	9	North America	United States of America	Vermont						2011		Cluster_I	SP13	Unknown	ptxA1	ptxA1	ptxP3	ptxP3	fim2-1	fim2-1	fim3-1	fim3-1	prn1000	prn2	fhaB1	fhaB1	N	NEG	0	12
GCA_003991055.1	SRR9006229	MGT definition	PRJNA279196	SAMN04388408	2	2	8	16	288	2	7	12	251	251	206	10	2	North America	United States of America	California						2015		Cluster_I	SP13	Unknown	ptxA1	ptxA1	ptxP3	ptxP3	fim2-1	fim2-1	fim3-1	fim3-1	prn2	prn2	fhaB1	fhaB1	N	NEG	0	56
GCA_004636145.1	SRR9006230	MGT definition	PRJNA279196	SAMN08469395	2	2	7	28	372	2	7	20	313	313	259	157	2	North America	United States of America	California						2015		Cluster_I	SP13	Unknown	ptxA1	ptxA1	ptxP3	ptxP3	fim2-1	fim2-1	fim3-1	fim3-1	prn2	prn2	fhaB1	fhaB1	N	POS	0	0
GCA_004636365.1	SRR9006231	MGT definition	PRJNA279196	SAMN08471225	2	2	8	16	376	2	7	12	317	317	263	10	2	North America	United States of America	California						2014		Cluster_I	SP13	Unknown	ptxA1	ptxA1	ptxP3	ptxP3	fim2-1	fim2-1	fim3-1	fim3-1	prn2	prn2	fhaB1	fhaB1	N	NEG	0	56
GCA_004635545.1	SRR9006232	MGT definition	PRJNA279196	SAMN08395644	2	2	8	16	357	2	7	12	23	23	23	10	2	North America	United States of America	California						2014		Cluster_I	SP13	Unknown	ptxA1	ptxA1	ptxP3	ptxP3	fim2-1	fim2-1	fim3-1	fim3-1	prn2	prn2	fhaB1	fhaB1	N	NEG	0	56
GCA_004636265.1	SRR9006233	MGT definition	PRJNA279196	SAMN08469396	2	2	8	12	374	2	7	8	315	315	261	15	2	North America	United States of America	Colorado						2015		Cluster_I	SP13	Unknown	ptxA1	ptxA1	ptxP3	ptxP3	fim2-1	fim2-1	fim3-1	fim3-1	prn1000	prn2	fhaB1	fhaB1	N	NEG	0	12
GCA_004636325.1	SRR9006234	MGT definition	PRJNA279196	SAMN08471227	2	2	12	26	264	2	7	9	40	40	36	12	2	North America	United States of America	Wisconsin						2015		Cluster_I	SP13	Unknown	ptxA1	ptxA1	ptxP3	ptxP3	fim2-1	fim2-1	fim3-1	fim3-1	prn2	prn2	fhaB1	fhaB1	N	NEG	0	24
GCA_004636345.1	SRR9006235	MGT definition	PRJNA279196	SAMN08471226	2	2	7	28	372	2	7	20	313	313	259	157	2	North America	United States of America	California						2015		Cluster_I	SP13	Unknown	ptxA1	ptxA1	ptxP3	ptxP3	fim2-1	fim2-1	fim3-1	fim3-1	prn2	prn2	fhaB1	fhaB1	N	POS	0	0
GCA_004008415.1	SRR9006236	MGT definition	PRJNA279196	SAMN08016809	2	2	7	9	297	2	7	8	259	259	214	12	2	North America	United States of America	Colorado						2015		Cluster_I	SP13	Unknown	ptxA1	ptxA1	ptxP3	ptxP3	fim2-1	fim2-1	fim3-1	fim3-1	prn2	prn2	fhaB1	fhaB1	N	POS	0	0
GCA_004635525.1	SRR9006237	MGT definition	PRJNA279196	SAMN08395645	2	2	12	26	264	2	7	9	40	40	36	12	2	North America	United States of America	Wisconsin						2015		Cluster_I	SP13	Unknown	ptxA1	ptxA1	ptxP3	ptxP3	fim2-1	fim2-1	fim3-1	fim3-1	prn2	prn2	fhaB1	fhaB1	N	NEG	0	24
GCA_008812475.1	SRR9118251	MGT definition	PRJNA279196	SAMN10161205	83	2	11	23	356	2	2	2	302	302	181	30	2	North America	United States of America	New York						2016		Cluster_I	SP16	Unknown	ptxA1	ptxA1	ptxP3	ptxP3	fim2-1	fim2-1	fim3-2	fim3-2	prn2	prn2	fhaB1	fhaB1	N	NEG	0	22
GCA_008817945.1	SRR9118263	MGT definition	PRJNA279196	SAMN10176205	2	2	12	26	264	2	7	9	40	40	36	12	2	North America	United States of America	Wisconsin						2015		Cluster_I	SP13	Unknown	ptxA1	ptxA1	ptxP3	ptxP3	fim2-1	fim2-1	fim3-1	fim3-1	prn2	prn2	fhaB1	fhaB1	N	NEG	0	24
GCA_008817985.1	SRR9118264	MGT definition	PRJNA279196	SAMN10176203	2	2	12	85	341	2	7	9	293	293	36	12	2	North America	United States of America	Colorado						2015		Cluster_I	SP13	Unknown	ptxA1	ptxA1	ptxP3	ptxP3	fim2-1	fim2-1	fim3-1	fim3-1	prn2	prn2	fhaB1	fhaB1	N	NEG	0	24
GCA_008822965.1	SRR9118265	MGT definition	PRJNA279196	SAMN10298216	2	2	8	14	287	2	7	12	160	160	20	10	2	North America	United States of America	California						2014		Cluster_I	SP13	Unknown	ptxA1	ptxA1	ptxP3	ptxP3	fim2-1	fim2-1	fim3-1	fim3-1	prn2	prn2	fhaB1	fhaB1	N	NEG	0	24
GCA_008818025.1	SRR9118266	MGT definition	PRJNA279196	SAMN10176201	2	2	12	26	439	2	7	9	359	359	36	12	2	North America	United States of America	Colorado						2015		Cluster_I	SP13	Unknown	ptxA1	ptxA1	ptxP3	ptxP3	fim2-1	fim2-1	fim3-1	fim3-1	prn2	prn2	fhaB1	fhaB1	N	NEG	0	24
GCA_008818005.1	SRR9118267	MGT definition	PRJNA279196	SAMN10176202	2	2	12	26	438	2	7	9	40	40	36	12	2	North America	United States of America	Colorado						2015		Cluster_I	SP13	Unknown	ptxA1	ptxA1	ptxP3	ptxP3	fim2-1	fim2-1	fim3-1	fim3-1	prn2	prn2	fhaB1	fhaB1	N	NEG	0	24
GCA_008817965.1	SRR9118268	MGT definition	PRJNA279196	SAMN10176204	2	2	12	26	128	2	7	9	40	40	36	12	22	North America	United States of America	Colorado						2015		Cluster_I	SP13	Unknown	ptxA1	ptxA1	ptxP3	ptxP3	fim2-1	fim2-1	fim3-1	fim3-1	prn2	prn2	fhaB1	fhaB1	N	NEG	0	24
GCA_013168615.1	SRR9118269	MGT definition	PRJNA279196	SAMN11822230	2	2	12	26	128	2	7	9	40	40	36	12	2	North America	United States of America	Colorado						2015		Cluster_I	SP13	Unknown	ptxA1	ptxA1	ptxP3	ptxP3	fim2-1	fim2-1	fim3-1	fim3-1	prn2	prn2	fhaB1	fhaB1	N	NEG	0	24
GCA_008812875.1	SRR9118272	MGT definition	PRJNA279196	SAMN10161203	2	2	8	16	417	2	7	12	228	228	23	10	2	North America	United States of America	New York						2016		Cluster_I	SP13	Unknown	ptxA1	ptxA1	ptxP3	ptxP3	fim2-1	fim2-1	fim3-1	fim3-1	prn2	prn2	fhaB1	fhaB1	N	NEG	0	56
GCA_008812735.1	SRR9118273	MGT definition	PRJNA279196	SAMN10161204	83	2	11	23	356	2	2	2	302	302	181	30	2	North America	United States of America	New York						2016		Cluster_I	SP16	Unknown	ptxA1	ptxA1	ptxP3	ptxP3	fim2-1	fim2-1	fim3-2	fim3-2	prn2	prn2	fhaB1	fhaB1	N	NEG	0	22
GCA_008818045.1	SRR9118284	MGT definition	PRJNA279196	SAMN10176200	2	2	12	26	440	2	7	9	360	360	36	12	2	North America	United States of America	Colorado						2015		Cluster_I	SP13	Unknown	ptxA1	ptxA1	ptxP3	ptxP3	fim2-1	fim2-1	fim3-1	fim3-1	prn2	prn2	fhaB1	fhaB1	N	NEG	0	24
GCA_008818185.1	SRR9118285	MGT definition	PRJNA279196	SAMN10176199	2	2	12	26	441	2	7	9	214	214	179	12	2	North America	United States of America	Oregon						2015		Cluster_I	SP13	Unknown	ptxA1	ptxA1	ptxP3	ptxP3	fim2-1	fim2-1	fim3-1	fim3-1	prn2	prn2	fhaB1	fhaB1	N	NEG	0	24
GCA_008822985.1	SRR9118290	MGT definition	PRJNA279196	SAMN10298215	2	2	8	16	23	2	7	12	23	23	23	10	9	North America	United States of America	Oregon						2015		Cluster_I	SP13	Unknown	ptxA1	ptxA1	ptxP3	ptxP3	fim2-1	fim2-1	fim3-1	fim3-1	prn2	prn2	fhaB1	fhaB1	N	NEG	0	56
GCA_013168635.1	SRR9118293	MGT definition	PRJNA279196	SAMN11822226	83	2	11	23	475	2	2	2	355	355	292	30	2	North America	United States of America	Oregon						2015		Cluster_I	SP16	Unknown	ptxA1	ptxA1	ptxP3	ptxP3	fim2-1	fim2-1	fim3-2	fim3-2	prn2	prn2	fhaB1	fhaB1	N	NEG	0	24
GCA_008818385.1	SRR9118310	MGT definition	PRJNA279196	SAMN10176198	2	2	12	26	264	2	7	9	40	40	36	12	2	North America	United States of America	Minnesota						2015		Cluster_I	SP13	Unknown	ptxA1	ptxA1	ptxP3	ptxP3	fim2-1	fim2-1	fim3-1	fim3-1	prn2	prn2	fhaB1	fhaB1	N	NEG	0	24
GCA_008815295.1	SRR9118314	MGT definition	PRJNA279196	SAMN10161201	2	2	12	26	128	2	7	9	40	40	36	12	2	North America	United States of America	Colorado						2015		Cluster_I	SP13	Unknown	ptxA1	ptxA1	ptxP3	ptxP3	fim2-1	fim2-1	fim3-1	fim3-1	prn2	prn2	fhaB1	fhaB1	N	NEG	0	24
GCA_008823005.1	SRR9118315	MGT definition	PRJNA279196	SAMN10298214	2	2	7	9	344	2	7	8	296	296	245	152	2	North America	Guatemala							2014		Cluster_I	SP13	Unknown	ptxA1	ptxA1	ptxP3	ptxP3	fim2-1	fim2-1	fim3-1	fim3-1	prn2	prn2	fhaB1	fhaB1	N	POS	0	0
GCA_008821305.1	SRR9118317	MGT definition	PRJNA279196	SAMN10176195	2	2	7	28	447	2	7	20	366	366	301	15	2	North America	United States of America	Connecticut						2015		Cluster_I	SP13	Unknown	ptxA1	ptxA1	ptxP3	ptxP3	fim2-1	fim2-1	fim3-1	fim3-1	prn2	prn2	fhaB1	fhaB1	N	POS	0	0
GCA_008821285.1	SRR9118318	MGT definition	PRJNA279196	SAMN10176196	2	2	28	86	446	2	2	2	365	365	300	170	2	North America	United States of America	Minnesota						2015		Cluster_I	SP15	Unknown	ptxA1	ptxA1	ptxP3	ptxP3	fim2-1	fim2-1	fim3-2	fim3-2	prn2	prn2	fhaB1	fhaB1	N	NEG	0	24
GCA_008815415.1	SRR9118319	MGT definition	PRJNA279196	SAMN10161200	2	2	12	48	273	2	7	9	238	238	197	12	2	North America	United States of America	Minnesota						2015		Cluster_I	SP13	Unknown	ptxA1	ptxA1	ptxP3	ptxP3	fim2-1	fim2-1	fim3-1	fim3-1	prn2	prn2	fhaB1	fhaB1	N	NEG	0	24
GCA_008818525.1	SRR9118320	MGT definition	PRJNA279196	SAMN10176197	2	2	12	48	273	2	7	9	238	238	197	12	2	North America	United States of America	Minnesota						2015		Cluster_I	SP13	Unknown	ptxA1	ptxA1	ptxP3	ptxP3	fim2-1	fim2-1	fim3-1	fim3-1	prn2	prn2	fhaB1	fhaB1	N	NEG	0	24
GCA_008821325.1	SRR9118343	MGT definition	PRJNA279196	SAMN10176194	2	2	8	16	258	2	7	12	228	228	23	10	2	North America	United States of America	New York						2015		Cluster_I	SP13	Unknown	ptxA1	ptxA1	ptxP3	ptxP3	fim2-1	fim2-1	fim3-1	fim3-1	prn2	prn2	fhaB1	fhaB1	N	NEG	0	56
GCA_008821345.1	SRR9118344	MGT definition	PRJNA279196	SAMN10176193	2	2	2	17	448	2	2	2	367	367	302	171	52	North America	United States of America	Oregon						2015		Cluster_I	SP14	Unknown	ptxA1	ptxA1	ptxP3	ptxP3	fim2-1	fim2-1	fim3-2	fim3-2	prn2	prn2	fhaB1	fhaB1	N	NEG	0	24
GCA_008821365.1	SRR9118352	MGT definition	PRJNA279196	SAMN10176192	83	2	11	23	348	2	2	2	298	298	247	30	2	North America	United States of America	Vermont						2014		Cluster_I	SP16	Unknown	ptxA1	ptxA1	ptxP3	ptxP3	fim2-1	fim2-1	fim3-2	fim3-2	prn2	prn2	fhaB1	fhaB1	N	POS	0	0
GCA_008821385.1	SRR9118353	MGT definition	PRJNA279196	SAMN10176191	83	2	11	23	348	2	2	2	298	298	247	30	2	North America	United States of America	Vermont						2014		Cluster_I	SP16	Unknown	ptxA1	ptxA1	ptxP3	ptxP3	fim2-1	fim2-1	fim3-2	fim3-2	prn2	prn2	fhaB1	fhaB1	-	POS	0	0
GCA_008821265.1	SRR9118354	MGT definition	PRJNA279196	SAMN10176190	83	2	11	23	348	2	2	2	298	298	247	30	2	North America	United States of America	Vermont						2014		Cluster_I	SP16	Unknown	ptxA1	ptxA1	ptxP3	ptxP3	fim2-1	fim2-1	fim3-2	fim3-2	prn2	prn2	fhaB1	fhaB1	N	POS	0	0
GCA_008816515.1	SRR9118366	MGT definition	PRJNA279196	SAMN10176221	2	2	7	9	425	2	7	8	349	349	287	169	2	North America	United States of America	Minnesota						2016		Cluster_I	SP13	Unknown	ptxA1	ptxA1	ptxP3	ptxP3	fim2-1	fim2-1	fim3-1	fim3-1	prn2	prn2	fhaB1	fhaB1	N	POS	0	0
GCA_008816375.1	SRR9118367	MGT definition	PRJNA279196	SAMN10176222	2	2	7	28	93	2	7	20	87	87	15	15	2	North America	United States of America	Wisconsin						2016		Cluster_I	SP13	Unknown	ptxA1	ptxA1	ptxP3	ptxP3	fim2-1	fim2-1	fim3-1	fim3-1	prn2	prn2	fhaB1	fhaB1	N	POS	0	0
GCA_008822885.1	SRR9118369	MGT definition	PRJNA279196	SAMN10298220	83	2	11	23	469	2	2	2	382	382	314	30	2	North America	United States of America	Minnesota						2016		Cluster_I	SP16	Unknown	ptxA1	ptxA1	ptxP3	ptxP3	fim2-1	fim2-1	fim3-2	fim3-2	prn2	prn2	fhaB1	fhaB1	N	NEG	0	24
GCA_008816795.1	SRR9118370	MGT definition	PRJNA279196	SAMN10176219	2	2	28	86	427	2	2	2	304	304	251	154	2	North America	United States of America	Colorado						2015		Cluster_I	SP15	Unknown	ptxA1	ptxA1	ptxP3	ptxP3	fim2-1	fim2-1	fim3-2	fim3-2	prn2	prn2	fhaB1	fhaB1	N	POS	0	0
GCA_008816815.1	SRR9118372	MGT definition	PRJNA279196	SAMN10176218	2	2	7	66	428	2	7	9	351	351	288	12	2	North America	United States of America	Colorado						2015		Cluster_I	SP13	Unknown	ptxA1	ptxA1	ptxP3	ptxP3	fim2-1	fim2-1	fim3-1	fim3-1	prn2	prn2	fhaB1	fhaB1	N	POS	0	0
GCA_008822905.1	SRR9118373	MGT definition	PRJNA279196	SAMN10298219	2	2	12	85	341	2	7	9	293	293	36	12	2	North America	United States of America	Colorado						2015		Cluster_I	SP13	Unknown	ptxA1	ptxA1	ptxP3	ptxP3	fim2-1	fim2-1	fim3-1	fim3-1	prn2	prn2	fhaB1	fhaB1	N	NEG	0	24
GCA_008816835.1	SRR9118375	MGT definition	PRJNA279196	SAMN10176217	2	2	12	26	429	2	7	9	352	352	289	12	2	North America	United States of America	Colorado						2015		Cluster_I	SP13	Unknown	ptxA1	ptxA1	ptxP3	ptxP3	fim2-1	fim2-1	fim3-1	fim3-1	prn2	prn2	fhaB1	fhaB1	N	NEG	0	24
GCA_008815735.1	SRR9118376	MGT definition	PRJNA279196	SAMN10176231	2	2	7	28	419	2	7	20	346	346	15	15	2	North America	United States of America	New York						2016		Cluster_I	SP13	Unknown	ptxA1	ptxA1	ptxP3	ptxP3	fim2-1	fim2-1	fim3-1	fim3-1	prn2	prn2	fhaB1	fhaB1	N	POS	0	0
GCA_008815835.1	SRR9118378	MGT definition	PRJNA279196	SAMN10176229	2	2	7	28	421	2	7	20	43	43	15	15	2	North America	United States of America	New York						2016		Cluster_I	SP13	Unknown	ptxA1	ptxA1	ptxP3	ptxP3	fim2-1	fim2-1	fim3-1	fim3-1	prn2	prn2	fhaB1	fhaB1	N	POS	0	0
GCA_008815815.1	SRR9118379	MGT definition	PRJNA279196	SAMN10176230	2	2	7	28	420	2	7	20	347	347	15	15	2	North America	United States of America	New York						2016		Cluster_I	SP13	Unknown	ptxA1	ptxA1	ptxP3	ptxP3	fim2-1	fim2-1	fim3-1	fim3-1	prn2	prn2	fhaB1	fhaB1	N	POS	0	0
GCA_008815875.1	SRR9118380	MGT definition	PRJNA279196	SAMN10176227	2	2	7	28	421	2	7	20	43	43	15	15	2	North America	United States of America	New York						2015		Cluster_I	SP13	Unknown	ptxA1	ptxA1	ptxP3	ptxP3	fim2-1	fim2-1	fim3-1	fim3-1	prn2	prn2	fhaB1	fhaB1	N	POS	0	0
GCA_008815855.1	SRR9118381	MGT definition	PRJNA279196	SAMN10176228	2	2	7	28	421	2	7	20	43	43	15	15	2	North America	United States of America	New York	nasopharyngial swab					2015		Cluster_I	SP13	Unknown	ptxA1	ptxA1	ptxP3	ptxP3	fim2-1	fim2-1	fim3-1	fim3-1	prn2	prn2	fhaB1	fhaB1	N	POS	0	0
GCA_008815915.1	SRR9118382	MGT definition	PRJNA279196	SAMN10176225	2	2	7	28	423	2	7	20	348	348	286	168	2	North America	United States of America	Connecticut						2015		Cluster_I	SP13	Unknown	ptxA1	ptxA1	ptxP3	ptxP3	fim2-1	fim2-1	fim3-1	fim3-1	prn2	prn2	fhaB1	fhaB1	N	POS	0	0
GCA_008815895.1	SRR9118383	MGT definition	PRJNA279196	SAMN10176226	2	2	7	28	422	2	7	20	43	43	15	15	2	North America	United States of America	New York						2015		Cluster_I	SP13	Unknown	ptxA1	ptxA1	ptxP3	ptxP3	fim2-1	fim2-1	fim3-1	fim3-1	prn2	prn2	fhaB1	fhaB1	N	POS	0	0
GCA_008816255.1	SRR9118384	MGT definition	PRJNA279196	SAMN10176223	2	2	12	26	264	2	7	9	40	40	36	12	2	North America	United States of America	Wisconsin						2016		Cluster_I	SP13	Unknown	ptxA1	ptxA1	ptxP3	ptxP3	fim2-1	fim2-1	fim3-1	fim3-1	prn2	prn2	fhaB1	fhaB1	N	NEG	0	24
GCA_008816075.1	SRR9118385	MGT definition	PRJNA279196	SAMN10176224	2	2	12	47	424	2	7	9	297	297	246	12	2	North America	United States of America	Colorado						2016		Cluster_I	SP13	Unknown	ptxA1	ptxA1	ptxP3	ptxP3	fim2-1	fim2-1	fim3-1	fim3-1	prn2	prn2	fhaB1	fhaB1	N	NEG	0	24
GCA_008815575.1	SRR9118395	MGT definition	PRJNA279196	SAMN10161199	2	2	12	26	418	2	14	9	345	345	36	12	2	North America	United States of America	Colorado						2014		Cluster_I	SP13	Unknown	ptxA1	ptxA1	ptxP3	ptxP3	fim2-1	fim2-1	fim3-1	fim3-1	prn2	prn2	fhaB1	fhaB1	N	NEG	0	24
GCA_008816855.1	SRR9118406	MGT definition	PRJNA279196	SAMN10176216	2	2	12	26	430	2	7	9	353	353	290	12	2	North America	United States of America	Colorado						2015		Cluster_I	SP13	Unknown	ptxA1	ptxA1	ptxP3	ptxP3	fim2-1	fim2-1	fim3-1	fim3-1	prn2	prn2	fhaB1	fhaB1	N	NEG	0	24
GCA_008822925.1	SRR9118411	MGT definition	PRJNA279196	SAMN10298218	2	2	7	28	421	2	7	20	43	43	15	15	2	North America	United States of America	New York						2015		Cluster_I	SP13	Unknown	ptxA1	ptxA1	ptxP3	ptxP3	fim2-1	fim2-1	fim3-1	fim3-1	prn2	prn2	fhaB1	fhaB1	N	POS	0	0
GCA_008816875.1	SRR9118413	MGT definition	PRJNA279196	SAMN10176215	2	2	12	48	431	2	7	9	206	206	36	12	2	North America	United States of America	Minnesota						2015		Cluster_I	SP13	Unknown	ptxA1	ptxA1	ptxP3	ptxP3	fim2-1	fim2-1	fim3-1	fim3-1	prn2	prn2	fhaB1	fhaB1	N	NEG	0	24
GCA_008812995.1	SRR9118416	MGT definition	PRJNA279196	SAMN10161202	83	2	11	23	356	2	2	2	302	302	181	30	2	North America	United States of America	New York						2016		Cluster_I	SP16	Unknown	ptxA1	ptxA1	ptxP3	ptxP3	fim2-1	fim2-1	fim3-2	fim3-2	prn2	prn2	fhaB1	fhaB1	N	NEG	0	22
GCA_008817175.1	SRR9118447	MGT definition	PRJNA279196	SAMN10176210	2	2	12	26	244	2	7	9	214	214	179	12	2	North America	United States of America	Oregon						2015		Cluster_I	SP13	Unknown	ptxA1	ptxA1	ptxP3	ptxP3	fim2-1	fim2-1	fim3-1	fim3-1	prn2	prn2	fhaB1	fhaB1	N	NEG	0	24
GCA_008817045.1	SRR9118448	MGT definition	PRJNA279196	SAMN10176211	83	2	11	23	434	2	2	2	355	355	292	30	2	North America	United States of America	Oregon						2015		Cluster_I	SP16	Unknown	ptxA1	ptxA1	ptxP3	ptxP3	fim2-1	fim2-1	fim3-2	fim3-2	prn2	prn2	fhaB1	fhaB1	N	NEG	0	24
GCA_008816935.1	SRR9118449	MGT definition	PRJNA279196	SAMN10176212	2	2	8	65	433	2	7	12	354	354	291	10	2	North America	United States of America	Oregon						2015		Cluster_I	SP13	Unknown	ptxA1	ptxA1	ptxP3	ptxP3	fim2-1	fim2-1	fim3-1	fim3-1	prn2	prn2	fhaB1	fhaB1	N	NEG	0	24
GCA_008816915.1	SRR9118450	MGT definition	PRJNA279196	SAMN10176213	2	2	12	26	244	2	7	9	214	214	179	12	2	North America	United States of America	Oregon						2015		Cluster_I	SP13	Unknown	ptxA1	ptxA1	ptxP3	ptxP3	fim2-1	fim2-1	fim3-1	fim3-1	prn2	prn2	fhaB1	fhaB1	N	NEG	0	24
GCA_013168595.1	SRR9118452	MGT definition	PRJNA279196	SAMN11822239	2	2	8	16	42	2	7	12	41	41	23	10	2	North America	United States of America	Vermont						2012		Cluster_I	SP13	Unknown	ptxA1	ptxA1	ptxP3	ptxP3	fim2-1	fim2-1	fim3-1	fim3-1	prn2	prn2	fhaB1	fhaB1	N	NEG	0	56
GCA_008822945.1	SRR9118455	MGT definition	PRJNA279196	SAMN10298217	2	2	12	48	235	2	7	9	206	206	36	12	2	North America	United States of America	Minnesota						2015		Cluster_I	SP13	Unknown	ptxA1	ptxA1	ptxP3	ptxP3	fim2-1	fim2-1	fim3-1	fim3-1	prn2	prn2	fhaB1	fhaB1	N	NEG	0	24
GCA_008816895.1	SRR9118456	MGT definition	PRJNA279196	SAMN10176214	2	2	12	26	432	2	7	9	40	40	36	12	2	North America	United States of America	Minnesota						2015		Cluster_I	SP13	Unknown	ptxA1	ptxA1	ptxP3	ptxP3	fim2-1	fim2-1	fim3-1	fim3-1	prn2	prn2	fhaB1	fhaB1	N	NEG	0	24
GCA_008817295.1	SRR9118468	MGT definition	PRJNA279196	SAMN10176209	2	2	12	47	435	2	7	9	356	356	293	12	2	North America	United States of America	Oregon						2015		Cluster_I	SP13	Unknown	ptxA1	ptxA1	ptxP3	ptxP3	fim2-1	fim2-1	fim3-1	fim3-1	prn2	prn2	fhaB1	fhaB1	N	NEG	0	24
GCA_008817455.1	SRR9118469	MGT definition	PRJNA279196	SAMN10176208	2	2	8	16	436	2	7	12	357	357	294	10	2	North America	United States of America	Oregon						2015		Cluster_I	SP13	Unknown	ptxA1	ptxA1	ptxP3	ptxP3	fim2-1	fim2-1	fim3-1	fim3-1	prn2	prn2	fhaB1	fhaB1	N	NEG	0	56
GCA_008817655.1	SRR9118471	MGT definition	PRJNA279196	SAMN10176207	83	2	11	23	356	2	2	2	302	302	181	30	2	North America	United States of America	New York						2015		Cluster_I	SP16	Unknown	ptxA1	ptxA1	ptxP3	ptxP3	fim2-1	fim2-1	fim3-2	fim3-2	prn2	prn2	fhaB1	fhaB1	N	NEG	0	22
GCA_008817915.1	SRR9118472	MGT definition	PRJNA279196	SAMN10176206	2	2	8	68	437	2	7	8	358	358	295	118	9	North America	United States of America	Minnesota						2015		Cluster_I	SP13	Unknown	ptxA1	ptxA1	ptxP3	ptxP3	fim2-1	fim2-1	fim3-1	fim3-1	prn2	prn2	fhaB1	fhaB1	N	POS	0	0
GCA_008823045.1	SRR9123516	MGT definition	PRJNA279196	SAMN10298212	2	2	8	14	471	2	7	12	383	383	315	10	2	North America	United States of America	Oregon						2012		Cluster_I	SP13	Unknown	ptxA1	ptxA1	ptxP3	ptxP3	fim2-1	fim2-1	fim3-1	fim3-1	prn2	prn2	fhaB1	fhaB1	N	NEG	0	24
GCA_008823025.1	SRR9123527	MGT definition	PRJNA279196	SAMN10298213	2	2	8	14	470	2	7	12	20	20	20	10	2	North America	United States of America	Oregon						2012		Cluster_I	SP13	Unknown	ptxA1	ptxA1	ptxP3	ptxP3	fim2-1	fim2-1	fim3-1	fim3-1	prn2	prn2	fhaB1	fhaB1	N	NEG	0	24
GCA_013168675.1	SRR9123572	MGT definition	PRJNA279196	SAMN11821629	2	7	16	37	477	7	11	25	387	387	319	178	80	North America	United States of America	Ohio						1993		no_cluster	SP1	Unknown	ptxA1	ptxA1	ptxP1	ptxP1	fim2-1	fim2-1	fim3-1	fim3-1	prn1	prn1	fhaB1	fhaB1	N	POS	0	0
GCA_008823065.1	SRR9123573	MGT definition	PRJNA279196	SAMN10298211	2	3	29	89	472	3	3	45	316	316	262	159	74	North America	United States of America	Hawaii						1995		no_cluster	no_sp	Unknown	ptxA1	ptxA1	ptxP1	ptxP1	fim2-1	fim2-1	fim3-1	fim3-1	prn2	prn2	fhaB1	fhaB1	N	POS	0	0
GCA_013168655.1	SRR9123574	MGT definition	PRJNA279196	SAMN11821631	None	2	9	15	476	2	2	13	386	386	318	177	2	North America	United States of America	Pennsylvania						2002		Cluster_I	SP13	Unknown	ptxA1	ptxA1	ptxP3	ptxP3	fim2-1	fim2-1	fim3-1	fim3-1	prn2	prn2	fhaB1	fhaB1	N	POS	0	0
GCA_008811855.1	SRR9131503	MGT definition	PRJNA279196	SAMN10161212	2	2	7	28	411	2	7	20	341	341	282	15	2	North America	United States of America	Georgia						2016		Cluster_I	SP13	Unknown	ptxA1	ptxA1	ptxP3	ptxP3	fim2-1	fim2-1	fim3-1	fim3-1	prn2	prn2	fhaB1	fhaB1	N	POS	0	0
GCA_008812055.1	SRR9131504	MGT definition	PRJNA279196	SAMN10161211	2	2	8	12	412	2	7	8	342	342	283	15	2	North America	United States of America	Oregon						2016		Cluster_I	SP13	Unknown	ptxA1	ptxA1	ptxP3	ptxP3	fim2-1	fim2-1	fim3-1	fim3-1	prn1000	prn2	fhaB1	fhaB1	N	NEG	0	12
GCA_008811695.1	SRR9131505	MGT definition	PRJNA279196	SAMN10161213	2	2	7	50	410	2	7	29	340	340	281	166	2	North America	United States of America	Connecticut						2016		Cluster_I	SP13	Unknown	ptxA1	ptxA1	ptxP3	ptxP3	fim2-1	fim2-1	fim3-1	fim3-1	prn1003	prn2	fhaB1	fhaB1	N	NEG	0	10
GCA_008821245.1	SRR9131507	MGT definition	PRJNA279196	SAMN10176973	2	2	12	26	363	2	7	9	306	306	253	12	2	North America	United States of America	Colorado						2017		Cluster_I	SP13	Unknown	ptxA1	ptxA1	ptxP3	ptxP3	fim2-1	fim2-1	fim3-1	fim3-1	prn2	prn2	fhaB1	fhaB1	N	NEG	0	24
GCA_008821225.1	SRR9131508	MGT definition	PRJNA279196	SAMN10176974	2	2	28	86	445	2	2	2	364	364	299	170	78	North America	United States of America	Colorado						2017		Cluster_I	SP15	Unknown	ptxA1	ptxA1	ptxP3	ptxP3	fim2-1	fim2-1	fim3-2	fim3-2	prn2	prn2	fhaB1	fhaB1	N	NEG	0	24
GCA_008821405.1	SRR9131510	MGT definition	PRJNA279196	SAMN10176972	2	2	12	26	363	2	7	9	306	306	253	12	2	North America	United States of America	Colorado						2017		Cluster_I	SP13	Unknown	ptxA1	ptxA1	ptxP3	ptxP3	fim2-1	fim2-1	fim3-1	fim3-1	prn2	prn2	fhaB1	fhaB1	N	NEG	0	24
GCA_008821205.1	SRR9131514	MGT definition	PRJNA279196	SAMN10176975	2	2	28	86	445	2	2	2	364	364	299	170	78	North America	United States of America	Colorado						2017		Cluster_I	SP15	Unknown	ptxA1	ptxA1	ptxP3	ptxP3	fim2-1	fim2-1	fim3-2	fim3-2	prn2	prn2	fhaB1	fhaB1	N	NEG	0	24
GCA_008809555.1	SRR9131515	MGT definition	PRJNA279196	SAMN10161225	2	2	8	16	258	2	7	12	228	228	23	10	2	North America	United States of America	New York						2016		Cluster_I	SP13	Unknown	ptxA1	ptxA1	ptxP3	ptxP3	fim2-1	fim2-1	fim3-1	fim3-1	prn2	prn2	fhaB1	fhaB1	N	NEG	0	56
GCA_008821005.1	SRR9131516	MGT definition	PRJNA279196	SAMN10176976	2	2	31	91	444	2	7	9	363	363	298	12	2	North America	United States of America	Colorado						2017		Cluster_I	SP13	Unknown	ptxA1	ptxA1	ptxP3	ptxP3	fim2-1	fim2-1	fim3-1	fim3-1	prn2	prn2	fhaB1	fhaB1	N	NEG	0	24
GCA_008820865.1	SRR9131517	MGT definition	PRJNA279196	SAMN10176977	2	2	31	91	444	2	7	9	363	363	298	12	2	North America	United States of America	Colorado						2017		Cluster_I	SP13	Unknown	ptxA1	ptxA1	ptxP3	ptxP3	fim2-1	fim2-1	fim3-1	fim3-1	prn2	prn2	fhaB1	fhaB1	N	NEG	0	24
GCA_008820145.1	SRR9131523	MGT definition	PRJNA279196	SAMN10176984	2	2	12	26	442	2	7	9	361	361	296	12	2	North America	United States of America	New York						2017		Cluster_I	SP13	Unknown	ptxA1	ptxA1	ptxP3	ptxP3	fim2-1	fim2-1	fim3-1	fim3-1	prn2	prn2	fhaB1	fhaB1	-	NEG	0	24
GCA_008820005.1	SRR9131524	MGT definition	PRJNA279196	SAMN10176985	2	2	12	26	442	2	7	9	361	361	296	12	2	North America	United States of America	New York						2017		Cluster_I	SP13	Unknown	ptxA1	ptxA1	ptxP3	ptxP3	fim2-1	fim2-1	fim3-1	fim3-1	prn2	prn2	fhaB1	fhaB1	N	NEG	0	24
GCA_008821605.1	SRR9131541	MGT definition	PRJNA279196	SAMN10176962	2	2	28	86	360	2	2	2	304	304	251	154	2	North America	United States of America	Colorado						2016		Cluster_I	SP15	Unknown	ptxA1	ptxA1	ptxP3	ptxP3	fim2-1	fim2-1	fim3-2	fim3-2	prn2	prn2	fhaB1	fhaB1	N	POS	0	0
GCA_008821585.1	SRR9131542	MGT definition	PRJNA279196	SAMN10176963	2	2	28	86	360	2	2	2	304	304	251	154	2	North America	United States of America	Colorado						2016		Cluster_I	SP15	Unknown	ptxA1	ptxA1	ptxP3	ptxP3	fim2-1	fim2-1	fim3-2	fim3-2	prn2	prn2	fhaB1	fhaB1	N	POS	0	0
GCA_008822845.1	SRR9131543	MGT definition	PRJNA279196	SAMN10298222	2	2	7	87	362	2	7	9	305	305	252	155	2	North America	United States of America	Colorado						2016		Cluster_I	SP13	Unknown	ptxA1	ptxA1	ptxP3	ptxP3	fim2-1	fim2-1	fim3-1	fim3-1	prn2	prn2	fhaB1	fhaB1	N	POS	0	0
GCA_008821625.1	SRR9131544	MGT definition	PRJNA279196	SAMN10176961	2	2	28	86	360	2	2	2	304	304	251	154	2	North America	United States of America	Colorado						2016		Cluster_I	SP15	Unknown	ptxA1	ptxA1	ptxP3	ptxP3	fim2-1	fim2-1	fim3-2	fim3-2	prn2	prn2	fhaB1	fhaB1	N	POS	0	0
GCA_008812175.1	SRR9131547	MGT definition	PRJNA279196	SAMN10161207	2	2	8	16	403	2	7	12	228	228	23	10	2	North America	United States of America	New York						2016		Cluster_I	SP13	Unknown	ptxA1	ptxA1	ptxP3	ptxP3	fim2-1	fim2-1	fim3-1	fim3-1	prn2	prn2	fhaB1	fhaB1	N	NEG	0	56
GCA_008812335.1	SRR9131548	MGT definition	PRJNA279196	SAMN10161206	83	2	11	23	416	2	2	2	302	302	181	30	2	North America	United States of America	New York						2016		Cluster_I	SP16	Unknown	ptxA1	ptxA1	ptxP3	ptxP3	fim2-1	fim2-1	fim3-2	fim3-2	prn2	prn2	fhaB1	fhaB1	N	NEG	0	22
GCA_008822505.1	SRR9131549	MGT definition	PRJNA279196	SAMN10182681	2	2	28	86	457	2	2	2	373	373	305	173	2	North America	United States of America	Oregon						2017		Cluster_I	SP15	Unknown	ptxA1	ptxA1	ptxP3	ptxP3	fim2-1	fim2-1	fim3-2	fim3-2	prn2	prn2	fhaB1	fhaB1	N	NEG	0	24
GCA_008822525.1	SRR9131550	MGT definition	PRJNA279196	SAMN10182680	2	2	28	86	457	2	2	2	373	373	305	173	2	North America	United States of America	Oregon						2017		Cluster_I	SP15	Unknown	ptxA1	ptxA1	ptxP3	ptxP3	fim2-1	fim2-1	fim3-2	fim3-2	prn2	prn2	fhaB1	fhaB1	N	NEG	0	24
GCA_008822545.1	SRR9131551	MGT definition	PRJNA279196	SAMN10182679	2	2	28	86	457	2	2	2	373	373	305	173	2	North America	United States of America	Oregon						2017		Cluster_I	SP15	Unknown	ptxA1	ptxA1	ptxP3	ptxP3	fim2-1	fim2-1	fim3-2	fim3-2	prn2	prn2	fhaB1	fhaB1	N	NEG	0	24
GCA_008822565.1	SRR9131552	MGT definition	PRJNA279196	SAMN10182678	2	2	28	86	457	2	2	2	373	373	305	173	2	North America	United States of America	Oregon						2017		Cluster_I	SP15	Unknown	ptxA1	ptxA1	ptxP3	ptxP3	fim2-1	fim2-1	fim3-2	fim3-2	prn2	prn2	fhaB1	fhaB1	N	NEG	0	24
GCA_008812115.1	SRR9131555	MGT definition	PRJNA279196	SAMN10161210	2	2	12	26	413	2	7	9	40	40	36	12	2	North America	United States of America	Oregon						2016		Cluster_I	SP13	Unknown	ptxA1	ptxA1	ptxP3	ptxP3	fim2-1	fim2-1	fim3-1	fim3-1	prn2	prn2	fhaB1	fhaB1	N	NEG	0	24
GCA_008812135.1	SRR9131557	MGT definition	PRJNA279196	SAMN10161209	2	2	12	26	414	2	7	9	343	343	36	12	2	North America	United States of America	Oregon						2016		Cluster_I	SP13	Unknown	ptxA1	ptxA1	ptxP3	ptxP3	fim2-1	fim2-1	fim3-1	fim3-1	prn2	prn2	fhaB1	fhaB1	N	NEG	0	24
GCA_008822485.1	SRR9131558	MGT definition	PRJNA279196	SAMN10182682	2	2	12	47	399	2	7	9	331	331	275	12	2	North America	United States of America	Oregon						2017		Cluster_I	SP13	Unknown	ptxA1	ptxA1	ptxP3	ptxP3	fim2-1	fim2-1	fim3-1	fim3-1	prn2	prn2	fhaB1	fhaB1	N	NEG	0	24
GCA_008820285.1	SRR9131562	MGT definition	PRJNA279196	SAMN10176983	2	2	12	26	442	2	7	9	361	361	296	12	2	North America	United States of America	New York						2017		Cluster_I	SP13	Unknown	ptxA1	ptxA1	ptxP3	ptxP3	fim2-1	fim2-1	fim3-1	fim3-1	prn2	prn2	fhaB1	fhaB1	N	NEG	0	24
GCA_008820745.1	SRR9131570	MGT definition	PRJNA279196	SAMN10176979	2	2	31	91	444	2	7	9	363	363	298	12	2	North America	United States of America	Colorado						2017		Cluster_I	SP13	Unknown	ptxA1	ptxA1	ptxP3	ptxP3	fim2-1	fim2-1	fim3-1	fim3-1	prn2	prn2	fhaB1	fhaB1	N	NEG	0	24
GCA_008820765.1	SRR9131571	MGT definition	PRJNA279196	SAMN10176978	2	2	31	91	444	2	7	9	363	363	298	12	2	North America	United States of America	Colorado						2017		Cluster_I	SP13	Unknown	ptxA1	ptxA1	ptxP3	ptxP3	fim2-1	fim2-1	fim3-1	fim3-1	prn2	prn2	fhaB1	fhaB1	N	NEG	0	24
GCA_008822765.1	SRR9131572	MGT definition	PRJNA279196	SAMN10182667	2	2	12	47	466	2	7	9	362	362	167	12	2	North America	United States of America	Colorado						2017		Cluster_I	SP13	Unknown	ptxA1	ptxA1	ptxP3	ptxP3	fim2-1	fim2-1	fim3-1	fim3-1	prn2	prn2	fhaB1	fhaB1	N	NEG	0	24
GCA_008820725.1	SRR9131573	MGT definition	PRJNA279196	SAMN10176980	2	2	31	91	444	2	7	9	363	363	298	12	2	North America	United States of America	Colorado						2017		Cluster_I	SP13	Unknown	ptxA1	ptxA1	ptxP3	ptxP3	fim2-1	fim2-1	fim3-1	fim3-1	prn2	prn2	fhaB1	fhaB1	N	NEG	0	24
GCA_008820625.1	SRR9131575	MGT definition	PRJNA279196	SAMN10176981	2	2	12	47	443	2	7	9	362	362	167	12	2	North America	United States of America	Colorado						2017		Cluster_I	SP13	Unknown	ptxA1	ptxA1	ptxP3	ptxP3	fim2-1	fim2-1	fim3-1	fim3-1	prn2	prn2	fhaB1	fhaB1	N	NEG	0	24
GCA_013168335.1	SRR9131576	MGT definition	PRJNA279196	SAMN11822404	2	2	12	47	443	2	7	9	362	362	167	12	2	North America	United States of America	Colorado						2017		Cluster_I	SP13	Unknown	ptxA1	ptxA1	ptxP3	ptxP3	fim2-1	fim2-1	fim3-1	fim3-1	prn2	prn2	fhaB1	fhaB1	N	NEG	0	24
GCA_008820485.1	SRR9131577	MGT definition	PRJNA279196	SAMN10176982	2	2	12	47	443	2	7	9	362	362	167	12	2	North America	United States of America	Colorado						2017		Cluster_I	SP13	Unknown	ptxA1	ptxA1	ptxP3	ptxP3	fim2-1	fim2-1	fim3-1	fim3-1	prn2	prn2	fhaB1	fhaB1	N	NEG	0	24
GCA_008822725.1	SRR9131582	MGT definition	PRJNA279196	SAMN10182670	2	2	7	87	465	2	7	9	305	305	252	155	2	North America	United States of America	Colorado						2017		Cluster_I	SP13	Unknown	ptxA1	ptxA1	ptxP3	ptxP3	fim2-1	fim2-1	fim3-1	fim3-1	prn2	prn2	fhaB1	fhaB1	N	POS	0	0
GCA_008822745.1	SRR9131583	MGT definition	PRJNA279196	SAMN10182669	2	2	7	87	465	2	7	9	305	305	252	155	2	North America	United States of America	Colorado						2017		Cluster_I	SP13	Unknown	ptxA1	ptxA1	ptxP3	ptxP3	fim2-1	fim2-1	fim3-1	fim3-1	prn2	prn2	fhaB1	fhaB1	N	POS	0	0
GCA_008180025.1	SRR9131584	MGT definition	PRJNA279196	SAMN11822427	2	2	12	47	399	2	7	9	331	331	275	12	2	North America	United States of America	Oregon						2017		Cluster_I	SP13	Unknown	ptxA1	ptxA1	ptxP3	ptxP3	fim2-1	fim2-1	fim3-1	fim3-1	prn2	prn2	fhaB1	fhaB1	N	NEG	0	24
GCA_008822465.1	SRR9131585	MGT definition	PRJNA279196	SAMN10182683	2	2	12	47	399	2	7	9	331	331	275	12	2	North America	United States of America	Oregon						2017		Cluster_I	SP13	Unknown	ptxA1	ptxA1	ptxP3	ptxP3	fim2-1	fim2-1	fim3-1	fim3-1	prn2	prn2	fhaB1	fhaB1	N	NEG	0	24
GCA_008180005.1	SRR9131586	MGT definition	PRJNA279196	SAMN11822428	2	2	12	47	399	2	7	9	331	331	275	12	2	North America	United States of America	Oregon						2017		Cluster_I	SP13	Unknown	ptxA1	ptxA1	ptxP3	ptxP3	fim2-1	fim2-1	fim3-1	fim3-1	prn2	prn2	fhaB1	fhaB1	N	NEG	0	24
GCA_008809715.1	SRR9131587	MGT definition	PRJNA279196	SAMN10161224	2	2	8	16	403	2	7	12	228	228	23	10	2	North America	United States of America	New York						2016		Cluster_I	SP13	Unknown	ptxA1	ptxA1	ptxP3	ptxP3	fim2-1	fim2-1	fim3-1	fim3-1	prn2	prn2	fhaB1	fhaB1	N	NEG	0	56
GCA_008812155.1	SRR9131588	MGT definition	PRJNA279196	SAMN10161208	2	2	8	12	415	2	7	8	344	344	284	15	2	North America	United States of America	Oregon						2016		Cluster_I	SP13	Unknown	ptxA1	ptxA1	ptxP3	ptxP3	fim2-1	fim2-1	fim3-1	fim3-1	prn1000	prn2	fhaB1	fhaB1	N	NEG	0	12
GCA_008810175.1	SRR9131589	MGT definition	PRJNA279196	SAMN10161222	2	2	12	26	365	2	7	9	40	40	36	12	2	North America	United States of America	New York						2016		Cluster_I	SP13	Unknown	ptxA1	ptxA1	ptxP3	ptxP3	fim2-1	fim2-1	fim3-1	fim3-1	prn2	prn2	fhaB1	fhaB1	N	NEG	0	24
GCA_008809355.1	SRR9131593	MGT definition	PRJNA279196	SAMN10161226	2	2	12	48	402	2	7	9	334	334	36	12	2	North America	United States of America	New Mexico						2016		Cluster_I	SP13	Unknown	ptxA1	ptxA1	ptxP3	ptxP3	fim2-1	fim2-1	fim3-1	fim3-1	prn2	prn2	fhaB1	fhaB1	N	NEG	0	24
GCA_008809155.1	SRR9131595	MGT definition	PRJNA279196	SAMN10161227	2	2	12	27	401	2	7	9	333	333	277	12	2	North America	United States of America	Vermont						2016		Cluster_I	SP13	Unknown	ptxA1	ptxA1	ptxP3	ptxP3	fim2-1	fim2-1	fim3-1	fim3-1	prn2	prn2	fhaB1	fhaB1	N	NEG	0	24
GCA_008821545.1	SRR9131598	MGT definition	PRJNA279196	SAMN10176965	2	2	12	26	128	2	7	9	40	40	36	12	22	North America	United States of America	Colorado						2017		Cluster_I	SP13	Unknown	ptxA1	ptxA1	ptxP3	ptxP3	fim2-1	fim2-1	fim3-1	fim3-1	prn2	prn2	fhaB1	fhaB1	N	NEG	0	24
GCA_013168415.1	SRR9131599	MGT definition	PRJNA279196	SAMN11822394	2	2	12	26	128	2	7	9	40	40	36	12	2	North America	United States of America	Colorado						2017		Cluster_I	no_sp	Unknown	ptxA1	ptxA1	ptxP3	ptxP3	fim2-1	fim2-1	fim3-1	fim3-1	prn2	prn2	fhaB1	fhaB1	N	NEG	0	24
GCA_013168555.1	SRR9131605	MGT definition	PRJNA279196	SAMN11822392	2	2	28	86	474	2	2	2	385	385	317	173	2	North America	United States of America	Connecticut						2017		Cluster_I	SP15	Unknown	ptxA1	ptxA1	ptxP3	ptxP3	fim2-1	fim2-1	fim3-2	fim3-2	prn2	prn2	fhaB1	fhaB1	-	NEG	0	24
GCA_008821565.1	SRR9131606	MGT definition	PRJNA279196	SAMN10176964	2	2	12	26	450	2	7	9	369	369	303	12	2	North America	United States of America	Colorado						2017		Cluster_I	SP13	Unknown	ptxA1	ptxA1	ptxP3	ptxP3	fim2-1	fim2-1	fim3-1	fim3-1	prn2	prn2	fhaB1	fhaB1	-	NEG	0	24
GCA_013168435.1	SRR9131607	MGT definition	PRJNA279196	SAMN11822393	2	2	12	26	450	2	7	9	369	369	303	12	2	North America	United States of America	Colorado						2017		Cluster_I	SP13	Unknown	ptxA1	ptxA1	ptxP3	ptxP3	fim2-1	fim2-1	fim3-1	fim3-1	prn2	prn2	fhaB1	fhaB1	-	NEG	0	24
GCA_008810835.1	SRR9131650	MGT definition	PRJNA279196	SAMN10161218	83	2	11	23	404	2	2	2	302	302	181	30	2	North America	United States of America	New York						2016		Cluster_I	SP16	Unknown	ptxA1	ptxA1	ptxP3	ptxP3	fim2-1	fim2-1	fim3-2	fim3-2	prn2	prn2	fhaB1	fhaB1	N	NEG	0	22
GCA_008810695.1	SRR9131651	MGT definition	PRJNA279196	SAMN10161219	2	2	12	26	406	2	7	9	336	336	279	12	2	North America	United States of America	New York						2016		Cluster_I	SP13	Unknown	ptxA1	ptxA1	ptxP3	ptxP3	fim2-1	fim2-1	fim3-1	fim3-1	prn2	prn2	fhaB1	fhaB1	N	NEG	0	24
GCA_008810475.1	SRR9131652	MGT definition	PRJNA279196	SAMN10161220	83	2	11	23	405	2	2	2	335	335	278	30	2	North America	United States of America	New York						2016		Cluster_I	SP16	Unknown	ptxA1	ptxA1	ptxP3	ptxP3	fim2-1	fim2-1	fim3-2	fim3-2	prn2	prn2	fhaB1	fhaB1	N	NEG	0	22
GCA_008810315.1	SRR9131653	MGT definition	PRJNA279196	SAMN10161221	83	2	11	23	404	2	2	2	302	302	181	30	2	North America	United States of America	New York						2016		Cluster_I	SP16	Unknown	ptxA1	ptxA1	ptxP3	ptxP3	fim2-1	fim2-1	fim3-2	fim3-2	prn2	prn2	fhaB1	fhaB1	N	NEG	0	22
GCA_008811315.1	SRR9131654	MGT definition	PRJNA279196	SAMN10161215	2	2	12	48	408	2	7	9	338	338	36	12	2	North America	United States of America	Minnesota						2016		Cluster_I	SP13	Unknown	ptxA1	ptxA1	ptxP3	ptxP3	fim2-1	fim2-1	fim3-1	fim3-1	prn2	prn2	fhaB1	fhaB1	N	NEG	0	24
GCA_008811175.1	SRR9131655	MGT definition	PRJNA279196	SAMN10161216	2	2	8	12	407	2	7	8	337	337	280	15	2	North America	United States of America	Minnesota						2015		Cluster_I	SP13	Unknown	ptxA1	ptxA1	ptxP3	ptxP3	fim2-1	fim2-1	fim3-1	fim3-1	prn1000	prn2	fhaB1	fhaB1	N	NEG	0	12
GCA_008810995.1	SRR9131656	MGT definition	PRJNA279196	SAMN10161217	2	2	12	48	273	2	7	9	238	238	197	12	2	North America	United States of America	Minnesota						2015		Cluster_I	SP13	Unknown	ptxA1	ptxA1	ptxP3	ptxP3	fim2-1	fim2-1	fim3-1	fim3-1	prn2	prn2	fhaB1	fhaB1	N	NEG	0	24
GCA_008821445.1	SRR9131658	MGT definition	PRJNA279196	SAMN10176970	2	2	12	26	449	2	7	9	368	368	253	12	2	North America	United States of America	Colorado						2017		Cluster_I	SP13	Unknown	ptxA1	ptxA1	ptxP3	ptxP3	fim2-1	fim2-1	fim3-1	fim3-1	prn2	prn2	fhaB1	fhaB1	N	NEG	0	24
GCA_008821465.1	SRR9131659	MGT definition	PRJNA279196	SAMN10176969	2	2	12	26	449	2	7	9	368	368	253	12	2	North America	United States of America	Colorado						2017		Cluster_I	SP13	Unknown	ptxA1	ptxA1	ptxP3	ptxP3	fim2-1	fim2-1	fim3-1	fim3-1	prn2	prn2	fhaB1	fhaB1	N	NEG	0	24
GCA_008821485.1	SRR9131660	MGT definition	PRJNA279196	SAMN10176968	2	2	12	26	449	2	7	9	368	368	253	12	2	North America	United States of America	Colorado						2017		Cluster_I	SP13	Unknown	ptxA1	ptxA1	ptxP3	ptxP3	fim2-1	fim2-1	fim3-1	fim3-1	prn2	prn2	fhaB1	fhaB1	N	NEG	0	24
GCA_008821505.1	SRR9131661	MGT definition	PRJNA279196	SAMN10176967	2	2	12	26	449	2	7	9	368	368	253	12	2	North America	United States of America	Colorado						2017		Cluster_I	SP13	Unknown	ptxA1	ptxA1	ptxP3	ptxP3	fim2-1	fim2-1	fim3-1	fim3-1	prn2	prn2	fhaB1	fhaB1	N	NEG	0	24
GCA_008821525.1	SRR9131662	MGT definition	PRJNA279196	SAMN10176966	2	2	12	26	449	2	7	9	368	368	253	12	2	North America	United States of America	Colorado						2017		Cluster_I	SP13	Unknown	ptxA1	ptxA1	ptxP3	ptxP3	fim2-1	fim2-1	fim3-1	fim3-1	prn2	prn2	fhaB1	fhaB1	N	NEG	0	24
GCA_013168355.1	SRR9131663	MGT definition	PRJNA279196	SAMN11822397	2	2	12	26	128	2	7	9	40	40	36	12	2	North America	United States of America	Colorado						2017		Cluster_I	no_sp	Unknown	ptxA1	ptxA1	ptxP3	ptxP3	fim2-1	fim2-1	fim3-1	fim3-1	prn2	prn2	fhaB1	fhaB1	-	NEG	0	24
GCA_013168375.1	SRR9131664	MGT definition	PRJNA279196	SAMN11822396	2	2	12	26	128	2	7	9	40	40	36	12	2	North America	United States of America	Colorado						2017		Cluster_I	no_sp	Unknown	ptxA1	ptxA1	ptxP3	ptxP3	fim2-1	fim2-1	fim3-1	fim3-1	prn2	prn2	fhaB1	fhaB1	-	NEG	0	24
GCA_013168395.1	SRR9131665	MGT definition	PRJNA279196	SAMN11822395	2	2	12	26	128	2	7	9	40	40	36	12	2	North America	United States of America	Colorado						2017		Cluster_I	no_sp	Unknown	ptxA1	ptxA1	ptxP3	ptxP3	fim2-1	fim2-1	fim3-1	fim3-1	prn2	prn2	fhaB1	fhaB1	N	NEG	0	24
GCA_008821425.1	SRR9131667	MGT definition	PRJNA279196	SAMN10176971	2	2	12	26	363	2	7	9	306	306	253	12	2	North America	United States of America	Colorado						2017		Cluster_I	SP13	Unknown	ptxA1	ptxA1	ptxP3	ptxP3	fim2-1	fim2-1	fim3-1	fim3-1	prn2	prn2	fhaB1	fhaB1	N	NEG	0	24
GCA_008809955.1	SRR9131668	MGT definition	PRJNA279196	SAMN10161223	2	2	8	16	258	2	7	12	228	228	23	10	2	North America	United States of America	New York						2016		Cluster_I	SP13	Unknown	ptxA1	ptxA1	ptxP3	ptxP3	fim2-1	fim2-1	fim3-1	fim3-1	prn2	prn2	fhaB1	fhaB1	N	NEG	0	56
GCA_008811475.1	SRR9131670	MGT definition	PRJNA279196	SAMN10161214	2	2	12	26	409	2	7	9	339	339	36	12	2	North America	United States of America	Minnesota						2016		Cluster_I	SP13	Unknown	ptxA1	ptxA1	ptxP3	ptxP3	fim2-1	fim2-1	fim3-1	fim3-1	prn2	prn2	fhaB1	fhaB1	N	NEG	0	24
GCA_008808995.1	SRR9131686	MGT definition	PRJNA279196	SAMN10161228	2	2	7	28	364	2	7	20	307	307	254	156	2	North America	United States of America	Vermont						2016		Cluster_I	SP13	Unknown	ptxA1	ptxA1	ptxP3	ptxP3	fim2-1	fim2-1	fim3-1	fim3-1	prn2	prn2	fhaB1	fhaB1	N	POS	0	0
GCA_008822865.1	SRR9131689	MGT definition	PRJNA279196	SAMN10298221	2	2	28	86	468	2	2	2	381	381	313	175	2	North America	United States of America	Vermont						2016		Cluster_I	SP15	Unknown	ptxA1	ptxA1	ptxP3	ptxP3	fim2-1	fim2-1	fim3-2	fim3-2	prn2	prn2	fhaB1	fhaB1	-	POS	0	0
GCA_008822665.1	SRR9131701	MGT definition	PRJNA279196	SAMN10182673	2	2	7	87	465	2	7	9	305	305	252	155	2	North America	United States of America	Colorado						2017		Cluster_I	SP13	Unknown	ptxA1	ptxA1	ptxP3	ptxP3	fim2-1	fim2-1	fim3-1	fim3-1	prn2	prn2	fhaB1	fhaB1	N	POS	0	0
GCA_008822685.1	SRR9131702	MGT definition	PRJNA279196	SAMN10182672	2	2	7	87	465	2	7	9	305	305	252	155	2	North America	United States of America	Colorado						2017		Cluster_I	SP13	Unknown	ptxA1	ptxA1	ptxP3	ptxP3	fim2-1	fim2-1	fim3-1	fim3-1	prn2	prn2	fhaB1	fhaB1	N	POS	0	0
GCA_008822705.1	SRR9131703	MGT definition	PRJNA279196	SAMN10182671	2	2	7	87	465	2	7	9	305	305	252	155	2	North America	United States of America	Colorado						2017		Cluster_I	SP13	Unknown	ptxA1	ptxA1	ptxP3	ptxP3	fim2-1	fim2-1	fim3-1	fim3-1	prn2	prn2	fhaB1	fhaB1	N	POS	0	0
GCA_013168315.1	SRR9151823	MGT definition	PRJNA279196	SAMN11883804	1	5	25	73	473	5	6	40	384	384	316	176	79											no_cluster	no_sp	Unknown	ptxA4	ptxA4	ptxP2	ptxP2	fim2-2	fim2-2	fim3-1	fim3-1	prn1	prn1	fhaB2	fhaB2	N	?	0	snp_1595_T>G_missense
GCA_008821765.1	SRR9988732	MGT definition	PRJNA279196	SAMN10182724	2	2	12	26	430	2	7	9	353	353	290	12	2	North America	United States of America	Colorado						2017		Cluster_I	SP13	Unknown	ptxA1	ptxA1	ptxP3	ptxP3	fim2-1	fim2-1	fim3-1	fim3-1	prn2	prn2	fhaB1	fhaB1	N	NEG	0	24
GCA_008821705.1	SRR9988734	MGT definition	PRJNA279196	SAMN10182729	2	2	12	48	452	2	7	9	201	201	36	12	2	North America	United States of America	Colorado						2017		Cluster_I	SP13	Unknown	ptxA1	ptxA1	ptxP3	ptxP3	fim2-1	fim2-1	fim3-1	fim3-1	prn2	prn2	fhaB1	fhaB1	N	NEG	0	24
GCA_008821685.1	SRR9988735	MGT definition	PRJNA279196	SAMN10182730	2	2	12	48	452	2	7	9	201	201	36	12	2	North America	United States of America	Colorado						2017		Cluster_I	SP13	Unknown	ptxA1	ptxA1	ptxP3	ptxP3	fim2-1	fim2-1	fim3-1	fim3-1	prn2	prn2	fhaB1	fhaB1	-	NEG	0	24
GCA_008821725.1	SRR9988737	MGT definition	PRJNA279196	SAMN10182728	2	2	12	48	452	2	7	9	201	201	36	12	2	North America	United States of America	Colorado						2017		Cluster_I	SP13	Unknown	ptxA1	ptxA1	ptxP3	ptxP3	fim2-1	fim2-1	fim3-1	fim3-1	prn2	prn2	fhaB1	fhaB1	N	NEG	0	24
GCA_008822805.1	SRR9988738	MGT definition	PRJNA279196	SAMN10298225	2	2	12	26	453	2	7	9	353	353	290	12	2	North America	United States of America	Colorado						2017		Cluster_I	SP13	Unknown	ptxA1	ptxA1	ptxP3	ptxP3	fim2-1	fim2-1	fim3-1	fim3-1	prn2	prn2	fhaB1	fhaB1	N	NEG	0	24
GCA_008821745.1	SRR9988739	MGT definition	PRJNA279196	SAMN10182726	2	2	12	26	453	2	7	9	353	353	290	12	2	North America	United States of America	Colorado						2017		Cluster_I	SP13	Unknown	ptxA1	ptxA1	ptxP3	ptxP3	fim2-1	fim2-1	fim3-1	fim3-1	prn2	prn2	fhaB1	fhaB1	-	NEG	0	24
GCA_008822785.1	SRR9988741	MGT definition	PRJNA279196	SAMN10298224	2	2	12	26	453	2	7	9	353	353	290	12	2	North America	United States of America	Colorado						2017		Cluster_I	SP13	Unknown	ptxA1	ptxA1	ptxP3	ptxP3	fim2-1	fim2-1	fim3-1	fim3-1	prn2	prn2	fhaB1	fhaB1	N	NEG	0	24
GCA_008821665.1	SRR9988742	MGT definition	PRJNA279196	SAMN10182731	2	2	12	48	452	2	7	9	201	201	36	12	2	North America	United States of America	Colorado						2017		Cluster_I	SP13	Unknown	ptxA1	ptxA1	ptxP3	ptxP3	fim2-1	fim2-1	fim3-1	fim3-1	prn2	prn2	fhaB1	fhaB1	N	NEG	0	24
GCA_008821645.1	SRR9988743	MGT definition	PRJNA279196	SAMN10182732	2	2	12	48	451	2	7	9	238	238	197	12	2	North America	United States of America	Colorado						2017		Cluster_I	SP13	Unknown	ptxA1	ptxA1	ptxP3	ptxP3	fim2-1	fim2-1	fim3-1	fim3-1	prn2	prn2	fhaB1	fhaB1	N	?	0	del_876_CTTCGGTCCCG>C_frameshift
GCA_008822065.1	SRR9988745	MGT definition	PRJNA279196	SAMN10182699	2	2	8	16	455	2	7	12	371	371	23	10	2	North America	United States of America	Oregon						2017		Cluster_I	SP13	Unknown	ptxA1	ptxA1	ptxP3	ptxP3	fim2-1	fim2-1	fim3-1	fim3-1	prn2	prn2	fhaB1	fhaB1	N	NEG	0	56
GCA_008822085.1	SRR9988746	MGT definition	PRJNA279196	SAMN10182698	2	2	8	12	458	2	7	8	374	374	306	15	2	North America	United States of America	Connecticut						2017		Cluster_I	SP13	Unknown	ptxA1	ptxA1	ptxP3	ptxP3	fim2-1	fim2-1	fim3-1	fim3-1	prn1000	prn2	fhaB1	fhaB1	N	NEG	0	12
GCA_008822205.1	SRR9988747	MGT definition	PRJNA279196	SAMN10182697	2	2	12	26	454	2	7	9	370	370	304	172	2	North America	United States of America	Connecticut						2017		Cluster_I	SP13	Unknown	ptxA1	ptxA1	ptxP3	ptxP3	fim2-1	fim2-1	fim3-1	fim3-1	prn2	prn2	fhaB1	fhaB1	N	NEG	0	24
GCA_008821985.1	SRR9988748	MGT definition	PRJNA279196	SAMN10182703	2	2	8	16	456	2	7	12	23	23	23	10	2	North America	United States of America	Oregon						2017		Cluster_I	SP13	Unknown	ptxA1	ptxA1	ptxP3	ptxP3	fim2-1	fim2-1	fim3-1	fim3-1	prn2	prn2	fhaB1	fhaB1	N	NEG	0	56
GCA_008822005.1	SRR9988749	MGT definition	PRJNA279196	SAMN10182702	2	2	28	86	457	2	2	2	373	373	305	173	2	North America	United States of America	Oregon						2017		Cluster_I	SP15	Unknown	ptxA1	ptxA1	ptxP3	ptxP3	fim2-1	fim2-1	fim3-2	fim3-2	prn2	prn2	fhaB1	fhaB1	N	NEG	0	24
GCA_008822025.1	SRR9988750	MGT definition	PRJNA279196	SAMN10182701	2	2	28	86	457	2	2	2	373	373	305	173	2	North America	United States of America	Oregon						2017		Cluster_I	SP15	Unknown	ptxA1	ptxA1	ptxP3	ptxP3	fim2-1	fim2-1	fim3-2	fim3-2	prn2	prn2	fhaB1	fhaB1	N	NEG	0	24
GCA_008822045.1	SRR9988751	MGT definition	PRJNA279196	SAMN10182700	2	2	28	86	457	2	2	2	373	373	305	173	2	North America	United States of America	Oregon						2017		Cluster_I	SP15	Unknown	ptxA1	ptxA1	ptxP3	ptxP3	fim2-1	fim2-1	fim3-2	fim3-2	prn2	prn2	fhaB1	fhaB1	N	NEG	0	24
GCA_008821945.1	SRR9988752	MGT definition	PRJNA279196	SAMN10182705	2	2	8	16	456	2	7	12	23	23	23	10	2	North America	United States of America	Oregon						2017		Cluster_I	SP13	Unknown	ptxA1	ptxA1	ptxP3	ptxP3	fim2-1	fim2-1	fim3-1	fim3-1	prn2	prn2	fhaB1	fhaB1	N	NEG	0	56
GCA_008821965.1	SRR9988753	MGT definition	PRJNA279196	SAMN10182704	2	2	8	16	456	2	7	12	23	23	23	10	2	North America	United States of America	Oregon						2017		Cluster_I	SP13	Unknown	ptxA1	ptxA1	ptxP3	ptxP3	fim2-1	fim2-1	fim3-1	fim3-1	prn2	prn2	fhaB1	fhaB1	N	NEG	0	56
GCA_008821845.1	SRR9988773	MGT definition	PRJNA279196	SAMN10182710	2	2	8	16	455	2	7	12	371	371	23	10	2	North America	United States of America	Oregon						2017		Cluster_I	SP13	Unknown	ptxA1	ptxA1	ptxP3	ptxP3	fim2-1	fim2-1	fim3-1	fim3-1	prn2	prn2	fhaB1	fhaB1	N	NEG	0	56
GCA_008821825.1	SRR9988774	MGT definition	PRJNA279196	SAMN10182711	2	2	8	16	455	2	7	12	371	371	23	10	2	North America	United States of America	Oregon						2017		Cluster_I	SP13	Unknown	ptxA1	ptxA1	ptxP3	ptxP3	fim2-1	fim2-1	fim3-1	fim3-1	prn2	prn2	fhaB1	fhaB1	N	NEG	0	56
GCA_008821805.1	SRR9988775	MGT definition	PRJNA279196	SAMN10182712	2	2	8	16	455	2	7	12	371	371	23	10	2	North America	United States of America	Oregon						2017		Cluster_I	SP13	Unknown	ptxA1	ptxA1	ptxP3	ptxP3	fim2-1	fim2-1	fim3-1	fim3-1	prn2	prn2	fhaB1	fhaB1	N	NEG	0	56
GCA_008821785.1	SRR9988776	MGT definition	PRJNA279196	SAMN10182713	2	2	12	26	454	2	7	9	370	370	304	172	2	North America	United States of America	Connecticut						2017		Cluster_I	SP13	Unknown	ptxA1	ptxA1	ptxP3	ptxP3	fim2-1	fim2-1	fim3-1	fim3-1	prn2	prn2	fhaB1	fhaB1	N	NEG	0	24
GCA_008821925.1	SRR9988777	MGT definition	PRJNA279196	SAMN10182706	2	2	8	16	456	2	7	12	23	23	23	10	2	North America	United States of America	Oregon						2017		Cluster_I	SP13	Unknown	ptxA1	ptxA1	ptxP3	ptxP3	fim2-1	fim2-1	fim3-1	fim3-1	prn2	prn2	fhaB1	fhaB1	N	NEG	0	56
GCA_008821905.1	SRR9988778	MGT definition	PRJNA279196	SAMN10182707	2	2	8	16	455	2	7	12	371	371	23	10	2	North America	United States of America	Oregon						2017		Cluster_I	SP13	Unknown	ptxA1	ptxA1	ptxP3	ptxP3	fim2-1	fim2-1	fim3-1	fim3-1	prn2	prn2	fhaB1	fhaB1	N	NEG	0	56
GCA_008821885.1	SRR9988779	MGT definition	PRJNA279196	SAMN10182708	2	2	8	16	455	2	7	12	371	371	23	10	2	North America	United States of America	Oregon						2017		Cluster_I	SP13	Unknown	ptxA1	ptxA1	ptxP3	ptxP3	fim2-1	fim2-1	fim3-1	fim3-1	prn2	prn2	fhaB1	fhaB1	N	NEG	0	56
GCA_008821865.1	SRR9988780	MGT definition	PRJNA279196	SAMN10182709	2	2	8	16	455	2	7	12	371	371	23	10	2	North America	United States of America	Oregon						2017		Cluster_I	SP13	Unknown	ptxA1	ptxA1	ptxP3	ptxP3	fim2-1	fim2-1	fim3-1	fim3-1	prn2	prn2	fhaB1	fhaB1	N	NEG	0	56
GCA_008822225.1	SRR9988811	MGT definition	PRJNA279196	SAMN10182696	2	2	12	26	459	2	7	9	336	336	307	12	2	North America	United States of America	Minnesota						2017		Cluster_I	SP13	Unknown	ptxA1	ptxA1	ptxP3	ptxP3	fim2-1	fim2-1	fim3-1	fim3-1	prn2	prn2	fhaB1	fhaB1	N	NEG	0	24
GCA_008822825.1	SRR9988812	MGT definition	PRJNA279196	SAMN10298223	2	2	12	26	467	2	7	9	380	380	312	12	2	North America	United States of America	New York						2017		Cluster_I	SP13	Unknown	ptxA1	ptxA1	ptxP3	ptxP3	fim2-1	fim2-1	fim3-1	fim3-1	prn2	prn2	fhaB1	fhaB1	N	NEG	0	24
GCA_008822325.1	SRR9988813	MGT definition	PRJNA279196	SAMN10182690	2	2	12	26	461	2	7	9	377	377	309	12	2	North America	United States of America	Minnesota						2017		Cluster_I	SP13	Unknown	ptxA1	ptxA1	ptxP3	ptxP3	fim2-1	fim2-1	fim3-1	fim3-1	prn2	prn2	fhaB1	fhaB1	-	NEG	0	24
GCA_008822305.1	SRR9988814	MGT definition	PRJNA279196	SAMN10182691	2	2	12	26	460	2	7	9	376	376	308	12	2	North America	United States of America	Minnesota						2017		Cluster_I	SP13	Unknown	ptxA1	ptxA1	ptxP3	ptxP3	fim2-1	fim2-1	fim3-1	fim3-1	prn2	prn2	fhaB1	fhaB1	N	NEG	0	24
GCA_008822365.1	SRR9988815	MGT definition	PRJNA279196	SAMN10182688	2	2	12	26	461	2	7	9	377	377	309	12	2	North America	United States of America	Minnesota						2017		Cluster_I	SP13	Unknown	ptxA1	ptxA1	ptxP3	ptxP3	fim2-1	fim2-1	fim3-1	fim3-1	prn2	prn2	fhaB1	fhaB1	N	NEG	0	24
GCA_008822345.1	SRR9988816	MGT definition	PRJNA279196	SAMN10182689	2	2	12	26	461	2	7	9	377	377	309	12	2	North America	United States of America	Minnesota						2017		Cluster_I	SP13	Unknown	ptxA1	ptxA1	ptxP3	ptxP3	fim2-1	fim2-1	fim3-1	fim3-1	prn2	prn2	fhaB1	fhaB1	N	NEG	0	24
GCA_008822265.1	SRR9988817	MGT definition	PRJNA279196	SAMN10182694	2	2	12	26	460	2	7	9	376	376	308	12	2	North America	United States of America	Minnesota						2017		Cluster_I	SP13	Unknown	ptxA1	ptxA1	ptxP3	ptxP3	fim2-1	fim2-1	fim3-1	fim3-1	prn2	prn2	fhaB1	fhaB1	-	NEG	0	24
GCA_008822245.1	SRR9988818	MGT definition	PRJNA279196	SAMN10182695	2	2	12	26	459	2	7	9	336	336	307	12	2	North America	United States of America	Minnesota						2017		Cluster_I	SP13	Unknown	ptxA1	ptxA1	ptxP3	ptxP3	fim2-1	fim2-1	fim3-1	fim3-1	prn2	prn2	fhaB1	fhaB1	N	NEG	0	24
GCA_008822285.1	SRR9988819	MGT definition	PRJNA279196	SAMN10182692	2	2	12	26	460	2	7	9	376	376	308	12	2	North America	United States of America	Minnesota						2017		Cluster_I	SP13	Unknown	ptxA1	ptxA1	ptxP3	ptxP3	fim2-1	fim2-1	fim3-1	fim3-1	prn2	prn2	fhaB1	fhaB1	N	NEG	0	24
GCA_008822405.1	SRR9988831	MGT definition	PRJNA279196	SAMN10182686	2	2	12	48	462	2	7	9	378	378	310	12	2	North America	United States of America	Minnesota						2017		Cluster_I	SP13	Unknown	ptxA1	ptxA1	ptxP3	ptxP3	fim2-1	fim2-1	fim3-1	fim3-1	prn2	prn2	fhaB1	fhaB1	N	NEG	0	24
GCA_008822385.1	SRR9988832	MGT definition	PRJNA279196	SAMN10182687	2	2	12	26	461	2	7	9	377	377	309	12	2	North America	United States of America	Minnesota						2017		Cluster_I	SP13	Unknown	ptxA1	ptxA1	ptxP3	ptxP3	fim2-1	fim2-1	fim3-1	fim3-1	prn2	prn2	fhaB1	fhaB1	N	NEG	0	24
GCA_008822645.1	SRR9988833	MGT definition	PRJNA279196	SAMN10182674	2	2	12	26	430	2	7	9	353	353	290	12	2	North America	United States of America	Colorado						2017		Cluster_I	SP13	Unknown	ptxA1	ptxA1	ptxP3	ptxP3	fim2-1	fim2-1	fim3-1	fim3-1	prn2	prn2	fhaB1	fhaB1	N	NEG	0	24
GCA_008822625.1	SRR9988834	MGT definition	PRJNA279196	SAMN10182675	2	2	12	26	430	2	7	9	353	353	290	12	2	North America	United States of America	Colorado						2017		Cluster_I	SP13	Unknown	ptxA1	ptxA1	ptxP3	ptxP3	fim2-1	fim2-1	fim3-1	fim3-1	prn2	prn2	fhaB1	fhaB1	N	NEG	0	24
GCA_008822445.1	SRR9988837	MGT definition	PRJNA279196	SAMN10182684	2	2	12	26	463	2	7	9	40	40	36	12	2	North America	United States of America	Minnesota						2017		Cluster_I	SP13	Unknown	ptxA1	ptxA1	ptxP3	ptxP3	fim2-1	fim2-1	fim3-1	fim3-1	prn2	prn2	fhaB1	fhaB1	N	NEG	0	24
GCA_008822425.1	SRR9988838	MGT definition	PRJNA279196	SAMN10182685	2	2	12	26	463	2	7	9	40	40	36	12	2	North America	United States of America	Minnesota						2017		Cluster_I	SP13	Unknown	ptxA1	ptxA1	ptxP3	ptxP3	fim2-1	fim2-1	fim3-1	fim3-1	prn2	prn2	fhaB1	fhaB1	N	NEG	0	24
GCA_008822605.1	SRR9988839	MGT definition	PRJNA279196	SAMN10182676	2	2	12	26	430	2	7	9	353	353	290	12	2	North America	United States of America	Colorado						2017		Cluster_I	SP13	Unknown	ptxA1	ptxA1	ptxP3	ptxP3	fim2-1	fim2-1	fim3-1	fim3-1	prn2	prn2	fhaB1	fhaB1	N	NEG	0	24
GCA_008822585.1	SRR9988840	MGT definition	PRJNA279196	SAMN10182677	2	2	12	92	464	2	7	9	379	379	311	12	2	North America	United States of America	Colorado						2017		Cluster_I	SP13	Unknown	ptxA1	ptxA1	ptxP3	ptxP3	fim2-1	fim2-1	fim3-1	fim3-1	prn2	prn2	fhaB1	fhaB1	N	NEG	0	24
GCA_000193595.3		MGT definition	PRJNA46277	SAMN02470863	2	2	2	2	2	2	2	2	2	2	2	2	2											Cluster_I	SP14	Unknown	ptxA1	ptxA1	ptxP3	ptxP3	fim2-1	fim2-1	fim3-2	fim3-2	prn2	prn2	fhaB1	fhaB1	N	POS	0	0
GCA_000193615.3		MGT definition	PRJNA46279	SAMN02470864	2	3	3	3	3	3	3	3	3	3	3	3	3											no_cluster	SP11	Unknown	ptxA1	ptxA1	ptxP1	ptxP1	fim2-1	fim2-1	fim3-1	fim3-1	prn2	prn2	fhaB1	fhaB1	N	POS	0	0
GCA_000195715.1		MGT definition	PRJNA26	SAMEA1705933	1	1	1	1	1	1	1	1	1	1	1	1	1											no_cluster	no_sp	Unknown	ptxA2	ptxA2	ptxP1	ptxP1	fim2-1	fim2-1	fim3-1	fim3-1	prn1	prn1	fhaB1	fhaB1	N	POS	0	0
GCA_000212975.1		MGT definition	PRJNA66287	SAMN02603647	1	1	4	4	4	1	4	4	4	4	4	4	4											no_cluster	no_sp	Unknown	ptxA2	ptxA2	ptxP1	ptxP1	fim2-1	fim2-1	fim3-1	fim3-1	prn1	prn1	fhaB1	fhaB1	N	POS	0	0
GCA_000306945.1		MGT definition	PRJEB144	SAMEA2272749	24	4	5	5	5	4	5	5	5	5	5	5	5											no_cluster	no_sp	Unknown	ptxA5	ptxA5	ptxP4	ptxP4	fim2-1	fim2-1	fim3-1	fim3-1	prn6	prn6	fhaB2	fhaB2	#N/A	POS	0	0
GCA_000812165.1		MGT definition	PRJNA221122	SAMN02360353	1	5	6	6	6	5	6	6	6	6	6	6	6											no_cluster	no_sp	Unknown	ptxA4	ptxA4	ptxP2	ptxP2	fim2-2	fim2-2	fim3-1	fim3-1	prn1	prn1	fhaB2	fhaB2	N	?	0	snp_1595_T>G_missense
GCA_001013565.1		MGT definition	PRJEB9143	SAMEA3354379	2	2	2	7	7	2	2	7	7	7	7	7	7											Cluster_I	SP14	Unknown	ptxA1	ptxA1	ptxP3	ptxP3	fim2-1	fim2-1	fim3-2	fim3-2	prn2	prn2	fhaB1	fhaB1	N	POS	0	0
GCA_001307525.1	K429	MGT definition	PRJNA281570	SAMN03491903	2	2	2	2	8	2	2	2	8	8	8	8	2	Europe	France		respiratory tract					2009		Cluster_I	SP14	Unknown	ptxA1	ptxA1	ptxP3	ptxP3	fim2-1	fim2-1	fim3-2	fim3-2	prn2	prn2	fhaB1	fhaB1	N	NEG	0	24
GCA_001307565.1	K457	MGT definition	PRJNA281570	SAMN03491902	2	2	2	8	9	2	2	2	9	9	9	9	8	Europe	France		respiratory tract					2008		Cluster_I	SP14	Unknown	ptxA1	ptxA1	ptxP3	ptxP3	fim2-1	fim2-1	fim3-2	fim3-2	prn2	prn2	fhaB1	fhaB1	N	NEG	0	8
GCA_001307585.1	K442	MGT definition	PRJNA281570	SAMN03566780	2	2	2	8	10	2	2	2	10	10	10	10	7	Europe	Netherlands							1999		Cluster_I	SP14	Unknown	ptxA1	ptxA1	ptxP3	ptxP3	fim2-1	fim2-1	fim3-2	fim3-2	prn2	prn2	fhaB1	fhaB1	N	POS	0	0
GCA_001307605.1	K441	MGT definition	PRJNA281570	SAMN03566781	2	2	2	8	11	2	2	2	11	11	11	11	2	Europe	Netherlands		respiratory tract					1999		Cluster_I	SP14	Unknown	ptxA1	ptxA1	ptxP3	ptxP3	fim2-1	fim2-1	fim3-2	fim3-2	prn2	prn2	fhaB1	fhaB1	N	POS	0	0
GCA_001307625.1	K412	MGT definition	PRJNA281570	SAMN03566782	2	2	7	9	12	2	7	8	12	12	12	12	9	Europe	Netherlands		respiratory tract					2010		Cluster_I	SP13	Unknown	ptxA1	ptxA1	ptxP3	ptxP3	fim2-1	fim2-1	fim3-1	fim3-1	prn2	prn2	fhaB1	fhaB1	N	POS	0	0
GCA_001307645.1	K458	MGT definition	PRJNA281570	SAMN03566783	2	2	2	8	13	2	2	2	13	13	13	13	2	Europe	Sweden		respiratory tract					2009		Cluster_I	SP14	Unknown	ptxA1	ptxA1	ptxP3	ptxP3	fim2-1	fim2-1	fim3-2	fim3-2	prn2	prn2	fhaB1	fhaB1	N	NEG	0	24
GCA_001307665.1	K427	MGT definition	PRJNA281570	SAMN03566784	2	2	7	10	14	2	7	9	14	14	14	12	10	Europe	Sweden		respiratory tract					2009		Cluster_I	SP13	Unknown	ptxA1	ptxA1	ptxP3	ptxP3	fim2-1	fim2-1	fim3-1	fim3-1	prn2	prn2	fhaB1	fhaB1	N	POS	0	0
GCA_001307685.1	K394	MGT definition	PRJNA281570	SAMN03566785	2	2	7	11	15	2	7	8	15	15	15	15	9	Europe	Netherlands		respiratory tract					2010		Cluster_I	SP13	Unknown	ptxA1	ptxA1	ptxP3	ptxP3	fim2-1	fim2-1	fim3-1	fim3-1	prn2	prn2	fhaB1	fhaB1	N	NEG	0	24
GCA_001307705.1	K428	MGT definition	PRJNA281570	SAMN03566786	2	2	8	12	16	2	7	8	16	16	16	15	9	Europe	Norway		respiratory tract					2009		Cluster_I	SP13	Unknown	ptxA1	ptxA1	ptxP3	ptxP3	fim2-1	fim2-1	fim3-1	fim3-1	prn1000	prn2	fhaB1	fhaB1	N	NEG	0	12
GCA_001307725.1	K408	MGT definition	PRJNA281570	SAMN03566787	2	2	7	9	17	2	7	8	17	17	17	12	9	Europe	Netherlands		respiratory tract					2012		Cluster_I	SP13	Unknown	ptxA1	ptxA1	ptxP3	ptxP3	fim2-1	fim2-1	fim3-1	fim3-1	prn2	prn2	fhaB1	fhaB1	N	POS	0	0
GCA_001307745.1	K407	MGT definition	PRJNA281570	SAMN03566788	2	2	7	9	18	2	7	8	18	18	18	12	9	Europe	Netherlands		respiratory tract					2012		Cluster_I	SP13	Unknown	ptxA1	ptxA1	ptxP3	ptxP3	fim2-1	fim2-1	fim3-1	fim3-1	prn2	prn2	fhaB1	fhaB1	N	POS	0	0
GCA_001686365.1	I551	MGT definition	PRJNA321467	SAMN04867636	83	2	11	23	51	2	2	2	48	48	44	36	2	North America	United States of America	Virginia						2012		Cluster_I	SP16	Unknown	ptxA1	ptxA1	ptxP3	ptxP3	fim2-1	fim2-1	fim3-2	fim3-2	prn2	prn2	fhaB1	fhaB1	N	POS	0	0
GCA_001686405.1	K387	MGT definition	PRJNA321467	SAMN04867637	2	2	8	16	52	2	7	12	49	49	45	10	9	North America	United States of America	Virginia	nasopharyngeal swab					2013		Cluster_I	SP13	Unknown	ptxA1	ptxA1	ptxP3	ptxP3	fim2-1	fim2-1	fim3-1	fim3-1	prn2	prn2	fhaB1	fhaB1	N	NEG	0	56
GCA_001686425.1	K334	MGT definition	PRJNA321467	SAMN04867635	2	2	12	26	53	2	7	9	50	50	38	12	22	North America	United States of America	Virginia	nasopharyngeal swab					2012		Cluster_I	SP13	Unknown	ptxA1	ptxA1	ptxP3	ptxP3	fim2-1	fim2-1	fim3-1	fim3-1	prn2	prn2	fhaB1	fhaB1	N	NEG	0	24
GCA_001686445.1	K385	MGT definition	PRJNA321467	SAMN04867634	2	2	8	12	54	2	7	8	16	16	16	15	9	North America	United States of America	Virginia	nasopharyngeal swab					2010		Cluster_I	SP13	Unknown	ptxA1	ptxA1	ptxP3	ptxP3	fim2-1	fim2-1	fim3-1	fim3-1	prn1000	prn2	fhaB1	fhaB1	N	NEG	0	12
GCA_001686465.1	K338	MGT definition	PRJNA321467	SAMN04867631	2	2	2	31	55	2	2	2	51	51	47	37	25	North America	United States of America	Virginia	nasopharyngeal swab					2005		Cluster_I	SP14	Unknown	ptxA1	ptxA1	ptxP3	ptxP3	fim2-1	fim2-1	fim3-2	fim3-2	prn2	prn2	fhaB1	fhaB1	N	POS	0	0
GCA_001686485.1	I665	MGT definition	PRJNA321467	SAMN04867638	83	2	11	23	56	2	2	2	52	52	44	30	2	North America	United States of America	Virginia	nasopharyngeal swab					2013		Cluster_I	no_sp	Unknown	ptxA1	ptxA1	ptxP3	ptxP3	fim2-1	fim2-1	fim3-2	fim3-2	prn2	prn2	fhaB1	fhaB1	N	NEG	0	22
GCA_001686505.1	K432	MGT definition	PRJNA321467	SAMN04867627	2	2	2	2	57	2	2	2	53	53	49	38	2	North America	United States of America	Virginia	nasopharyngeal swab					2001		Cluster_I	SP14	Unknown	ptxA1	ptxA1	ptxP3	ptxP3	fim2-1	fim2-1	fim3-2	fim3-2	prn2	prn2	fhaB1	fhaB1	N	POS	0	0
GCA_001686525.1	K316	MGT definition	PRJNA321467	SAMN04867629	2	2	2	32	58	2	2	2	54	54	50	39	2	North America	United States of America	Virginia	nasopharyngeal swab					2001		Cluster_I	SP14	Unknown	ptxA1	ptxA1	ptxP3	ptxP3	fim2-1	fim2-1	fim3-2	fim3-2	prn2	prn2	fhaB1	fhaB1	N	POS	0	0
GCA_001686545.1	K431	MGT definition	PRJNA321467	SAMN04867630	2	2	2	2	57	2	2	2	53	53	49	38	2	North America	United States of America	Virginia	nasopharyngeal swab					2001		Cluster_I	no_sp	Unknown	ptxA1	ptxA1	ptxP3	ptxP3	fim2-1	fim2-1	fim3-2	fim3-2	prn2	prn2	fhaB1	fhaB1	N	POS	0	0
GCA_001686565.1	K416	MGT definition	PRJNA321467	SAMN04867632	2	2	2	8	59	2	2	2	55	55	51	40	2	North America	United States of America	Virginia	nasopharyngeal swab					2005		Cluster_I	SP14	Unknown	ptxA1	ptxA1	ptxP3	ptxP3	fim2-1	fim2-1	fim3-2	fim3-2	prn2	prn2	fhaB1	fhaB1	N	POS	0	0
GCA_001686585.1	K313	MGT definition	PRJNA321467	SAMN04867633	2	2	2	33	60	2	2	21	56	56	52	41	26	North America	United States of America	Virginia	nasopharyngeal swab					2010		Cluster_I	SP14	Unknown	ptxA1	ptxA1	ptxP3	ptxP3	fim2-1	fim2-1	fim3-2	fim3-2	prn2	prn2	fhaB1	fhaB1	N	POS	0	0
GCA_001686605.1	K315	MGT definition	PRJNA321467	SAMN04867628	2	2	2	32	58	2	2	2	54	54	50	39	2	North America	United States of America	Virginia	nasopharyngeal swab					2001		Cluster_I	no_sp	Unknown	ptxA1	ptxA1	ptxP3	ptxP3	fim2-1	fim2-1	fim3-2	fim3-2	prn2	prn2	fhaB1	fhaB1	N	POS	0	0
GCA_001686625.1	FR3056	MGT definition	PRJNA321467	SAMN04994865	2	6	13	34	61	6	8	14	57	57	53	42	27	North America	United States of America	Texas	nasopharyngeal swab					1977		Cluster_V	SP26	Unknown	ptxA2	ptxA2	ptxP1	ptxP1	fim2-1	fim2-1	fim3-1	fim3-1	prn1	prn1	fhaB1	fhaB1	N	POS	0	0
GCA_001988255.1		MGT definition	PRJNA279196	SAMN04221190	2	2	2	20	200	2	2	2	177	177	152	104	15	North America	United States of America	Massachusetts						2011		Cluster_I	SP14	Unknown	ptxA1	ptxA1	ptxP3	ptxP3	fim2-1	fim2-1	fim3-2	fim3-2	prn2	prn2	fhaB1	fhaB1	N	POS	0	0
GCA_001988275.1		MGT definition	PRJNA279196	SAMN04221191	2	2	2	8	201	2	2	2	178	178	153	105	58	North America	United States of America	California						2011		Cluster_I	SP14	Unknown	ptxA1	ptxA1	ptxP3	ptxP3	fim2-1	fim2-1	fim3-2	fim3-2	prn2	prn2	fhaB1	fhaB1	N	POS	0	0
GCA_002021795.1		MGT definition	PRJNA376518	SAMN06434363	1	1	1	67	241	1	1	37	212	212	177	117	62	Asia	Japan									no_cluster	no_sp	Unknown	ptxA2	ptxA2	ptxP1	ptxP1	fim2-1	fim2-1	fim3-1	fim3-1	prn1	prn1	fhaB1	fhaB1	N	POS	0	0
GCA_002859565.1		MGT definition	PRJNA279196	SAMN05948795	2	2	12	47	265	2	7	9	231	231	36	12	2	North America	United States of America	Connecticut						2012		Cluster_I	SP13	Unknown	ptxA1	ptxA1	ptxP3	ptxP3	fim2-1	fim2-1	fim3-1	fim3-1	prn2	prn2	fhaB1	fhaB1	N	NEG	0	24
GCA_003355025.1		MGT definition	PRJNA478201	SAMN09721533	83	2	11	74	280	2	2	2	244	244	201	30	2	Europe	United Kingdom	Slough					2012-03-06	2012	3	Cluster_I	SP16	Unknown	ptxA1	ptxA1	ptxP3	ptxP3	fim2-1	fim2-1	fim3-2	fim3-2	prn2	prn2	fhaB1	fhaB1	N	POS	0	0
GCA_003355045.1		MGT definition	PRJNA478201	SAMN09721534	83	2	11	74	281	2	2	2	245	245	202	30	2	Europe	United Kingdom	Slough	nasopharynx				2012-03-05	2012	3	Cluster_I	SP16	Unknown	ptxA1	ptxA1	ptxP3	ptxP3	fim2-1	fim2-1	fim3-2	fim3-2	prn2	prn2	fhaB1	fhaB1	N	POS	0	0
GCA_003355065.1		MGT definition	PRJNA478201	SAMN09721535	83	2	11	74	282	2	2	2	246	246	202	30	2	Europe	United Kingdom	Southampton	nasopharynx				2012-03-14	2012	3	Cluster_I	SP16	Unknown	ptxA1	ptxA1	ptxP3	ptxP3	fim2-1	fim2-1	fim3-2	fim3-2	prn2	prn2	fhaB1	fhaB1	N	POS	0	0
GCA_003355085.1		MGT definition	PRJNA478201	SAMN09721537	2	2	7	11	283	2	7	8	15	15	15	15	2	Europe	United Kingdom	Bristol	nasopharynx				2012-06-06	2012	6	Cluster_I	SP13	Unknown	ptxA1	ptxA1	ptxP3	ptxP3	fim2-1	fim2-1	fim3-1	fim3-1	prn2	prn2	fhaB1	fhaB1	N	POS	0	0
GCA_003431345.1		MGT definition	PRJNA486745	SAMN09862822	1	1	1	1	34	1	1	1	33	33	31	28	18	Asia	Japan							1954		no_cluster	no_sp	Unknown	ptxA2	ptxA2	ptxP1	ptxP1	fim2-1	fim2-1	fim3-1	fim3-1	prn1	prn1	fhaB1	fhaB1	N	POS	0	0
GCA_003431425.1		MGT definition	PRJNA486745	SAMN09862835	None	2	7	75	284	2	7	41	248	248	203	129	68	Europe	France							2014		Cluster_I	SP13	Unknown	ptxA1	ptxA1	ptxP3	ptxP3	fim2-1	fim2-1	fim3-1	fim3-1	prn1006	prn2	fhaB1	fhaB1	-	?	0	complex_546_CT>GGC_frameshift
GCA_003855595.1		MGT definition	PRJNA506315	SAMN10457990	2	7	26	76	285	7	11	42	249	249	204	130	69	Asia	India	New Delhi						2017		no_cluster	SP18	Unknown	ptxA1	ptxA1	ptxP1	ptxP1	fim2-1	fim2-1	fim3-4	fim3-4	prn1	prn1	fhaB1	fhaB1	-	POS	0	0
GCA_003860305.1		MGT definition	PRJNA506314	SAMN10457989	2	7	26	77	286	7	11	42	250	250	205	131	70	Asia	India	New Delhi	NP swab					2017		no_cluster	SP18	Unknown	ptxA1	ptxA1	ptxP1	ptxP1	fim2-1	fim2-1	fim3-4	fim3-4	prn1	prn1	fhaB1	fhaB1	N	POS	0	0
GCA_004007275.1		MGT definition	PRJNA279196	SAMN08136983	2	2	7	11	294	2	7	8	256	256	211	15	2	North America	United States of America	Florida						2011		Cluster_I	SP13	Unknown	ptxA1	ptxA1	ptxP3	ptxP3	fim2-1	fim2-1	fim3-1	fim3-1	prn2	prn2	fhaB1	fhaB1	N	POS	0	0
GCA_004009315.1		MGT definition	PRJNA279196	SAMN08136984	2	2	2	44	147	2	2	2	136	136	121	85	50	North America	United States of America	Oregon						2011		Cluster_I	SP14	Unknown	ptxA1	ptxA1	ptxP3	ptxP3	fim2-1	fim2-1	fim3-2	fim3-2	prn2	prn2	fhaB1	fhaB1	N	NEG	0	24
GCA_004635505.1		MGT definition	PRJNA279196	SAMN08395646	2	2	12	48	235	2	7	9	206	206	36	12	2	North America	United States of America	Minnesota						2015		Cluster_I	SP13	Unknown	ptxA1	ptxA1	ptxP3	ptxP3	fim2-1	fim2-1	fim3-1	fim3-1	prn2	prn2	fhaB1	fhaB1	N	NEG	0	24
GCA_008330005.1		MGT definition	PRJNA530108	SAMN11295233	2	7	30	90	400	7	11	46	332	332	276	165	77	Asia	China	Beijing					2014-09-25	2014	9	no_cluster	SP18	Unknown	ptxA1	ptxA1	ptxP1	ptxP1	fim2-1	fim2-1	fim3-1	fim3-1	prn1	prn1	fhaB3	fhaB3	Y	POS	0	0
GCA_008816675.1		MGT definition	PRJNA279196	SAMN10176220	2	2	12	26	426	2	7	9	350	350	36	12	2	North America	United States of America	Colorado						2015		Cluster_I	SP13	Unknown	ptxA1	ptxA1	ptxP3	ptxP3	fim2-1	fim2-1	fim3-1	fim3-1	prn2	prn2	fhaB1	fhaB1	N	NEG	0	24
DRR015887		MGT definition		SAMD00011139	2	6	10	41	801	6	8	14	610	610	487	264	118											Cluster_V	SP27	Unknown	ptxA1000	ptxA2	ptxP1	ptxP1	fim2-1	fim2-1	fim3-1	fim3-1	prn1	prn1	fhaB1	fhaB1	N	POS	0	0
DRR015965		MGT definition		SAMD00016397	24	4	5	5	802	4	5	5	611	611	488	5	5											no_cluster	no_sp	Unknown	ptxA5	ptxA5	ptxP4	ptxP4	fim2-1	fim2-1	fim3-1	fim3-1	prn6	prn6	fhaB2	fhaB2	N	POS	0	0
DRR165176		MGT definition		SAMD00156475	2	2	7	82	1650	2	7	9	1266	1266	731	12	2	Asia	Japan	Shizuoka			Homo sapiens			2011		Cluster_I	SP13	Unknown	ptxA1	ptxA1	ptxP3	ptxP3	fim2-1	fim2-1	fim3-1	fim3-1	prn2	prn2	fhaB1	fhaB1	N	POS	0	0
DRR165177		MGT definition		SAMD00156476	2	2	9	183	1651	2	2	74	1267	1267	1032	459	2	Asia	Japan	Shimane			Homo sapiens			2011		Cluster_I	SP13	Unknown	ptxA1	ptxA1	ptxP3	ptxP3	fim2-1	fim2-1	fim3-1	fim3-1	prn2	prn2	fhaB1	fhaB1	N	POS	0	0
DRR165178		MGT definition		SAMD00156477	2	2	9	183	1652	2	2	74	848	848	716	461	2	Asia	Japan	Miyazaki			Homo sapiens			2011		Cluster_I	SP13	Unknown	ptxA1	ptxA1	ptxP3	ptxP3	fim2-1	fim2-1	fim3-1	fim3-1	prn2	prn2	fhaB1	fhaB1	N	POS	0	0
DRR165179		MGT definition		SAMD00156478	2	2	9	183	1653	2	2	74	851	851	718	461	2	Asia	Japan	Fukuoka			Homo sapiens			2011		Cluster_I	SP13	Unknown	ptxA1	ptxA1	ptxP3	ptxP3	fim2-1	fim2-1	fim3-1	fim3-1	prn2	prn2	fhaB1	fhaB1	N	POS	0	0
DRR165180		MGT definition		SAMD00156479	2	2	7	66	1654	2	7	9	439	439	27	12	2	Asia	Japan	Iwate			Homo sapiens			2012		Cluster_I	SP13	Unknown	ptxA1	ptxA1	ptxP3	ptxP3	fim2-1	fim2-1	fim3-1	fim3-1	prn2	prn2	fhaB1	fhaB1	N	POS	0	0
DRR165181		MGT definition		SAMD00156480	2	2	7	66	1050	2	7	9	855	855	27	12	2	Asia	Japan	Chiba			Homo sapiens			2012		Cluster_I	SP13	Unknown	ptxA1	ptxA1	ptxP3	ptxP3	fim2-1	fim2-1	fim3-1	fim3-1	prn2	prn2	fhaB1	fhaB1	N	POS	0	0
DRR165182		MGT definition		SAMD00156481	2	2	7	66	1051	2	7	9	439	439	27	12	2	Asia	Japan	Aichi			Homo sapiens			2012		Cluster_I	SP13	Unknown	ptxA1	ptxA1	ptxP3	ptxP3	fim2-1	fim2-1	fim3-1	fim3-1	prn2	prn2	fhaB1	fhaB1	N	POS	0	0
DRR165183		MGT definition		SAMD00156482	2	2	8	16	1655	2	7	12	1268	1268	1033	10	2	Asia	Japan	Saitama			Homo sapiens			2012		Cluster_I	SP13	Unknown	ptxA1	ptxA1	ptxP3	ptxP3	fim2-1	fim2-1	fim3-1	fim3-1	prn2	prn2	fhaB1	fhaB1	N	POS	0	0
DRR165184		MGT definition		SAMD00156483	2	2	7	66	1060	2	7	9	864	864	27	12	2	Asia	Japan	Osaka			Homo sapiens			2011		Cluster_I	SP13	Unknown	ptxA1	ptxA1	ptxP3	ptxP3	fim2-1	fim2-1	fim3-1	fim3-1	prn2	prn2	fhaB1	fhaB1	N	POS	0	0
DRR165185		MGT definition		SAMD00156484	2	2	7	82	1656	2	7	9	867	867	731	12	2	Asia	Japan	Osaka			Homo sapiens			2012		Cluster_I	SP13	Unknown	ptxA1	ptxA1	ptxP3	ptxP3	fim2-1	fim2-1	fim3-1	fim3-1	prn2	prn2	fhaB1	fhaB1	N	POS	0	0
DRR165186		MGT definition		SAMD00156485	2	2	7	82	1109	2	7	9	867	867	731	12	2	Asia	Japan	Fukushima			Homo sapiens			2012		Cluster_I	SP13	Unknown	ptxA1	ptxA1	ptxP3	ptxP3	fim2-1	fim2-1	fim3-1	fim3-1	prn2	prn2	fhaB1	fhaB1	N	POS	0	0
DRR165187		MGT definition		SAMD00156486	2	2	7	82	1657	2	7	9	1269	1269	1034	613	2	Asia	Japan	Hokkaido			Homo sapiens			2016		Cluster_I	SP13	Unknown	ptxA1	ptxA1	ptxP3	ptxP3	fim2-1	fim2-1	fim3-1	fim3-1	prn2	prn2	fhaB1	fhaB1	N	POS	0	0
DRR165188		MGT definition		SAMD00156487	2	2	7	66	1658	2	7	9	1270	1270	1035	496	2	Asia	Japan	Nagano			Homo sapiens			2016		Cluster_I	SP13	Unknown	ptxA1	ptxA1	ptxP3	ptxP3	fim2-1	fim2-1	fim3-1	fim3-1	prn2	prn2	fhaB1	fhaB1	N	POS	0	0
DRR165189		MGT definition		SAMD00156488	2	2	7	82	1659	2	7	9	867	867	731	12	2	Asia	Japan	Toyama			Homo sapiens			2015		Cluster_I	SP13	Unknown	ptxA1	ptxA1	ptxP3	ptxP3	fim2-1	fim2-1	fim3-1	fim3-1	prn2	prn2	fhaB1	fhaB1	N	POS	0	0
DRR165190		MGT definition		SAMD00156489	2	2	7	66	1660	2	7	9	1271	1271	1036	12	2	Asia	Japan	Tokyo			Homo sapiens			2016		Cluster_I	SP13	Unknown	ptxA1	ptxA1	ptxP3	ptxP3	fim2-1	fim2-1	fim3-1	fim3-1	prn2	prn2	fhaB1	fhaB1	N	POS	0	0
DRR165191		MGT definition		SAMD00156490	2	2	77	222	1661	2	2	8	1272	1272	1037	614	2	Asia	Japan	Mie			Homo sapiens			2016		Cluster_I	SP13	Unknown	ptxA1	ptxA1	ptxP3	ptxP3	fim2-1	fim2-1	fim3-1	fim3-1	prn2	prn2	fhaB1	fhaB1	N	POS	0	0
DRR165192		MGT definition		SAMD00156491	2	2	7	82	1662	2	7	9	1273	1273	1038	613	2	Asia	Japan	Hokkaido			Homo sapiens			2016		Cluster_I	SP13	Unknown	ptxA1	ptxA1	ptxP3	ptxP3	fim2-1	fim2-1	fim3-1	fim3-1	prn2	prn2	fhaB1	fhaB1	N	POS	0	0
DRR165193		MGT definition		SAMD00156492	2	2	7	184	1663	2	7	8	1274	1274	1039	471	2	Asia	Japan	Chiba			Homo sapiens			2016		Cluster_I	SP13	Unknown	ptxA1	ptxA1	ptxP3	ptxP3	fim2-1	fim2-1	fim3-1	fim3-1	prn2	prn2	fhaB1	fhaB1	N	POS	0	0
DRR165194		MGT definition		SAMD00156493	2	2	7	66	1664	2	7	9	1275	1275	1040	12	2	Asia	Japan	Chiba			Homo sapiens			2017		Cluster_I	SP13	Unknown	ptxA1	ptxA1	ptxP3	ptxP3	fim2-1	fim2-1	fim3-1	fim3-1	prn2	prn2	fhaB1	fhaB1	N	POS	0	0
DRR165195		MGT definition		SAMD00156494	2	2	7	223	1665	2	7	8	1276	1276	1041	471	2	Asia	Japan	Tokyo			Homo sapiens			2015		Cluster_I	SP13	Unknown	ptxA1	ptxA1	ptxP3	ptxP3	fim2-1	fim2-1	fim3-1	fim3-1	prn2	prn2	fhaB1	fhaB1	N	POS	0	0
ERR019585	IRE14-3	MGT definition	PRJEB2274	SAMEA751483	2	7	30	123	803	7	11	25	612	612	489	265	119											no_cluster	SP18	Unknown	ptxA1	ptxA1	ptxP1	ptxP1	fim2-1	fim2-1	fim3-1	fim3-1	prn1	prn1	fhaB3	fhaB3	N	POS	0	0
ERR019588	B4165	MGT definition	PRJEB2274	SAMEA751266	2	3	3	149	1667	3	3	3	1278	1278	1043	617	317	Europe	Poland				Homo sapiens			1997		no_cluster	no_sp	Unknown	ptxA1	ptxA1	ptxP1	ptxP1	fim2-1	fim2-1	fim3-1	fim3-1	prn2	prn2	fhaB1	fhaB1	N	?	0	del_1765_1938
ERR019589	IRE14-7	MGT definition	PRJEB2274	SAMEA751275	2	7	41	124	804	7	11	58	613	613	490	266	120	Africa	Senegal							1993		no_cluster	SP1	Unknown	ptxA1	ptxA1	ptxP1	ptxP1	fim2-1	fim2-1	fim3-1	fim3-1	prn1	prn1	fhaB1	fhaB1	N	?	0	possibleIS_1923_1957
ERR019590	FR1092	MGT definition	PRJEB2274	SAMEA751384	2	3	3	125	805	3	3	51	614	614	491	267	121	Europe	Poland							1997		Cluster_II	SP37	Unknown	ptxA1	ptxA1	ptxP1	ptxP1	fim2-1	fim2-1	fim3-1	fim3-1	prn2	prn2	fhaB1	fhaB1	N	POS	0	0
ERR019591	FR5894	MGT definition	PRJEB2274	SAMEA751386	2	8	33	94	1668	8	12	38	1279	1279	1044	618	318	Europe	Poland				Homo sapiens			1995		no_cluster	SP22	Unknown	ptxA1	ptxA1	ptxP1	ptxP1	fim2-1	fim2-1	fim3-1	fim3-1	prn1	prn1	fhaB1	fhaB1	N	?	0	del_1757_1819
ERR019592	FR5887	MGT definition	PRJEB2274	SAMEA751399	2	9	32	93	806	9	15	47	615	615	492	268	122	Europe	Poland							1967		no_cluster	no_sp	Unknown	ptxA2	ptxA2	ptxP1	ptxP1	fim2-1	fim2-1	fim3-1	fim3-1	prn1	prn1	fhaB1	fhaB1	N	?	0	del_1758_1923
ERR019593	FR5895	MGT definition	PRJEB2274	SAMEA751283	2	8	33	94	807	8	12	48	616	616	493	269	123	Europe	Poland							1998		no_cluster	no_sp	Unknown	ptxA1	ptxA1	ptxP1	ptxP1	fim2-1	fim2-1	fim3-1	fim3-1	prn1	prn1	fhaB1	fhaB1	N	?	0	possibleIS_1743_1762
ERR019595	FR5447	MGT definition	PRJEB2274	SAMEA751268	2	7	16	37	808	7	11	25	617	617	494	270	124	Europe	Poland							1974		no_cluster	SP1	Unknown	ptxA1	ptxA1	ptxP1	ptxP1	fim2-1	fim2-1	fim3-1	fim3-1	prn1	prn1	fhaB1	fhaB1	N	POS	0	0
ERR019596	FR5450	MGT definition	PRJEB2274	SAMEA751270	2	7	16	37	809	7	11	25	618	618	495	271	125	Europe	Poland							1974		no_cluster	SP1	Unknown	ptxA1	ptxA1	ptxP1	ptxP1	fim2-1	fim2-1	fim3-1	fim3-1	prn1	prn1	fhaB1	fhaB1	N	POS	0	0
ERR019598	IRE14-8	MGT definition	PRJEB2274	SAMEA751277	2	8	33	126	810	8	12	48	619	619	496	272	126	Europe	Poland							1997		no_cluster	SP22	Unknown	ptxA1	ptxA1	ptxP1	ptxP1	fim2-1	fim2-1	fim3-1	fim3-1	prn1	prn1	fhaB1	fhaB1	N	POS	0	0
ERR019600	FR5896	MGT definition	PRJEB2274	SAMEA751394	2	8	33	94	811	8	12	48	620	620	497	273	127	Europe	Poland							1997		no_cluster	no_sp	Unknown	ptxA1	ptxA1	ptxP1	ptxP1	fim2-1	fim2-1	fim3-1	fim3-1	prn1	prn1	fhaB1	fhaB1	N	?	0	del_1764_1817
ERR019601	B4262	MGT definition	PRJEB2274	SAMEA751388	2	8	33	168	1669	8	12	38	1280	1280	1045	619	319	Europe	Poland				Homo sapiens			1997		no_cluster	SP22	Unknown	ptxA1	ptxA1	ptxP1	ptxP1	fim2-1	fim2-1	fim3-1	fim3-1	prn1	prn1	fhaB1	fhaB1	N	?	0	del_1758_1824
ERR019602	IRE14-9	MGT definition	PRJEB2274	SAMEA751392	2	3	29	127	812	3	3	45	621	621	498	274	128	Europe	Poland							1998		no_cluster	SP11	Unknown	ptxA1	ptxA1	ptxP1	ptxP1	fim2-1	fim2-1	fim3-1	fim3-1	prn2	prn2	fhaB1	fhaB1	N	POS	0	0
ERR019604	I043	MGT definition	PRJEB2274	SAMEA751397	2	2	2	8	813	2	2	2	622	622	499	275	129	Europe	Poland							1999		Cluster_I	SP14	Unknown	ptxA1	ptxA1	ptxP3	ptxP3	fim2-1	fim2-1	fim3-2	fim3-2	prn2	prn2	fhaB1	fhaB1	N	POS	0	0
ERR019605	L15316	MGT definition	PRJEB2274	SAMEA751376	2	2	2	21	814	2	2	2	623	623	500	276	2	Europe	Poland							2000		Cluster_I	SP14	Unknown	ptxA1	ptxA1	ptxP3	ptxP3	fim2-1	fim2-1	fim3-2	fim3-2	prn2	prn2	fhaB1	fhaB1	N	POS	0	0
ERR028821	IRE15-2	MGT definition	PRJEB2274	SAMEA751292	2	3	3	128	815	3	3	3	624	624	501	277	130	Europe	Sweden							2004		no_cluster	SP11	Unknown	ptxA1	ptxA1	ptxP1	ptxP1	fim2-1	fim2-1	fim3-1	fim3-1	prn2	prn2	fhaB1	fhaB1	N	?	0	possibleIS_839_854
ERR028822	IRE15-9	MGT definition	PRJEB2274	SAMEA751359	2	3	3	129	816	3	3	3	625	625	502	278	131	Europe	Sweden				Homo sapiens			2004		no_cluster	SP11	Unknown	ptxA1	ptxA1	ptxP1	ptxP1	fim2-1	fim2-1	fim3-1	fim3-1	prn2	prn2	fhaB1	fhaB1	N	?	0	possibleIS_854_869
ERR028823	8105117	MGT definition	PRJEB2274	SAMEA751357	2	2	9	130	817	2	2	13	626	626	503	279	132	Europe	Sweden							1999		Cluster_I	SP13	Unknown	ptxA1	ptxA1	ptxP3	ptxP3	fim2-1	fim2-1	fim3-1	fim3-1	prn2	prn2	fhaB1	fhaB1	N	?	0	possibleIS_839_854
ERR028826	IRE15-4	MGT definition	PRJEB2274	SAMEA751288	2	3	3	128	819	3	3	3	628	628	505	281	134	Europe	Sweden				Homo sapiens			2000		no_cluster	SP11	Unknown	ptxA1	ptxA1	ptxP1	ptxP1	fim2-1	fim2-1	fim3-1	fim3-1	prn2	prn2	fhaB1	fhaB1	N	?	0	IS_1772_1777
ERR028828	IRE15-5	MGT definition	PRJEB2274	SAMEA751343	2	3	3	128	820	3	3	3	629	629	506	282	135	Europe	Sweden				Homo sapiens			2002		no_cluster	SP11	Unknown	ptxA1	ptxA1	ptxP1	ptxP1	fim2-1	fim2-1	fim3-1	fim3-1	prn2	prn2	fhaB1	fhaB1	N	POS	0	0
ERR028829	SEAT0004-PE-IL54-1	MGT definition	PRJEB2274	SAMEA751294	2	2	9	15	821	2	2	13	630	630	507	283	2	Europe	Sweden							1999		Cluster_I	SP13	Unknown	ptxA1	ptxA1	ptxP3	ptxP3	fim2-1	fim2-1	fim3-1	fim3-1	prn2	prn2	fhaB1	fhaB1	N	POS	0	0
ERR028830	8105120	MGT definition	PRJEB2274	SAMEA751296	2	2	9	132	822	2	2	13	631	631	508	284	136	Europe	Sweden							2004		Cluster_I	SP13	Unknown	ptxA1	ptxA1	ptxP3	ptxP3	fim2-1	fim2-1	fim3-1	fim3-1	prn2	prn2	fhaB1	fhaB1	N	POS	0	0
ERR028831	CHLA26-PE-IL23-1	MGT definition	PRJEB2274	SAMEA751307	2	2	9	15	823	2	2	13	632	632	509	285	132	Europe	Sweden							2006		Cluster_I	SP13	Unknown	ptxA1	ptxA1	ptxP3	ptxP3	fim2-1	fim2-1	fim3-1	fim3-1	prn2	prn2	fhaB1	fhaB1	N	POS	0	0
ERR028832	FR3927	MGT definition	PRJEB2274	SAMEA751309	2	2	2	80	824	2	2	2	633	633	510	286	2	Europe	Sweden							2004		Cluster_I	no_sp	Unknown	ptxA1	ptxA1	ptxP3	ptxP3	fim2-1	fim2-1	fim3-2	fim3-2	prn2	prn2	fhaB1	fhaB1	N	POS	0	0
ERR028834	IRE16-18	MGT definition	PRJEB2274	SAMEA751353	24	4	5	133	825	4	16	5	634	634	511	287	137	Europe	France				Homo sapiens			1993		no_cluster	no_sp	Unknown	ptxA5	ptxA5	ptxP4	ptxP4	fim2-1	fim2-1	fim3-1	fim3-1	prn6	prn6	fhaB2	fhaB2	N	POS	0	0
ERR028835	I991	MGT definition	PRJEB2274	SAMEA751415	2	2	7	11	826	2	7	8	635	635	512	288	2	Europe	France							2005		Cluster_I	SP13	Unknown	ptxA1	ptxA1	ptxP3	ptxP3	fim2-1	fim2-1	fim3-1	fim3-1	prn2	prn2	fhaB1	fhaB1	N	POS	0	0
ERR028836	NT220041U	MGT definition	PRJEB2274	SAMEA751417	2	2	7	60	827	2	7	8	636	636	513	289	2	Europe	France				Homo sapiens			2007		Cluster_I	SP13	Unknown	ptxA1	ptxA1	ptxP3	ptxP3	fim2-1	fim2-1	fim3-1	fim3-1	prn2	prn2	fhaB1	fhaB1	N	POS	0	0
ERR028837	IRE16-19	MGT definition	PRJEB2274	SAMEA751350	2	11	43	134	828	11	3	3	637	637	514	290	138	Europe	France				Homo sapiens			1993		no_cluster	SP11	Unknown	ptxA1	ptxA1	ptxP1	ptxP1	fim2-1	fim2-1	fim3-1	fim3-1	prn2	prn2	fhaB1	fhaB1	-	?	0	possibleIS_1783_1801
ERR028838	FR4896	MGT definition	PRJEB2274	SAMEA751348	2	6	10	135	829	6	8	14	638	638	515	291	139	Europe	France				Homo sapiens			1995		Cluster_V	SP27	Unknown	ptxA2	ptxA2	ptxP1	ptxP1	fim2-1	fim2-1	fim3-1	fim3-1	prn1	prn1	fhaB1	fhaB1	N	POS	0	0
ERR028840	I130	MGT definition	PRJEB2274	SAMEA751374	2	2	2	8	831	2	2	2	640	640	517	293	141	Europe	France							1999		Cluster_I	SP14	Unknown	ptxA1	ptxA1	ptxP3	ptxP3	fim2-1	fim2-1	fim3-2	fim3-2	prn2	prn2	fhaB1	fhaB1	N	?	0	possibleIS_1768_1781
ERR028841	I144	MGT definition	PRJEB2274	SAMEA751372	2	2	2	8	832	2	2	2	641	641	518	10	2	Europe	France							2000		Cluster_I	SP14	Unknown	ptxA1	ptxA1	ptxP3	ptxP3	fim2-1	fim2-1	fim3-2	fim3-2	prn2	prn2	fhaB1	fhaB1	N	POS	0	0
ERR028842	IRE16-2	MGT definition	PRJEB2274	SAMEA751409	2	7	26	137	833	7	11	42	642	642	519	294	142	Europe	France							2002		no_cluster	SP18	Unknown	ptxA1	ptxA1	ptxP1	ptxP1	fim2-1	fim2-1	fim3-4	fim3-4	prn1	prn1	fhaB1	fhaB1	N	POS	0	0
ERR028843	J534	MGT definition	PRJEB2274	SAMEA751411	2	2	2	13	834	2	2	2	643	643	520	295	2	Europe	France							2004		Cluster_I	SP14	Unknown	ptxA1	ptxA1	ptxP3	ptxP3	fim2-1	fim2-1	fim3-2	fim3-2	prn2	prn2	fhaB1	fhaB1	N	POS	0	0
ERR028844	L15360	MGT definition	PRJEB2274	SAMEA751413	2	2	2	21	835	2	2	2	644	644	521	296	2	Europe	France							2004		Cluster_I	SP14	Unknown	ptxA1	ptxA1	ptxP3	ptxP3	fim2-1	fim2-1	fim3-2	fim3-2	prn2	prn2	fhaB1	fhaB1	N	POS	0	0
ERR028847	767	MGT definition	PRJEB2274	SAMEA751471	2	7	37	111	836	7	11	54	645	645	522	297	143	Oceania	Australia							2006		no_cluster	SP7	Unknown	ptxA1	ptxA1	ptxP1	ptxP1	fim2-1	fim2-1	fim3-1	fim3-1	prn1	prn1	fhaB1	fhaB1	N	POS	0	0
ERR028848	FR1141	MGT definition	PRJEB2274	SAMEA751470	2	3	3	138	837	3	3	3	646	646	523	298	144	Oceania	Australia							1997		Cluster_II	no_sp	Unknown	ptxA1	ptxA1	ptxP1	ptxP1	fim2-1	fim2-1	fim3-1	fim3-1	prn2	prn2	fhaB1	fhaB1	N	?	0	possibleIS_1762_1778
ERR028852	FR5473	MGT definition	PRJEB2274	SAMEA751403	2	7	23	70	839	7	11	25	648	648	525	300	146	Oceania	Australia				Homo sapiens			2000		no_cluster	SP18	Unknown	ptxA1	ptxA1	ptxP1	ptxP1	fim2-1	fim2-1	fim3-1	fim3-1	prn1	prn1	fhaB1	fhaB1	N	?	0	possibleIS_1747_1763
ERR028853	FR3020	MGT definition	PRJEB2274	SAMEA751405	2	8	22	69	840	8	12	38	649	649	526	301	147	Oceania	Australia				Homo sapiens			2000		Cluster_IV	no_sp	Unknown	ptxA1	ptxA1	ptxP1	ptxP1	fim2-2	fim2-1	fim3-1	fim3-1	prn1	prn1	fhaB1	fhaB1	N	?	0	possibleIS_1757_1766
ERR028854	FR1164	MGT definition	PRJEB2274	SAMEA751475	2	7	16	37	841	7	11	25	650	650	527	302	148	Oceania	Australia							2000		Cluster_III	SP5	Unknown	ptxA1	ptxA1	ptxP1	ptxP1	fim2-1	fim2-1	fim3-1	fim3-1	prn1	prn1	fhaB1	fhaB1	N	POS	0	0
ERR028855	FR1169	MGT definition	PRJEB2274	SAMEA751474	2	7	16	37	842	7	11	25	651	651	528	302	148	Oceania	Australia							2002		Cluster_III	no_sp	Unknown	ptxA1	ptxA1	ptxP1	ptxP1	fim2-1	fim2-1	fim3-1	fim3-1	prn1	prn1	fhaB1	fhaB1	N	POS	0	0
ERR028856	FR1042	MGT definition	PRJEB2274	SAMEA751477	2	3	3	110	843	3	3	51	652	652	529	232	105	Oceania	Australia							2004		Cluster_II	SP39	Unknown	ptxA1	ptxA1	ptxP1	ptxP1	fim2-1	fim2-1	fim3-1	fim3-1	prn2	prn2	fhaB1	fhaB1	N	POS	0	0
ERR028857	761	MGT definition	PRJEB2274	SAMEA751476	2	3	3	107	844	3	3	52	653	653	530	219	99	Oceania	Australia							2004		no_cluster	no_sp	Unknown	ptxA1	ptxA1	ptxP1	ptxP1	fim2-1	fim2-1	fim3-1	fim3-1	prn2	prn2	fhaB1	fhaB1	N	POS	0	0
ERR028859	FR1113	MGT definition	PRJEB2274	SAMEA751472	2	3	3	125	845	3	3	3	654	654	531	303	149	Oceania	Australia				Homo sapiens			1995		Cluster_II	SP37	Unknown	ptxA1	ptxA1	ptxP1	ptxP1	fim2-1	fim2-1	fim3-1	fim3-1	prn2	prn2	fhaB1	fhaB1	N	?	0	possibleIS_1772_1773
ERR028860	IRE16-24	MGT definition	PRJEB2274	SAMEA751508	2	8	33	140	846	8	12	38	655	655	532	304	150	Oceania	Australia							1971		no_cluster	SP40	Unknown	ptxA6	ptxA6	ptxP1	ptxP1	fim2-1	fim2-1	fim3-1	fim3-1	prn1	prn1	fhaB1	fhaB1	N	POS	0	0
ERR028861	IRE16-3	MGT definition	PRJEB2274	SAMEA751509	2	7	37	141	847	7	11	62	656	656	533	305	151	Oceania	Australia							1971		no_cluster	SP6	Unknown	ptxA1	ptxA1	ptxP1	ptxP1	fim2-1	fim2-1	fim3-1	fim3-1	prn1	prn1	fhaB1	fhaB1	N	?	0	possibleIS_1750_1764
ERR028862	IRE16-25	MGT definition	PRJEB2274	SAMEA751520	2	8	33	140	848	8	12	38	657	657	534	306	152	Oceania	Australia				Homo sapiens			1989		no_cluster	SP40	Unknown	ptxA6	ptxA6	ptxP1	ptxP1	fim2-1	fim2-1	fim3-1	fim3-1	prn1	prn1	fhaB1	fhaB1	N	POS	0	0
ERR028864	FR1129	MGT definition	PRJEB2274	SAMEA751479	2	3	3	136	849	3	3	3	658	658	535	307	149	Oceania	Australia				Homo sapiens			1989		Cluster_II	SP37	Unknown	ptxA1	ptxA1	ptxP1	ptxP1	fim2-1	fim2-1	fim3-1	fim3-1	prn2	prn2	fhaB1	fhaB1	N	?	0	possibleIS_1774_1781
ERR028866	BP8	MGT definition	PRJEB2274	SAMEA751515	2	2	21	64	850	2	2	13	659	659	536	308	154	Oceania	Australia							1997		Cluster_I	SP12	Unknown	ptxA1	ptxA1	ptxP3	ptxP3	fim2-1	fim2-1	fim3-1	fim3-1	prn2	prn2	fhaB1	fhaB1	N	?	0	possibleIS_839_854
ERR028867	FR5451	MGT definition	PRJEB2274	SAMEA751512	2	7	16	37	851	7	11	25	660	660	537	309	155	Oceania	Australia							1977		no_cluster	SP1	Unknown	ptxA1	ptxA1	ptxP1	ptxP1	fim2-1	fim2-1	fim3-1	fim3-1	prn1	prn1	fhaB1	fhaB1	N	POS	0	0
ERR028868	FR5452	MGT definition	PRJEB2274	SAMEA751513	2	7	16	37	852	7	11	25	661	661	538	310	156	Oceania	Australia							1974		no_cluster	SP1	Unknown	ptxA1	ptxA1	ptxP1	ptxP1	fim2-1	fim2-1	fim3-1	fim3-1	prn1	prn1	fhaB1	fhaB1	N	POS	0	0
ERR028869	FR3021	MGT definition	PRJEB2274	SAMEA751510	2	8	22	69	853	8	12	38	662	662	539	311	64	Oceania	Australia							1997		Cluster_IV	no_sp	Unknown	ptxA1	ptxA1	ptxP1	ptxP1	fim2-2	fim2-1	fim3-1	fim3-1	prn1	prn1	fhaB1	fhaB1	N	POS	0	0
ERR028870	IRE16-4	MGT definition	PRJEB2274	SAMEA751511	2	8	33	142	854	8	12	38	663	663	540	312	158	Oceania	Australia							1977		no_cluster	SP22	Unknown	ptxA1	ptxA1	ptxP1	ptxP1	fim2-1	fim2-1	fim3-1	fim3-1	prn1	prn1	fhaB1	fhaB1	N	POS	0	0
ERR028872	FR1123	MGT definition	PRJEB2274	SAMEA751521	2	3	3	125	855	3	3	3	664	664	541	313	149	Oceania	Australia				Homo sapiens			1990		Cluster_II	SP37	Unknown	ptxA1	ptxA1	ptxP1	ptxP1	fim2-1	fim2-1	fim3-1	fim3-1	prn2	prn2	fhaB1	fhaB1	N	?	0	del_1778_1835
ERR028873	FR3026	MGT definition	PRJEB2274	SAMEA751506	2	8	22	69	856	8	12	38	665	665	542	314	64	Oceania	Australia							2002		Cluster_IV	no_sp	Unknown	ptxA1	ptxA1	ptxP1	ptxP1	fim2-2	fim2-1	fim3-1	fim3-1	prn1	prn1	fhaB1	fhaB1	N	POS	0	0
ERR028874	IRE16-7	MGT definition	PRJEB2274	SAMEA751507	2	7	37	143	857	7	11	63	666	666	543	315	159	Oceania	Australia				Homo sapiens					no_cluster	SP6	Unknown	ptxA1	ptxA1	ptxP1	ptxP1	fim2-1	fim2-1	fim3-1	fim3-1	prn1	prn1	fhaB1	fhaB1	N	?	0	possibleIS_1746_1763
ERR028875	1361869	MGT definition	PRJEB2274	SAMEA751459	None	2	11	98	858	2	2	2	667	667	544	30	2	Oceania	Australia				Homo sapiens			2007		Cluster_I	SP16	Unknown	ptxA1	ptxA1	ptxP3	ptxP3	fim2-1	fim2-1	fim3-2	fim3-2	prn2	prn2	fhaB1	fhaB1	N	?	0	possibleIS_1769_1778
ERR028877	FR3029	MGT definition	PRJEB2274	SAMEA751502	2	8	22	144	859	8	12	38	668	668	545	316	147	Oceania	Australia				Homo sapiens			1998		Cluster_IV	no_sp	Unknown	ptxA1	ptxA1	ptxP1	ptxP1	fim2-2	fim2-1	fim3-1	fim3-1	prn1	prn1	fhaB1	fhaB1	N	?	0	del_1723_1755
ERR028879	FR3022	MGT definition	PRJEB2274	SAMEA751500	2	8	22	69	860	8	12	38	669	669	546	314	64	Oceania	Australia							1996		Cluster_IV	no_sp	Unknown	ptxA1	ptxA1	ptxP1	ptxP1	fim2-2	fim2-1	fim3-1	fim3-1	prn1	prn1	fhaB1	fhaB1	N	POS	0	0
ERR028880	FR3018	MGT definition	PRJEB2274	SAMEA751183	2	7	16	145	861	7	11	25	670	670	547	317	148	Oceania	Australia							1995		Cluster_III	SP3	Unknown	ptxA1	ptxA1	ptxP1	ptxP1	fim2-1	fim2-1	fim3-1	fim3-1	prn1	prn1	fhaB1	fhaB1	N	POS	0	0
ERR028881	IRE16-11	MGT definition	PRJEB2274	SAMEA751337	2	3	3	129	862	3	3	3	671	671	548	318	161	Oceania	Australia							1998		no_cluster	no_sp	Unknown	ptxA1	ptxA1	ptxP1	ptxP1	fim2-1	fim2-1	fim3-1	fim3-1	prn2	prn2	fhaB1	fhaB1	N	POS	0	0
ERR028882	776	MGT definition	PRJEB2274	SAMEA751155	2	3	3	120	863	3	3	57	672	672	549	319	162	Oceania	Australia							2000		no_cluster	SP11	Unknown	ptxA1	ptxA1	ptxP1	ptxP1	fim2-1	fim2-1	fim3-1	fim3-1	prn2	prn2	fhaB1	fhaB1	N	POS	0	0
ERR028886	777	MGT definition	PRJEB2274	SAMEA751166	2	3	3	120	865	3	3	57	674	674	551	321	163	Asia	Taiwan							2007		no_cluster	SP11	Unknown	ptxA1	ptxA1	ptxP1	ptxP1	fim2-1	fim2-1	fim3-1	fim3-1	prn2	prn2	fhaB1	fhaB1	N	POS	0	0
ERR028887	unspecified	MGT definition	PRJEB2274	SAMEA751494	2	2	21	146	866	2	2	64	675	675	552	322	164	Asia	Taiwan							2007		Cluster_I	SP12	Unknown	ptxA1	ptxA1	ptxP3	ptxP3	fim2-1	fim2-1	fim3-1	fim3-1	prn2	prn2	fhaB1	fhaB1	N	?	0	possibleIS_839_841
ERR028892	CHLA0011-PE-IL53-1	MGT definition	PRJEB2274	SAMEA751457	2	2	9	15	867	2	2	13	676	676	553	323	165	Asia	Taiwan							2005		Cluster_I	SP13	Unknown	ptxA1	ptxA1	ptxP3	ptxP3	fim2-1	fim2-1	fim3-1	fim3-1	prn2	prn2	fhaB1	fhaB1	N	POS	0	0
ERR028893	unspecified	MGT definition	PRJEB2274	SAMEA751456	2	2	44	147	868	2	2	2	677	677	554	324	166	Asia	Taiwan							2006		Cluster_I	SP14	Unknown	ptxA1	ptxA1	ptxP3	ptxP3	fim2-1	fim2-1	fim3-2	fim3-2	prn2	prn2	fhaB1	fhaB1	N	POS	0	0
ERR028894	I355	MGT definition	PRJEB2274	SAMEA751467	2	2	2	8	869	2	2	2	678	678	555	325	2	Asia	Taiwan							2006		Cluster_I	SP14	Unknown	ptxA1	ptxA1	ptxP3	ptxP3	fim2-1	fim2-1	fim3-2	fim3-2	prn2	prn2	fhaB1	fhaB1	N	POS	0	0
ERR028895	unspecified	MGT definition	PRJEB2274	SAMEA751466	2	2	2	148	870	2	2	2	679	679	556	326	167	Asia	Taiwan							2007		Cluster_I	SP14	Unknown	ptxA1	ptxA1	ptxP3	ptxP3	fim2-1	fim2-1	fim3-2	fim3-2	prn1	prn2	fhaB1	fhaB1	N	POS	0	0
ERR029293	FR3013	MGT definition	PRJEB2274	SAMEA751498	2	7	16	37	872	7	11	25	681	681	558	328	169	Europe	Italy				Homo sapiens			1994		Cluster_III	SP3	Unknown	ptxA1	ptxA1	ptxP1	ptxP1	fim2-1	fim2-1	fim3-1	fim3-1	prn1	prn1	fhaB1	fhaB1	N	?	0	possibleIS_1752_1764
ERR029294	B4171	MGT definition	PRJEB2274	SAMEA751497	2	3	3	149	873	3	3	3	682	682	559	329	170	Europe	Italy							1994		no_cluster	no_sp	Unknown	ptxA1	ptxA1	ptxP1	ptxP1	fim2-1	fim2-1	fim3-1	fim3-1	prn2	prn2	fhaB1	fhaB1	N	POS	0	0
ERR029296	B4209	MGT definition	PRJEB2274	SAMEA751139	2	3	45	150	874	3	3	3	683	683	560	330	171	Europe	Italy							1994		no_cluster	SP11	Unknown	ptxA1	ptxA1	ptxP1	ptxP1	fim2-1	fim2-1	fim3-1	fim3-1	prn2	prn2	fhaB1	fhaB1	N	POS	0	0
ERR029298	IRE16-21	MGT definition	PRJEB2274	SAMEA751137	2	3	3	138	875	3	3	3	684	684	561	331	172	Europe	Italy							1994		no_cluster	SP11	Unknown	ptxA1	ptxA1	ptxP1	ptxP1	fim2-1	fim2-1	fim3-1	fim3-1	prn2	prn2	fhaB1	fhaB1	N	POS	0	0
ERR029299	B4170	MGT definition	PRJEB2274	SAMEA751138	2	3	3	149	876	3	3	3	685	685	562	332	173	Europe	Italy							1994		no_cluster	SP11	Unknown	ptxA1	ptxA1	ptxP1	ptxP1	fim2-1	fim2-1	fim3-1	fim3-1	prn2	prn2	fhaB1	fhaB1	N	POS	0	0
ERR029301	B4216	MGT definition	PRJEB2274	SAMEA751142	2	3	46	151	878	3	3	3	687	687	564	334	175	Europe	Italy							1994		no_cluster	no_sp	Unknown	ptxA1	ptxA1	ptxP1	ptxP1	fim2-1	fim2-1	fim3-1	fim3-1	prn2	prn2	fhaB1	fhaB1	N	?	0	possibleIS_1754_1772
ERR029302	IRE16-12	MGT definition	PRJEB2274	SAMEA751496	2	3	3	129	879	3	3	3	688	688	565	335	176	Europe	Italy							1994		no_cluster	SP11	Unknown	ptxA1	ptxA1	ptxP1	ptxP1	fim2-1	fim2-1	fim3-1	fim3-1	prn2	prn2	fhaB1	fhaB1	N	?	0	possibleIS_854_869
ERR029305	FR5354	MGT definition	PRJEB2274	SAMEA751491	1	1	1	1	881	1	1	1	690	690	567	337	18	Asia	Japan				Homo sapiens			1998		no_cluster	no_sp	Unknown	ptxA2	ptxA2	ptxP1	ptxP1	fim2-1	fim2-1	fim3-1	fim3-1	prn1	prn1	fhaB1	fhaB1	N	?	0	possibleIS_1752_1766
ERR029307	FR5355	MGT definition	PRJEB2274	SAMEA751489	1	1	1	1	883	1	1	1	692	692	31	28	18	Asia	Japan							1999		no_cluster	no_sp	Unknown	ptxA2	ptxA2	ptxP1	ptxP1	fim2-1	fim2-1	fim3-1	fim3-1	prn1	prn1	fhaB1	fhaB1	N	POS	0	0
ERR029309	IRE16-13	MGT definition	PRJEB2274	SAMEA751449	2	3	3	129	884	3	3	3	693	693	570	339	179	Europe	Italy							1994		no_cluster	SP11	Unknown	ptxA1	ptxA1	ptxP1	ptxP1	fim2-1	fim2-1	fim3-1	fim3-1	prn2	prn2	fhaB1	fhaB1	N	?	0	possibleIS_839_854
ERR029310	FR1125	MGT definition	PRJEB2274	SAMEA751452	2	3	3	125	885	3	3	3	694	694	571	340	180	Europe	Italy				Homo sapiens			1995		Cluster_II	SP37	Unknown	ptxA1	ptxA1	ptxP1	ptxP1	fim2-1	fim2-1	fim3-1	fim3-1	prn2	prn2	fhaB1	fhaB1	N	?	0	possibleIS_1775_1781
ERR029311	FR3635	MGT definition	PRJEB2274	SAMEA751451	2	6	13	34	886	6	8	14	695	695	572	341	181	Asia	Japan							1988		Cluster_V	SP26	Unknown	ptxA2	ptxA2	ptxP1	ptxP1	fim2-1	fim2-1	fim3-1	fim3-1	prn1	prn1	fhaB1	fhaB1	N	?	0	possibleIS_1745_1763
ERR029312	FR4903	MGT definition	PRJEB2274	SAMEA751448	2	6	13	154	887	6	8	14	696	696	573	342	182	Asia	Japan							1991		Cluster_V	SP26	Unknown	ptxA2	ptxA2	ptxP1	ptxP1	fim2-1	fim2-1	fim3-1	fim3-1	prn1	prn1	fhaB1	fhaB1	N	POS	0	0
ERR029314	unspecified	MGT definition	PRJEB2274	SAMEA751493	2	2	21	146	889	2	2	64	698	698	575	344	184	Asia	Japan							1995		Cluster_I	SP12	Unknown	ptxA1	ptxA1	ptxP3	ptxP3	fim2-1	fim2-1	fim3-1	fim3-1	prn2	prn2	fhaB1	fhaB1	N	POS	0	0
ERR029315	FR3658	MGT definition	PRJEB2274	SAMEA751522	2	6	13	34	890	6	8	14	699	699	576	345	185	Asia	Japan							1996		Cluster_V	SP26	Unknown	ptxA2	ptxA2	ptxP1	ptxP1	fim2-1	fim2-1	fim3-1	fim3-1	prn1	prn1	fhaB1	fhaB1	N	POS	0	0
ERR029318	B4221	MGT definition	PRJEB2274	SAMEA751130	2	7	49	155	891	7	11	25	700	700	577	346	186	South America	Argentina							2000		no_cluster	SP18	Unknown	ptxA1	ptxA1	ptxP1	ptxP1	fim2-1	fim2-1	fim3-1	fim3-1	prn1	prn1	fhaB0	fhaB1	N	?	0	del_1767_1923
ERR029319	FR5476	MGT definition	PRJEB2274	SAMEA751129	2	7	23	70	892	7	11	25	701	701	578	347	187	South America	Argentina				Homo sapiens			2001		no_cluster	SP18	Unknown	ptxA1	ptxA1	ptxP1	ptxP1	fim2-1	fim2-1	fim3-1	fim3-1	prn1	prn1	fhaB1	fhaB1	N	?	0	possibleIS_1751_1766
ERR029321	768	MGT definition	PRJEB2274	SAMEA751488	2	7	37	111	893	7	11	54	702	702	579	348	188	Asia	Japan				Homo sapiens			2003		no_cluster	no_sp	Unknown	ptxA1	ptxA1	ptxP1	ptxP1	fim2-1	fim2-1	fim3-1	fim3-1	prn1	prn1	fhaB1	fhaB1	N	POS	0	0
ERR029323	CDCBPH939-PE-IL60-1	MGT definition	PRJEB2274	SAMEA751486	2	2	2	8	894	2	2	2	703	703	580	349	189	Asia	Japan							2004		Cluster_I	SP14	Unknown	ptxA1	ptxA1	ptxP3	ptxP3	fim2-1	fim2-1	fim3-2	fim3-2	prn2	prn2	fhaB1	fhaB1	N	?	0	del_1778_1938
ERR029324	FR4740	MGT definition	PRJEB2274	SAMEA751127	2	6	10	114	895	6	8	14	704	704	581	350	14	Asia	Japan							2006		Cluster_V	SP27	Unknown	ptxA2	ptxA2	ptxP1	ptxP1	fim2-1	fim2-1	fim3-1	fim3-1	prn1	prn1	fhaB1	fhaB1	N	NEG	0	15
ERR029325	769	MGT definition	PRJEB2274	SAMEA751126	2	7	37	111	896	7	11	54	705	705	582	348	188	Asia	Japan							2006		no_cluster	no_sp	Unknown	ptxA1	ptxA1	ptxP1	ptxP1	fim2-1	fim2-1	fim3-1	fim3-1	prn1	prn1	fhaB1	fhaB1	N	POS	0	0
ERR029326	NT220303A	MGT definition	PRJEB2274	SAMEA751125	2	2	9	156	897	2	2	66	706	706	583	351	191	South America	Argentina							2000		Cluster_I	SP13	Unknown	ptxA1	ptxA1	ptxP3	ptxP3	fim2-1	fim2-1	fim3-0	fim3-1	prn2	prn2	fhaB1	fhaB1	N	POS	0	0
ERR029327	B4222	MGT definition	PRJEB2274	SAMEA751131	24	4	5	157	898	4	5	5	707	707	584	352	5	South America	Argentina				Homo sapiens			2000		no_cluster	no_sp	Unknown	ptxA5	ptxA5	ptxP4	ptxP4	fim2-1	fim2-1	fim3-1	fim3-1	prn6	prn6	fhaB2	fhaB2	N	POS	0	0
ERR029332	unspecified	MGT definition	PRJEB2274	SAMEA751164	2	12	50	158	900	12	2	2	709	709	586	354	2	Europe	Denmark							2002		Cluster_I	SP14	Unknown	ptxA1	ptxA1	ptxP3	ptxP3	fim2-1	fim2-1	fim3-2	fim3-2	prn2	prn2	fhaB1	fhaB1	N	POS	0	0
ERR029336	FR5905	MGT definition	PRJEB2274	SAMEA751161	2	2	2	8	902	2	2	2	711	711	588	356	192	Europe	Finland				Homo sapiens			2006		Cluster_I	SP14	Unknown	ptxA1	ptxA1	ptxP3	ptxP3	fim2-1	fim2-1	fim3-2	fim3-2	prn2	prn2	fhaB1	fhaB1	N	?	0	del_1781_1919
ERR029337	FR5453	MGT definition	PRJEB2274	SAMEA751162	2	7	16	37	903	7	11	25	712	712	589	357	155	Europe	Denmark							1962		no_cluster	SP1	Unknown	ptxA1	ptxA1	ptxP1	ptxP1	fim2-1	fim2-1	fim3-1	fim3-1	prn1	prn1	fhaB1	fhaB1	N	POS	0	0
ERR029338	B4256	MGT definition	PRJEB2274	SAMEA751163	2	3	51	159	904	3	3	45	713	713	590	358	193	Europe	Denmark				Homo sapiens			1968		no_cluster	SP8	Unknown	ptxA1	ptxA1	ptxP1	ptxP1	fim2-1	fim2-1	fim3-1	fim3-1	prn2	prn2	fhaB1	fhaB1	N	POS	0	0
ERR029339	FR5454	MGT definition	PRJEB2274	SAMEA751156	2	7	16	37	905	7	11	25	714	714	591	359	194	Europe	Denmark							1974		no_cluster	SP1	Unknown	ptxA1	ptxA1	ptxP1	ptxP1	fim2-1	fim2-1	fim3-1	fim3-1	prn1	prn1	fhaB1	fhaB1	N	POS	0	0
ERR029340	B4176	MGT definition	PRJEB2274	SAMEA751157	2	3	3	149	906	3	3	3	715	715	592	360	195	Europe	Denmark							1974		no_cluster	no_sp	Unknown	ptxA1	ptxA1	ptxP1	ptxP1	fim2-1	fim2-1	fim3-1	fim3-1	prn2	prn2	fhaB1	fhaB1	N	POS	0	0
ERR029981	CHLA13-PE-IL16-1	MGT definition	PRJEB2274	SAMEA751165	2	2	9	15	907	2	2	13	716	716	593	361	196	Europe	Denmark							2005		Cluster_I	SP13	Unknown	ptxA1	ptxA1	ptxP3	ptxP3	fim2-1	fim2-1	fim3-1	fim3-1	prn2	prn2	fhaB1	fhaB1	N	POS	0	0
ERR029982	FR4906	MGT definition	PRJEB2274	SAMEA751461	2	13	52	160	908	13	18	67	717	717	594	362	197	North America	Canada							2001		Cluster_V	SP26	Unknown	ptxA2	ptxA2	ptxP1	ptxP1	fim2-1	fim2-1	fim3-1	fim3-1	prn1	prn1	fhaB1	fhaB1	N	POS	0	0
ERR029983	K379	MGT definition	PRJEB2274	SAMEA751455	2	2	9	15	909	2	2	13	718	718	595	363	198	North America	Canada							2001		Cluster_I	SP13	Unknown	ptxA1	ptxA1	ptxP3	ptxP3	fim2-1	fim2-1	fim3-1	fim3-1	prn2	prn2	fhaB1	fhaB1	N	?	0	possibleIS_1769_1777
ERR029985	I989	MGT definition	PRJEB2274	SAMEA751189	2	2	7	11	910	2	7	8	719	719	596	364	199	Europe	Denmark							2007		Cluster_I	SP13	Unknown	ptxA1	ptxA1	ptxP3	ptxP3	fim2-1	fim2-1	fim3-1	fim3-1	prn2	prn2	fhaB1	fhaB1	N	?	0	possibleIS_1762_1781
ERR029986	CHLA0006-PE-IL11-1	MGT definition	PRJEB2274	SAMEA751185	2	2	9	15	911	2	2	13	720	720	597	365	200	North America	Canada							2002		Cluster_I	SP13	Unknown	ptxA22	ptxA22	ptxP3	ptxP3	fim2-1	fim2-1	fim3-1	fim3-1	prn2	prn2	fhaB1	fhaB1	N	?	0	possibleIS_1768_1781
ERR029987	unspecified	MGT definition	PRJEB2274	SAMEA751203	2	2	53	161	912	2	2	68	721	721	598	366	201	North America	Canada							2001		Cluster_I	SP14	Unknown	ptxA1	ptxA1	ptxP3	ptxP3	fim2-1	fim2-1	fim3-3	fim3-3	prn2	prn2	fhaB1	fhaB1	N	POS	0	0
ERR029988	FR4030	MGT definition	PRJEB2274	SAMEA751196	2	6	10	41	913	6	8	14	722	722	599	367	118	North America	Canada							2001		Cluster_V	SP27	Unknown	ptxA2	ptxA2	ptxP1	ptxP1	fim2-1	fim2-1	fim3-1	fim3-1	prn1	prn1	fhaB1	fhaB1	N	POS	0	0
ERR029989	FR4950	MGT definition	PRJEB2274	SAMEA751214	2	2	2	8	914	2	2	2	723	723	600	368	203	North America	Canada							2000		Cluster_I	SP14	Unknown	ptxA1	ptxA1	ptxP3	ptxP3	fim2-1	fim2-1	fim3-2	fim3-2	prn2	prn2	fhaB1	fhaB1	N	POS	0	0
ERR029990	unspecified	MGT definition	PRJEB2274	SAMEA751209	2	2	21	162	915	2	2	13	724	724	601	369	204	North America	Canada							1995		Cluster_I	SP12	Unknown	ptxA1	ptxA1	ptxP3	ptxP3	fim2-1	fim2-1	fim3-1	fim3-1	prn2	prn2	fhaB1	fhaB1	N	POS	0	0
ERR029991	IRE16-23	MGT definition	PRJEB2274	SAMEA751222	2	3	3	138	916	3	3	3	725	725	602	370	205	North America	Canada							1995		no_cluster	SP11	Unknown	ptxA1	ptxA1	ptxP1	ptxP1	fim2-1	fim2-1	fim3-1	fim3-1	prn2	prn2	fhaB1	fhaB1	N	POS	0	0
ERR029998	IRE15-7	MGT definition	PRJEB2274	SAMEA751149	2	3	3	128	919	3	3	3	728	728	605	373	130	Europe	Finland				Homo sapiens			1996		no_cluster	SP11	Unknown	ptxA1	ptxA1	ptxP1	ptxP1	fim2-1	fim2-1	fim3-1	fim3-1	prn2	prn2	fhaB1	fhaB1	N	?	0	possibleIS_1763_1782
ERR029999	0	MGT definition	PRJEB2274	SAMEA751152	2	2	2	21	920	2	2	2	729	729	606	10	2	Europe	Finland							1999		Cluster_I	SP14	Unknown	ptxA1	ptxA1	ptxP3	ptxP3	fim2-1	fim2-1	fim3-2	fim3-2	prn2	prn2	fhaB1	fhaB1	N	POS	0	0
ERR030001	0	MGT definition	PRJEB2274	SAMEA751173	2	2	2	21	921	2	2	2	730	730	607	374	208	Europe	Finland							2003		Cluster_I	SP14	Unknown	ptxA1	ptxA1	ptxP3	ptxP3	fim2-1	fim2-1	fim3-2	fim3-2	prn2	prn2	fhaB1	fhaB1	N	POS	0	0
ERR030002	B4258	MGT definition	PRJEB2274	SAMEA751174	2	9	32	164	922	9	15	47	731	731	608	375	209	Europe	Finland				Homo sapiens			1965		no_cluster	no_sp	Unknown	ptxA2	ptxA2	ptxP1	ptxP1	fim2-1	fim2-1	fim3-1	fim3-1	prn1	prn1	fhaB1	fhaB1	N	POS	0	0
ERR030007	0	MGT definition	PRJEB2274	SAMEA751170	2	2	2	21	924	2	2	2	733	733	610	377	2	North America	United States of America							2003		Cluster_I	SP14	Unknown	ptxA1	ptxA1	ptxP3	ptxP3	fim2-1	fim2-1	fim3-2	fim3-2	prn2	prn2	fhaB1	fhaB1	N	POS	0	0
ERR030009	8105118	MGT definition	PRJEB2274	SAMEA751255	2	2	9	130	925	2	2	13	734	734	611	378	211	North America	United States of America				Homo sapiens			1999		Cluster_I	SP13	Unknown	ptxA1	ptxA1	ptxP3	ptxP3	fim2-1	fim2-1	fim3-1	fim3-1	prn2	prn2	fhaB1	fhaB1	N	?	0	possibleIS_1769_1781
ERR030011	NT222523S	MGT definition	PRJEB2274	SAMEA751250	2	2	2	167	927	2	2	2	736	736	613	380	2	North America	United States of America							2000		Cluster_I	SP14	Unknown	ptxA1	ptxA1	ptxP3	ptxP3	fim2-1	fim2-1	fim3-2	fim3-2	prn2	prn2	fhaB1	fhaB1	N	?	0	possibleIS_1754_1772
ERR030012	FR5458	MGT definition	PRJEB2274	SAMEA751257	2	7	16	37	928	7	11	25	737	737	614	381	213	North America	United States of America							2000		no_cluster	SP1	Unknown	ptxA1	ptxA1	ptxP1	ptxP1	fim2-1	fim2-1	fim3-1	fim3-1	prn1	prn1	fhaB1	fhaB1	N	POS	0	0
ERR030013	B4274	MGT definition	PRJEB2274	SAMEA751259	2	8	33	168	929	8	12	48	738	738	615	382	214	North America	United States of America				Homo sapiens			2000		no_cluster	SP22	Unknown	ptxA1	ptxA1	ptxP1	ptxP1	fim2-1	fim2-1	fim3-1	fim3-1	prn1	prn1	fhaB1	fhaB1	N	?	0	del_1770_1879
ERR030014	K378	MGT definition	PRJEB2274	SAMEA751382	2	2	9	15	930	2	2	13	739	739	616	383	215	North America	United States of America							2000		Cluster_I	SP13	Unknown	ptxA1	ptxA1	ptxP3	ptxP3	fim2-1	fim2-1	fim3-1	fim3-1	prn2	prn2	fhaB1	fhaB1	N	POS	0	0
ERR030015	FR1148	MGT definition	PRJEB2274	SAMEA751341	2	3	3	138	931	3	3	3	740	740	617	384	216	North America	United States of America							2001		Cluster_II	SP17	Unknown	ptxA1	ptxA1	ptxP1	ptxP1	fim2-1	fim2-1	fim3-1	fim3-1	prn2	prn2	fhaB1	fhaB1	N	POS	0	0
ERR030017	FR5001	MGT definition	PRJEB2274	SAMEA751171	2	2	2	8	932	2	2	2	741	741	618	385	2	North America	United States of America							1997		Cluster_I	SP14	Unknown	ptxA1	ptxA1	ptxP3	ptxP3	fim2-1	fim2-1	fim3-2	fim3-2	prn2	prn2	fhaB1	fhaB1	N	?	0	possibleIS_1774_1781
ERR030018	NT222744G	MGT definition	PRJEB2274	SAMEA751244	2	2	21	169	933	2	2	13	742	742	619	386	217	North America	United States of America							1998		Cluster_I	SP12	Unknown	ptxA1	ptxA1	ptxP3	ptxP3	fim2-1	fim2-1	fim3-1	fim3-1	prn2	prn2	fhaB1	fhaB1	N	POS	0	0
ERR030019	8105119	MGT definition	PRJEB2274	SAMEA751246	2	2	9	130	934	2	2	13	743	743	620	387	2	North America	United States of America							1999		Cluster_I	SP13	Unknown	ptxA1	ptxA1	ptxP3	ptxP3	fim2-1	fim2-1	fim3-1	fim3-1	prn2	prn2	fhaB1	fhaB1	N	POS	0	0
ERR030021	FR3665	MGT definition	PRJEB2274	SAMEA751434	2	6	13	34	935	6	8	14	744	744	621	388	218	North America	United States of America							1978		Cluster_V	SP26	Unknown	ptxA2	ptxA2	ptxP1	ptxP1	fim2-1	fim2-1	fim3-1	fim3-1	prn1	prn1	fhaB1	fhaB1	N	POS	0	0
ERR030022	B4276	MGT definition	PRJEB2274	SAMEA751172	1	5	6	170	936	5	6	69	745	745	622	389	219	North America	United States of America							1935		no_cluster	no_sp	Unknown	ptxA4	ptxA4	ptxP2	ptxP2	fim2-2	fim2-2	fim3-1	fim3-1	prn1	prn1	fhaB2	fhaB2	N	?	0	snp_1595_T>G_missense
ERR030023	FR3722	MGT definition	PRJEB2274	SAMEA751177	2	6	14	35	937	6	8	23	746	746	54	43	28	North America	United States of America							1946		Cluster_V	no_sp	Unknown	ptxA2	ptxA2	ptxP1	ptxP1	fim2-1	fim2-1	fim3-1	fim3-1	prn1	prn1	fhaB1	fhaB1	N	POS	0	0
ERR030024	FR5414	MGT definition	PRJEB2274	SAMEA751178	1	5	6	6	938	5	6	6	747	747	6	6	6	North America	United States of America							1939		no_cluster	no_sp	Unknown	ptxA4	ptxA4	ptxP2	ptxP2	fim2-2	fim2-2	fim3-1	fim3-1	prn1	prn1	fhaB2	fhaB2	N	?	0	snp_1595_T>G_missense
ERR030025	FR4058	MGT definition	PRJEB2274	SAMEA751169	2	6	14	63	939	6	8	14	748	748	623	390	220	North America	United States of America							1977		Cluster_V	no_sp	Unknown	ptxA2	ptxA2	ptxP1	ptxP1	fim2-1	fim2-1	fim3-1	fim3-1	prn1	prn1	fhaB1	fhaB1	N	POS	0	0
ERR030026	FR4069	MGT definition	PRJEB2274	SAMEA751176	2	6	14	63	940	6	8	14	749	749	624	391	221	North America	United States of America							1977		Cluster_V	no_sp	Unknown	ptxA2	ptxA2	ptxP1	ptxP1	fim2-1	fim2-1	fim3-1	fim3-1	prn1	prn1	fhaB1	fhaB1	N	POS	0	0
ERR030027	FR4907	MGT definition	PRJEB2274	SAMEA751181	2	6	14	171	941	6	8	14	750	750	625	392	222	North America	United States of America							1977		Cluster_V	no_sp	Unknown	ptxA2	ptxA2	ptxP1	ptxP1	fim2-1	fim2-1	fim3-1	fim3-1	prn1	prn1	fhaB1	fhaB1	N	POS	0	0
ERR030028	NT222743F	MGT definition	PRJEB2274	SAMEA751182	2	2	55	172	942	2	2	13	751	751	626	393	2	North America	United States of America							1997		Cluster_I	SP13	Unknown	ptxA1	ptxA1	ptxP3	ptxP3	fim2-1	fim2-1	fim3-1	fim3-1	prn2	prn2	fhaB1	fhaB1	N	POS	0	0
ERR030031	778	MGT definition	PRJEB2274	SAMEA751438	2	3	3	120	944	3	3	57	753	753	628	395	223	Asia	Taiwan				Homo sapiens			2000		no_cluster	SP11	Unknown	ptxA1	ptxA1	ptxP1	ptxP1	fim2-1	fim2-1	fim3-1	fim3-1	prn2	prn2	fhaB1	fhaB1	N	?	0	del_1837_1952
ERR030032	K287	MGT definition	PRJEB2274	SAMEA751439	2	2	9	15	945	2	2	13	754	754	629	396	2	Asia	Taiwan							1997		Cluster_I	SP13	Unknown	ptxA1	ptxA1	ptxP3	ptxP3	fim2-1	fim2-1	fim3-1	fim3-1	prn2	prn2	fhaB1	fhaB1	N	POS	0	0
ERR030034	0	MGT definition	PRJEB2274	SAMEA751504	2	2	2	21	946	2	2	2	755	755	630	397	2	Asia	Taiwan				Homo sapiens			2003		Cluster_I	SP14	Unknown	ptxA1	ptxA1	ptxP3	ptxP3	fim2-1	fim2-1	fim3-2	fim3-2	prn2	prn2	fhaB1	fhaB1	N	?	0	del_1790_1941
ERR030036	0	MGT definition	PRJEB2274	SAMEA751446	2	2	2	21	948	2	2	2	757	757	632	397	2	Asia	Taiwan							1997		Cluster_I	SP14	Unknown	ptxA1	ptxA1	ptxP3	ptxP3	fim2-1	fim2-1	fim3-2	fim3-2	prn2	prn2	fhaB1	fhaB1	N	POS	0	0
ERR030037	B4283	MGT definition	PRJEB2274	SAMEA751444	2	3	3	173	949	3	3	3	758	758	633	399	225	Asia	Taiwan							1998		no_cluster	SP11	Unknown	ptxA1	ptxA1	ptxP1	ptxP1	fim2-1	fim2-1	fim3-1	fim3-1	prn2	prn2	fhaB1	fhaB1	N	POS	0	0
ERR030039	FR4908	MGT definition	PRJEB2274	SAMEA751443	2	6	56	175	951	6	8	70	760	760	635	401	227	Asia	Taiwan				Homo sapiens			1999		Cluster_V	SP25	Unknown	ptxA2	ptxA2	ptxP1	ptxP1	fim2-1	fim2-1	fim3-1	fim3-1	prn1	prn1	fhaB1	fhaB1	N	POS	0	0
ERR030040	FR5394	MGT definition	PRJEB2274	SAMEA751440	2	2	2	8	952	2	2	2	761	761	636	402	2	Asia	Taiwan							1999		Cluster_I	SP14	Unknown	ptxA1	ptxA1	ptxP3	ptxP3	fim2-1	fim2-1	fim3-2	fim3-2	prn2	prn2	fhaB1	fhaB1	N	POS	0	0
ERR031081	K618	MGT definition	PRJEB2274	SAMEA751184	2	2	2	17	953	14	2	2	762	762	637	10	2	South America	Argentina							2001		Cluster_I	SP14	Unknown	ptxA1	ptxA1	ptxP3	ptxP3	fim2-1	fim2-1	fim3-2	fim3-2	prn2	prn2	fhaB1	fhaB1	N	?	0	IS_1774_1779
ERR031082	BORP-NIPH-029	MGT definition	PRJEB2274	SAMEA751516	1	1	1	1	1685	1	1	1	1296	1296	1061	635	18	South America	Argentina				Homo sapiens					no_cluster	SP36	Unknown	ptxA2	ptxA2	ptxP1	ptxP1	fim2-1	fim2-1	fim3-1	fim3-1	prn1	prn1	fhaB1	fhaB1	N	?	0	possibleIS_1763_1766
ERR031083	FR5488	MGT definition	PRJEB2274	SAMEA751517	2	7	26	77	954	7	11	42	763	763	638	403	92	South America	Argentina							2003		no_cluster	SP18	Unknown	ptxA1	ptxA1	ptxP1	ptxP1	fim2-1	fim2-1	fim3-4	fim3-4	prn1	prn1	fhaB1	fhaB1	N	?	0	possibleIS_1754_1764
ERR031084	K608	MGT definition	PRJEB2274	SAMEA751518	2	2	2	17	1686	2	2	2	1297	1297	1062	405	2	South America	Argentina				Homo sapiens			2006		Cluster_I	SP14	Unknown	ptxA1	ptxA1	ptxP3	ptxP3	fim2-1	fim2-1	fim3-2	fim3-2	prn2	prn2	fhaB1	fhaB1	N	POS	0	0
ERR031085	BP125	MGT definition	PRJEB2274	SAMEA751519	2	2	2	31	955	2	2	2	764	764	639	404	2	South America	Argentina							2007		Cluster_I	SP14	Unknown	ptxA1	ptxA1	ptxP3	ptxP3	fim2-1	fim2-1	fim3-2	fim3-2	prn2	prn2	fhaB1	fhaB1	N	POS	0	0
ERR031086	J539	MGT definition	PRJEB2274	SAMEA751134	2	2	2	17	956	2	2	2	765	765	640	405	2	South America	Argentina							2008		Cluster_I	SP14	Unknown	ptxA1	ptxA1	ptxP3	ptxP3	fim2-1	fim2-1	fim3-2	fim3-2	prn2	prn2	fhaB1	fhaB1	N	POS	0	0
ERR031087	B4284	MGT definition	PRJEB2274	SAMEA751482	2	8	33	176	957	8	12	38	766	766	641	406	228	South America	Argentina							1969		no_cluster	SP22	Unknown	ptxA1	ptxA1	ptxP1	ptxP1	fim2-1	fim2-1	fim3-1	fim3-1	prn1	prn1	fhaB1	fhaB1	N	?	0	possibleIS_1741_1767
ERR031088	FR5888	MGT definition	PRJEB2274	SAMEA751144	2	9	32	93	958	9	15	47	767	767	642	407	229	Europe	Finland							1953		no_cluster	no_sp	Unknown	ptxA2	ptxA2	ptxP1	ptxP1	fim2-1	fim2-1	fim3-1	fim3-1	prn1	prn1	fhaB1	fhaB1	N	POS	0	0
ERR031089	FR5890	MGT definition	PRJEB2274	SAMEA751143	2	9	32	93	959	9	15	47	768	768	643	408	230	Europe	Finland							1964		no_cluster	no_sp	Unknown	ptxA2	ptxA2	ptxP1	ptxP1	fim2-1	fim2-1	fim3-1	fim3-1	prn1	prn1	fhaB1	fhaB1	N	POS	0	0
ERR031093	B4376	MGT definition	PRJEB2274	SAMEA751261	2	2	57	177	960	2	2	71	769	769	644	409	231	North America	United States of America				Homo sapiens			2003		no_cluster	SP11	Unknown	ptxA1	ptxA1	ptxP1	ptxP1	fim2-1	fim2-1	fim3-1	fim3-1	prn2	prn2	fhaB1	fhaB1	N	?	0	del_1778_1781
ERR031094	FR5347	MGT definition	PRJEB2274	SAMEA751263	2	2	2	8	961	2	2	2	770	770	645	10	2	Europe	Netherlands							1996		Cluster_I	SP14	Unknown	ptxA1	ptxA1	ptxP3	ptxP3	fim2-1	fim2-1	fim3-2	fim3-2	prn2	prn2	fhaB1	fhaB1	N	POS	0	0
ERR031098	FR5462	MGT definition	PRJEB2274	SAMEA751179	2	7	16	37	963	7	11	25	772	772	647	411	233	Europe	Netherlands				Homo sapiens			1976		no_cluster	no_sp	Unknown	ptxA1	ptxA1	ptxP1	ptxP1	fim2-1	fim2-1	fim3-1	fim3-1	prn1	prn1	fhaB1	fhaB1	N	?	0	del_1754_1759
ERR031099	B4389	MGT definition	PRJEB2274	SAMEA751360	1	15	59	179	964	16	19	73	773	773	648	412	234	Europe	Netherlands							1977		no_cluster	no_sp	Unknown	ptxA2	ptxA2	ptxP6	ptxP6	fim2-1	fim2-1	fim3-1	fim3-1	prn1	prn1	fhaB1	fhaB1	N	POS	0	0
ERR031100	FR5505	MGT definition	PRJEB2274	SAMEA751362	2	3	29	89	1691	3	3	3	1302	1302	1067	640	334	Europe	Netherlands				Homo sapiens			1990		no_cluster	SP11	Unknown	ptxA1	ptxA1	ptxP10	ptxP10	fim2-1	fim2-1	fim3-1	fim3-1	prn2	prn2	fhaB1	fhaB1	N	?	0	possibleIS_1770_1781
ERR031101	FR5415	MGT definition	PRJEB2274	SAMEA751364	1	5	15	36	965	5	6	24	774	774	649	413	29	Europe	Netherlands							1991		no_cluster	no_sp	Unknown	ptxA4	ptxA4	ptxP2	ptxP2	fim2-2	fim2-2	fim3-1	fim3-1	prn1	prn1	fhaB2	fhaB2	N	?	0	snp_1595_T>G_missense
ERR031102	FR5308	MGT definition	PRJEB2274	SAMEA751366	2	2	2	8	966	2	2	2	775	775	650	11	2	Europe	Netherlands							2000		Cluster_I	SP14	Unknown	ptxA1	ptxA1	ptxP3	ptxP3	fim2-1	fim2-1	fim3-2	fim3-2	prn2	prn2	fhaB1	fhaB1	N	?	0	possibleIS_1753_1773
ERR037399	K703	MGT definition	PRJEB2274	SAMEA751401	2	2	7	10	1695	2	7	8	1306	1306	829	12	2	Europe	United Kingdom				Homo sapiens			2005		Cluster_I	SP13	Unknown	ptxA1	ptxA1	ptxP3	ptxP3	fim2-1	fim2-1	fim3-1	fim3-1	prn2	prn2	fhaB1	fhaB1	N	POS	0	0
ERR037404	FR3015	MGT definition	PRJEB2274	SAMEA751469	2	7	16	37	1697	7	11	25	1308	1308	1072	645	148	Europe	United Kingdom				Homo sapiens			1982		Cluster_III	no_sp	Unknown	ptxA1	ptxA1	ptxP1	ptxP1	fim2-1	fim2-1	fim3-1	fim3-1	prn1	prn1	fhaB1	fhaB1	N	POS	0	0
ERR037405	FR5467	MGT definition	PRJEB2274	SAMEA751462	2	7	16	37	1698	7	11	25	1309	1309	1073	646	339	Europe	United Kingdom				Homo sapiens			1983		no_cluster	SP1	Unknown	ptxA1	ptxA1	ptxP1	ptxP1	fim2-1	fim2-1	fim3-1	fim3-1	prn1	prn1	fhaB1	fhaB1	N	?	0	del_1763_1923
ERR037406	FR3027	MGT definition	PRJEB2274	SAMEA751463	2	8	22	69	1699	8	12	38	1310	1310	1074	314	64	Europe	United Kingdom				Homo sapiens			1998		Cluster_IV	no_sp	Unknown	ptxA1	ptxA1	ptxP1	ptxP1	fim2-2	fim2-1	fim3-1	fim3-1	prn1	prn1	fhaB1	fhaB1	N	?	0	possibleIS_1923_1959
ERR037407	0	MGT definition	PRJEB2274	SAMEA751464	2	2	2	21	1700	2	2	2	1311	1311	1075	647	2	Europe	United Kingdom				Homo sapiens			2001		Cluster_I	SP14	Unknown	ptxA1	ptxA1	ptxP3	ptxP3	fim2-1	fim2-1	fim3-2	fim3-2	prn2	prn2	fhaB1	fhaB1	N	?	0	snp_1922_G>T_missense
ERR037415	459971	MGT definition	PRJEB2274	SAMEA751314	2	7	16	248	1703	7	11	25	1314	1314	1078	650	342	Europe	Sweden				Homo sapiens			1970		no_cluster	SP1	Unknown	ptxA1	ptxA1	ptxP1	ptxP1	fim2-1	fim2-1	fim3-1	fim3-1	prn1	prn1	fhaB1	fhaB1	N	POS	0	0
ERR037416	FR5468	MGT definition	PRJEB2274	SAMEA751320	2	7	16	37	1704	7	11	25	1315	1315	1079	651	343	Europe	Sweden				Homo sapiens			1970		no_cluster	SP1	Unknown	ptxA1	ptxA1	ptxP1	ptxP1	fim2-1	fim2-1	fim3-1	fim3-1	prn1	prn1	fhaB1	fhaB1	N	POS	0	0
ERR037417	463964	MGT definition	PRJEB2274	SAMEA751318	2	19	80	249	1705	38	11	25	1316	1316	1080	652	344	Europe	Sweden				Homo sapiens			1970		no_cluster	SP18	Unknown	ptxA1	ptxA1	ptxP1	ptxP1	fim2-1	fim2-1	fim3-1	fim3-1	prn1	prn1	fhaB1	fhaB1	N	POS	0	0
ERR037418	FR5469	MGT definition	PRJEB2274	SAMEA751334	2	7	16	37	1706	7	11	25	1317	1317	1081	653	345	Europe	Sweden				Homo sapiens			1970		no_cluster	SP1	Unknown	ptxA1	ptxA1	ptxP1	ptxP1	fim2-1	fim2-1	fim3-1	fim3-1	prn1	prn1	fhaB1	fhaB1	N	POS	0	0
ERR037422	481463	MGT definition	PRJEB2274	SAMEA751430	2	20	81	251	1707	39	24	93	1318	1318	1082	654	346	Europe	United Kingdom				Homo sapiens			1946		no_cluster	no_sp	Unknown	ptxA2	ptxA2	ptxP1	ptxP1	fim2-1	fim2-1	fim3-1	fim3-1	prn1	prn1	fhaB1	fhaB1	N	POS	0	0
ERR037429	1361894	MGT definition	PRJEB2274	SAMEA751426	2	2	2	116	1708	2	2	2	1319	1319	1083	655	2	North America	Canada				Homo sapiens			2001		Cluster_I	SP14	Unknown	ptxA1	ptxA1	ptxP3	ptxP3	fim2-1	fim2-1	fim3-2	fim3-2	prn2	prn2	fhaB1	fhaB1	N	POS	0	0
ERR037430	FR1156	MGT definition	PRJEB2274	SAMEA751433	2	3	3	253	1709	3	3	3	1320	1320	1084	656	347	North America	Canada				Homo sapiens			2002		Cluster_II	SP17	Unknown	ptxA1	ptxA1	ptxP1	ptxP1	fim2-1	fim2-1	fim3-1	fim3-1	prn2	prn2	fhaB0	fhaB1	N	POS	0	0
ERR044212	FR5361	MGT definition	PRJEB2627	SAMEA1032319	24	4	5	5	1710	4	5	5	1321	1321	1085	657	5											no_cluster	no_sp	Unknown	ptxA5	ptxA5	ptxP4	ptxP4	fim2-1	fim2-1	fim3-1	fim3-1	prn6	prn6	fhaB2	fhaB2	N	POS	0	0
ERR046401	FR5362	MGT definition	PRJEB2627	SAMEA1032218	24	4	5	5	1711	4	5	5	1322	1322	1086	5	5											no_cluster	no_sp	Unknown	ptxA5	ptxA5	ptxP4	ptxP4	fim2-1	fim2-1	fim3-1	fim3-1	prn6	prn6	fhaB2	fhaB2	N	POS	0	0
ERR046414	489512	MGT definition	PRJEB2627	SAMEA1032253	24	4	5	258	1712	4	5	5	1323	1323	1087	658	5											no_cluster	no_sp	Unknown	ptxA5	ptxA5	ptxP4	ptxP4	fim2-1	fim2-1	fim3-1	fim3-1	prn6	prn6	fhaB2	fhaB2	N	POS	0	0
ERR046423	FR5392	MGT definition	PRJEB2627	SAMEA1032236	24	4	5	5	1713	4	5	5	1324	1324	1088	5	5											no_cluster	no_sp	Unknown	ptxA5	ptxA5	ptxP4	ptxP4	fim2-1	fim2-1	fim3-1	fim3-1	prn6	prn6	fhaB2	fhaB2	N	POS	0	0
ERR046430	FR5396	MGT definition	PRJEB2627	SAMEA1032316	24	4	5	5	1714	4	5	5	1325	1325	1089	659	348											no_cluster	no_sp	Unknown	ptxA5	ptxA5	ptxP4	ptxP4	fim2-1	fim2-1	fim3-1	fim3-1	prn6	prn6	fhaB2	fhaB2	N	POS	0	0
ERR046451	491051	MGT definition	PRJEB2627	SAMEA1032163	24	4	5	260	1715	4	5	5	1326	1326	1090	660	5											no_cluster	no_sp	Unknown	ptxA5	ptxA5	ptxP4	ptxP4	fim2-1	fim2-1	fim3-1	fim3-1	prn6	prn6	fhaB2	fhaB2	N	POS	0	0
ERR046464	FR5367	MGT definition	PRJEB2627	SAMEA1032218	24	4	5	5	1716	4	5	5	1327	1327	1091	661	349											no_cluster	no_sp	Unknown	ptxA5	ptxA5	ptxP4	ptxP4	fim2-1	fim2-1	fim3-1	fim3-1	prn6	prn6	fhaB2	fhaB2	N	POS	0	0
ERR046477	FR5390	MGT definition	PRJEB2627	SAMEA1032253	24	4	5	5	1717	4	5	5	1328	1328	1092	662	350											no_cluster	no_sp	Unknown	ptxA5	ptxA5	ptxP4	ptxP4	fim2-1	fim2-1	fim3-1	fim3-1	prn6	prn6	fhaB2	fhaB2	N	POS	0	0
ERR046486	FR5395	MGT definition	PRJEB2627	SAMEA1032236	24	4	5	5	1718	4	5	5	1329	1329	1093	663	351											no_cluster	no_sp	Unknown	ptxA5	ptxA5	ptxP4	ptxP4	fim2-1	fim2-1	fim3-1	fim3-1	prn6	prn6	fhaB2	fhaB2	N	POS	0	0
ERR046502	FR5401	MGT definition	PRJEB2627	SAMEA1032163	24	4	5	5	1719	4	5	5	1330	1330	1094	664	352											no_cluster	no_sp	Unknown	ptxA5	ptxA5	ptxP4	ptxP4	fim2-1	fim2-1	fim3-1	fim3-1	prn6	prn6	fhaB2	fhaB2	N	POS	0	0
ERR046506	FR5402	MGT definition	PRJEB2627	SAMEA1032154	24	4	5	5	1720	4	5	5	1331	1331	1095	665	353											no_cluster	no_sp	Unknown	ptxA5	ptxA5	ptxP4	ptxP4	fim2-1	fim2-1	fim3-1	fim3-1	prn6	prn6	fhaB2	fhaB2	N	POS	0	0
ERR046510	FR5403	MGT definition	PRJEB2627	SAMEA1032116	24	4	5	5	1721	4	5	5	1332	1332	1096	666	354											no_cluster	no_sp	Unknown	ptxA5	ptxA5	ptxP4	ptxP4	fim2-1	fim2-1	fim3-1	fim3-1	prn6	prn6	fhaB2	fhaB2	N	POS	0	0
ERR046514	FR5404	MGT definition	PRJEB2627	SAMEA1032200	24	4	5	5	1722	4	5	5	1333	1333	1097	667	355											no_cluster	no_sp	Unknown	ptxA5	ptxA5	ptxP4	ptxP4	fim2-1	fim2-1	fim3-1	fim3-1	prn6	prn6	fhaB2	fhaB2	N	POS	0	0
ERR1274624	FR5346	MGT definition	PRJEB12734	SAMEA3871515	1	1	1	1	967	1	1	1	33	33	31	28	18											no_cluster	no_sp	Unknown	ptxA2	ptxA2	ptxP1	ptxP1	fim2-1	fim2-1	fim3-1	fim3-1	prn1	prn1	fhaB1	fhaB1	N	POS	0	0
ERR142612	FR5407	MGT definition	PRJEB2848	SAMEA1485531	24	4	5	5	968	4	5	5	776	776	651	414	5											no_cluster	no_sp	Unknown	ptxA5	ptxA5	ptxP4	ptxP4	fim2-1	fim2-1	fim3-1	fim3-1	prn6	prn6	fhaB2	fhaB2	N	POS	0	0
ERR142615	FR5408	MGT definition	PRJEB2848	SAMEA1485531	24	4	5	5	5	4	5	5	5	5	5	5	5											no_cluster	no_sp	Unknown	ptxA5	ptxA5	ptxP4	ptxP4	fim2-1	fim2-1	fim3-1	fim3-1	prn6	prn6	fhaB2	fhaB2	N	POS	0	0
ERR142618	FR5413	MGT definition	PRJEB2848	SAMEA1485531	24	4	5	5	969	4	5	5	777	777	652	415	5											no_cluster	no_sp	Unknown	ptxA5	ptxA5	ptxP4	ptxP4	fim2-1	fim2-1	fim3-1	fim3-1	prn6	prn6	fhaB2	fhaB2	N	POS	0	0
ERR142621	FR5406	MGT definition	PRJEB2848	SAMEA1485531	24	4	5	5	970	4	5	5	778	778	653	416	5											no_cluster	no_sp	Unknown	ptxA5	ptxA5	ptxP4	ptxP4	fim2-1	fim2-1	fim3-1	fim3-1	prn6	prn6	fhaB2	fhaB2	N	POS	0	0
ERR1775134	FR4074	MGT definition	PRJEB18624	SAMEA41185918	2	6	10	114	971	6	8	14	779	779	654	417	14	Asia	Japan	Mie						2000		Cluster_V	SP27	Unknown	ptxA2	ptxA2	ptxP1	ptxP1	fim2-1	fim2-1	fim3-1	fim3-1	prn1	prn1	fhaB1	fhaB1	N	POS	0	0
ERR1775135	FR4804	MGT definition	PRJEB18624	SAMEA41186668	2	6	10	135	972	6	8	14	780	780	655	418	14	Asia	Japan	Kanagawa						1996		Cluster_V	SP27	Unknown	ptxA2	ptxA2	ptxP1	ptxP1	fim2-1	fim2-1	fim3-1	fim3-1	prn1	prn1	fhaB1	fhaB1	N	POS	0	0
ERR1775136	FR3349	MGT definition	PRJEB18624	SAMEA41187418	2	6	13	34	973	6	8	14	781	781	656	419	235	Asia	Japan	Chiba						1983		Cluster_V	SP26	Unknown	ptxA2	ptxA2	ptxP1	ptxP1	fim2-1	fim2-1	fim3-1	fim3-1	prn1	prn1	fhaB1	fhaB1	N	POS	0	0
ERR1775137	FR3741	MGT definition	PRJEB18624	SAMEA41188168	2	6	10	41	974	6	8	14	782	782	657	420	118	Asia	Japan	Chiba						1994		Cluster_V	SP27	Unknown	ptxA2	ptxA2	ptxP1	ptxP1	fim2-1	fim2-1	fim3-1	fim3-1	prn1	prn1	fhaB1	fhaB1	N	POS	0	0
ERR1775138	8105121	MGT definition	PRJEB18624	SAMEA41188918	2	2	21	146	975	2	2	64	783	783	658	421	184	Asia	Japan	Chiba						1999		Cluster_I	SP12	Unknown	ptxA1	ptxA1	ptxP3	ptxP3	fim2-1	fim2-1	fim3-1	fim3-1	prn2	prn2	fhaB1	fhaB1	N	POS	0	0
ERR1775139	FR4805	MGT definition	PRJEB18624	SAMEA41189668	2	6	10	135	976	6	8	14	784	784	659	422	14	Asia	Japan	Chiba						1999		Cluster_V	SP27	Unknown	ptxA2	ptxA2	ptxP1	ptxP1	fim2-1	fim2-1	fim3-1	fim3-1	prn1	prn1	fhaB1	fhaB1	N	POS	0	0
ERR1775140	8105122	MGT definition	PRJEB18624	SAMEA41190418	2	2	21	146	977	2	2	64	785	785	658	421	184	Asia	Japan	Chiba						2000		Cluster_I	SP12	Unknown	ptxA1	ptxA1	ptxP3	ptxP3	fim2-1	fim2-1	fim3-1	fim3-1	prn2	prn2	fhaB1	fhaB1	N	POS	0	0
ERR1775141	FR4806	MGT definition	PRJEB18624	SAMEA41191168	2	6	10	135	978	6	8	14	786	786	660	423	237	Asia	Japan	Chiba						2000		Cluster_V	SP27	Unknown	ptxA2	ptxA2	ptxP1	ptxP1	fim2-1	fim2-1	fim3-1	fim3-1	prn1	prn1	fhaB1	fhaB1	N	POS	0	0
ERR1775142	J568	MGT definition	PRJEB18624	SAMEA41191918	2	2	9	15	979	2	2	13	787	787	661	47	2	Asia	Japan	Chiba						2000		Cluster_I	SP13	Unknown	ptxA1	ptxA1	ptxP3	ptxP3	fim2-1	fim2-1	fim3-1	fim3-1	prn2	prn2	fhaB1	fhaB1	N	POS	0	0
ERR1775143	FR4102	MGT definition	PRJEB18624	SAMEA41192668	2	6	10	114	980	6	8	14	788	788	662	417	14	Asia	Japan	Chiba						2000		Cluster_V	SP27	Unknown	ptxA2	ptxA2	ptxP1	ptxP1	fim2-1	fim2-1	fim3-1	fim3-1	prn1	prn1	fhaB1	fhaB1	N	NEG	15	15
ERR1775144	FR4115	MGT definition	PRJEB18624	SAMEA41193418	2	6	10	114	981	6	8	14	789	789	663	238	14	Asia	Japan	Chiba						2000		Cluster_V	SP27	Unknown	ptxA2	ptxA2	ptxP1	ptxP1	fim2-1	fim2-1	fim3-1	fim3-1	prn1	prn1	fhaB1	fhaB1	N	NEG	24	24
ERR1775145	J535	MGT definition	PRJEB18624	SAMEA41194168	2	2	9	15	982	2	2	13	790	790	664	426	2	Asia	Japan	Chiba						2000		Cluster_I	SP13	Unknown	ptxA1	ptxA1	ptxP3	ptxP3	fim2-1	fim2-1	fim3-1	fim3-1	prn2	prn2	fhaB1	fhaB1	N	POS	0	0
ERR1775146	FR3744	MGT definition	PRJEB18624	SAMEA41194918	2	6	10	41	983	6	8	14	791	791	665	427	118	Asia	Japan	Chiba						1999		Cluster_V	SP27	Unknown	ptxA2	ptxA2	ptxP1	ptxP1	fim2-1	fim2-1	fim3-1	fim3-1	prn1	prn1	fhaB1	fhaB1	N	POS	0	0
ERR1775147	FR4200	MGT definition	PRJEB18624	SAMEA41195668	2	6	10	114	984	6	8	14	792	792	666	428	14	Asia	Japan	Chiba						2000		Cluster_V	SP27	Unknown	ptxA2	ptxA2	ptxP1	ptxP1	fim2-1	fim2-1	fim3-1	fim3-1	prn1	prn1	fhaB1	fhaB1	N	NEG	15	15
ERR1775148	unspecified	MGT definition	PRJEB18624	SAMEA41196418	2	2	21	146	985	2	2	64	793	793	667	429	184	Asia	Japan	Gunma						2000		Cluster_I	SP12	Unknown	ptxA1	ptxA1	ptxP3	ptxP3	fim2-1	fim2-1	fim3-1	fim3-1	prn2	prn2	fhaB1	fhaB1	N	POS	0	0
ERR1775149	FR4910	MGT definition	PRJEB18624	SAMEA41197168	2	6	10	180	986	6	8	14	794	794	668	430	238	Asia	Japan	Gunma						1999		Cluster_V	SP27	Unknown	ptxA2	ptxA2	ptxP1	ptxP1	fim2-1	fim2-1	fim3-1	fim3-1	prn1	prn1	fhaB1	fhaB1	N	POS	0	0
ERR1775150	FR4807	MGT definition	PRJEB18624	SAMEA41197918	2	6	10	135	987	6	8	14	795	795	669	431	14	Asia	Japan	Kanagawa						1997		Cluster_V	SP27	Unknown	ptxA2	ptxA2	ptxP1	ptxP1	fim2-1	fim2-1	fim3-1	fim3-1	prn1	prn1	fhaB1	fhaB1	N	NEG	24	24
ERR1775151	FR4808	MGT definition	PRJEB18624	SAMEA41198668	2	6	10	135	988	6	8	14	796	796	670	422	14	Asia	Japan	Kanagawa						2001		Cluster_V	SP27	Unknown	ptxA2	ptxA2	ptxP1	ptxP1	fim2-1	fim2-1	fim3-1	fim3-1	prn1	prn1	fhaB1	fhaB1	N	POS	0	0
ERR1775152	IRE14-10	MGT definition	PRJEB18624	SAMEA41199418	2	7	30	123	989	7	11	25	797	797	671	432	239	Asia	Japan	Osaka						1990		no_cluster	SP18	Unknown	ptxA1	ptxA1	ptxP1	ptxP1	fim2-1	fim2-1	fim3-1	fim3-1	prn1	prn1	fhaB3	fhaB3	N	POS	0	0
ERR1775153	unspecified	MGT definition	PRJEB18624	SAMEA41200168	2	2	21	146	990	2	2	64	798	798	672	421	184	Asia	Japan	Hokkaido						1995		Cluster_I	SP12	Unknown	ptxA1	ptxA1	ptxP3	ptxP3	fim2-1	fim2-1	fim3-1	fim3-1	prn2	prn2	fhaB1	fhaB1	N	POS	0	0
ERR1775154	FR5351	MGT definition	PRJEB18624	SAMEA41200918	1	1	1	1	991	1	1	1	33	33	31	28	18	Asia	Japan				Homo sapiens			1998		no_cluster	no_sp	Unknown	ptxA2	ptxA2	ptxP1	ptxP1	fim2-1	fim2-1	fim3-1	fim3-1	prn1	prn1	fhaB1	fhaB1	N	POS	0	0
ERR1775155	FR4206	MGT definition	PRJEB18624	SAMEA41201668	2	6	10	114	992	6	8	14	799	799	673	433	240	Asia	Japan	Fukushima						2001		Cluster_V	SP27	Unknown	ptxA2	ptxA2	ptxP1	ptxP1	fim2-1	fim2-1	fim3-1	fim3-1	prn1	prn1	fhaB1	fhaB1	N	POS	0	0
ERR1775156	FR3745	MGT definition	PRJEB18624	SAMEA41202418	2	6	10	41	993	6	8	14	800	800	674	434	241	Asia	Japan	Miyagi						2000		Cluster_V	no_sp	Unknown	ptxA2	ptxA2	ptxP1	ptxP1	fim2-1	fim2-1	fim3-1	fim3-1	prn1	prn1	fhaB1	fhaB1	N	POS	0	0
ERR1775157	FR4900	MGT definition	PRJEB18624	SAMEA41203168	2	6	13	154	994	6	8	14	801	801	675	435	182	Asia	Japan	Akita						1996		Cluster_V	SP26	Unknown	ptxA2	ptxA2	ptxP1	ptxP1	fim2-1	fim2-1	fim3-1	fim3-1	prn1	prn1	fhaB1	fhaB1	N	POS	0	0
ERR1775158	FR4207	MGT definition	PRJEB18624	SAMEA41203918	2	6	10	114	995	6	8	14	802	802	676	436	14	Asia	Japan	Akita						1996		Cluster_V	SP28	Unknown	ptxA2	ptxA2	ptxP1	ptxP1	fim2-1	fim2-1	fim3-1	fim3-1	prn1	prn1	fhaB1	fhaB1	N	POS	0	0
ERR1775159	FR4212	MGT definition	PRJEB18624	SAMEA41204668	2	6	10	114	996	6	8	14	803	803	676	436	14	Asia	Japan	Akita						1996		Cluster_V	SP28	Unknown	ptxA2	ptxA2	ptxP1	ptxP1	fim2-1	fim2-1	fim3-1	fim3-1	prn1	prn1	fhaB1	fhaB1	N	POS	0	0
ERR1775160	FR3375	MGT definition	PRJEB18624	SAMEA41205418	2	6	13	34	997	6	8	14	804	804	677	345	185	Asia	Japan	Akita						1996		Cluster_V	SP26	Unknown	ptxA2	ptxA2	ptxP1	ptxP1	fim2-1	fim2-1	fim3-1	fim3-1	prn1	prn1	fhaB1	fhaB1	N	POS	0	0
ERR1775161	FR4215	MGT definition	PRJEB18624	SAMEA41206168	2	6	10	114	998	6	8	14	805	805	676	436	14	Asia	Japan	Akita						1996		Cluster_V	SP28	Unknown	ptxA2	ptxA2	ptxP1	ptxP1	fim2-1	fim2-1	fim3-1	fim3-1	prn1	prn1	fhaB1	fhaB1	N	POS	0	0
ERR1775162	FR4575	MGT definition	PRJEB18624	SAMEA41206918	2	6	10	114	999	6	8	14	806	806	676	436	14	Asia	Japan	Akita						1996		Cluster_V	SP28	Unknown	ptxA2	ptxA2	ptxP1	ptxP1	fim2-1	fim2-1	fim3-1	fim3-1	prn1	prn1	fhaB1	fhaB1	N	POS	0	0
ERR1775163	FR4901	MGT definition	PRJEB18624	SAMEA41207668	2	6	13	154	1000	6	8	14	807	807	678	435	182	Asia	Japan	Akita						1996		Cluster_V	SP26	Unknown	ptxA2	ptxA2	ptxP1	ptxP1	fim2-1	fim2-1	fim3-1	fim3-1	prn1	prn1	fhaB1	fhaB1	N	POS	0	0
ERR1775164	J557	MGT definition	PRJEB18624	SAMEA41208418	2	2	9	15	1001	2	2	13	808	808	679	437	2	Asia	Japan	Akita						2000		Cluster_I	SP13	Unknown	ptxA1	ptxA1	ptxP3	ptxP3	fim2-1	fim2-1	fim3-1	fim3-1	prn2	prn2	fhaB1	fhaB1	N	POS	0	0
ERR1775165	unspecified	MGT definition	PRJEB18624	SAMEA41209168	2	2	21	146	1002	2	2	64	809	809	680	421	184	Asia	Japan	Akita						2000		Cluster_I	SP12	Unknown	ptxA1	ptxA1	ptxP3	ptxP3	fim2-1	fim2-1	fim3-1	fim3-1	prn2	prn2	fhaB1	fhaB1	N	POS	0	0
ERR1775166	J555	MGT definition	PRJEB18624	SAMEA41209918	2	2	9	15	1003	2	2	13	810	810	681	438	2	Asia	Japan	Saitama						2001		Cluster_I	SP13	Unknown	ptxA1	ptxA1	ptxP3	ptxP3	fim2-1	fim2-1	fim3-1	fim3-1	prn2	prn2	fhaB1	fhaB1	N	POS	0	0
ERR1775167	FR4593	MGT definition	PRJEB18624	SAMEA41210668	2	6	10	114	1004	6	8	14	811	811	682	417	14	Asia	Japan	Hokkaido						2002		Cluster_V	SP27	Unknown	ptxA2	ptxA2	ptxP1	ptxP1	fim2-1	fim2-1	fim3-1	fim3-1	prn1	prn1	fhaB1	fhaB1	N	NEG	15	15
ERR1775168	FR3747	MGT definition	PRJEB18624	SAMEA41211418	2	6	10	41	1005	6	8	14	812	812	683	439	243	Asia	Japan	Osaka						1990		Cluster_V	SP27	Unknown	ptxA2	ptxA2	ptxP1	ptxP1	fim2-1	fim2-1	fim3-1	fim3-1	prn1	prn1	fhaB1	fhaB1	N	POS	0	0
ERR1775169	FR4598	MGT definition	PRJEB18624	SAMEA41212168	2	6	10	114	1006	6	8	14	813	813	684	417	14	Asia	Japan	Osaka						2002		Cluster_V	SP27	Unknown	ptxA2	ptxA2	ptxP1	ptxP1	fim2-1	fim2-1	fim3-1	fim3-1	prn1	prn1	fhaB1	fhaB1	N	NEG	15	15
ERR1775170	FR4600	MGT definition	PRJEB18624	SAMEA41212918	2	6	10	114	1007	6	8	14	814	814	685	417	14	Asia	Japan	Chiba						2002		Cluster_V	SP27	Unknown	ptxA2	ptxA2	ptxP1	ptxP1	fim2-1	fim2-1	fim3-1	fim3-1	prn1	prn1	fhaB1	fhaB1	N	POS	0	0
ERR1775171	J675	MGT definition	PRJEB18624	SAMEA41213668	2	2	9	15	1008	2	2	13	815	815	686	440	244	Asia	Japan	Okayama						2002		Cluster_I	SP13	Unknown	ptxA1	ptxA1	ptxP3	ptxP3	fim2-1	fim2-1	fim3-1	fim3-1	prn2	prn2	fhaB1	fhaB1	N	POS	0	0
ERR1775172	J722	MGT definition	PRJEB18624	SAMEA41214418	2	2	9	15	1009	2	2	13	816	816	687	396	2	Asia	Japan	Fukuoka						2002		Cluster_I	SP13	Unknown	ptxA1	ptxA1	ptxP3	ptxP3	fim2-1	fim2-1	fim3-1	fim3-1	prn2	prn2	fhaB1	fhaB1	N	POS	0	0
ERR1775173	FR3753	MGT definition	PRJEB18624	SAMEA41215168	2	6	10	41	1010	6	8	14	817	817	688	439	243	Asia	Japan	Fukuoka						1995		Cluster_V	SP27	Unknown	ptxA2	ptxA2	ptxP1	ptxP1	fim2-1	fim2-1	fim3-1	fim3-1	prn1	prn1	fhaB1	fhaB1	N	POS	0	0
ERR1775174	FR5352	MGT definition	PRJEB18624	SAMEA41215918	1	1	1	1	1011	1	1	1	33	33	31	28	18	Asia	Japan	Mie						1986		no_cluster	no_sp	Unknown	ptxA2	ptxA2	ptxP1	ptxP1	fim2-1	fim2-1	fim3-1	fim3-1	prn1	prn1	fhaB1	fhaB1	N	POS	0	0
ERR1775175	FR4911	MGT definition	PRJEB18624	SAMEA41216668	2	6	13	181	1012	6	8	14	818	818	689	441	245	Asia	Japan	Mie						1986		Cluster_V	SP26	Unknown	ptxA2	ptxA2	ptxP1	ptxP1	fim2-1	fim2-1	fim3-1	fim3-1	prn1008	prn1	fhaB1	fhaB1	N	NEG	24	24
ERR1775176	FR4602	MGT definition	PRJEB18624	SAMEA41217418	2	6	10	114	1013	6	8	14	819	819	690	238	14	Asia	Japan	Kyushu						2003		Cluster_V	SP27	Unknown	ptxA2	ptxA2	ptxP1	ptxP1	fim2-1	fim2-1	fim3-1	fim3-1	prn1	prn1	fhaB1	fhaB1	N	NEG	24	24
ERR1775177	FR3386	MGT definition	PRJEB18624	SAMEA41218168	2	6	13	34	1014	6	8	14	820	820	691	442	246	Asia	Japan	Chiba						2003		Cluster_V	SP26	Unknown	ptxA2	ptxA2	ptxP8	ptxP8	fim2-1	fim2-1	fim3-1	fim3-1	prn1	prn1	fhaB1	fhaB1	N	POS	0	0
ERR1775178	FR4604	MGT definition	PRJEB18624	SAMEA41218918	2	6	10	114	1015	6	8	14	821	821	684	23	14	Asia	Japan	Chiba						2003		Cluster_V	SP27	Unknown	ptxA2	ptxA2	ptxP1	ptxP1	fim2-1	fim2-1	fim3-1	fim3-1	prn1	prn1	fhaB1	fhaB1	N	NEG	15	15
ERR1775179	FR4633	MGT definition	PRJEB18624	SAMEA41219668	2	6	10	114	1016	6	8	14	822	822	693	238	14	Asia	Japan	Chiba						2003		Cluster_V	SP27	Unknown	ptxA2	ptxA2	ptxP1	ptxP1	fim2-1	fim2-1	fim3-1	fim3-1	prn1	prn1	fhaB1	fhaB1	N	NEG	24	24
ERR1775180	FR4902	MGT definition	PRJEB18624	SAMEA41220418	2	6	13	154	887	6	8	14	696	696	573	342	182	Asia	Japan	Osaka						1991		Cluster_V	SP26	Unknown	ptxA2	ptxA2	ptxP1	ptxP1	fim2-1	fim2-1	fim3-1	fim3-1	prn1	prn1	fhaB1	fhaB1	N	POS	0	0
ERR1775181	766	MGT definition	PRJEB18624	SAMEA41221168	2	7	37	111	1017	7	11	54	823	823	579	348	188	Asia	Japan	Aomori						2003		no_cluster	no_sp	Unknown	ptxA1	ptxA1	ptxP1	ptxP1	fim2-1	fim2-1	fim3-1	fim3-1	prn1	prn1	fhaB1	fhaB1	N	POS	0	0
ERR1775182	FR4650	MGT definition	PRJEB18624	SAMEA41221918	2	6	10	114	1018	6	8	14	824	824	694	23	14	Asia	Japan	Miyagi						2004		Cluster_V	SP27	Unknown	ptxA2	ptxA2	ptxP1	ptxP1	fim2-1	fim2-1	fim3-1	fim3-1	prn1	prn1	fhaB1	fhaB1	N	NEG	15	15
ERR1775183	FR5940	MGT definition	PRJEB18624	SAMEA41222668	2	2	2	84	1019	2	2	2	825	825	695	443	2	Asia	Japan	Miyagi						2004		Cluster_I	SP14	Unknown	ptxA1	ptxA1	ptxP3	ptxP3	fim2-1	fim2-1	fim3-2	fim3-2	prn2	prn2	fhaB1	fhaB1	N	POS	0	0
ERR1775184	FR4651	MGT definition	PRJEB18624	SAMEA41223418	2	6	10	114	1723	6	8	14	1334	1334	1098	23	14	Asia	Japan	Nigata	NP swab or aspirate		Homo sapiens			2004		Cluster_V	no_sp	Unknown	ptxA2	ptxA2	ptxP1	ptxP1	fim2-1	fim2-1	fim3-1	fim3-1	prn1	prn1	fhaB1	fhaB1	N	NEG	15	15
ERR1775185	unspecified	MGT definition	PRJEB18624	SAMEA41224168	2	2	21	146	1020	2	2	64	826	826	696	444	184	Asia	Japan	Tokyo						2004		Cluster_I	SP12	Unknown	ptxA1	ptxA1	ptxP3	ptxP3	fim2-1	fim2-1	fim3-1	fim3-1	prn2	prn2	fhaB1	fhaB1	N	POS	0	0
ERR1775186	FR4652	MGT definition	PRJEB18624	SAMEA41224918	2	6	10	114	1724	6	8	14	1335	1335	690	238	14	Asia	Japan	Fukuoka	NP swab or aspirate		Homo sapiens			2004		Cluster_V	SP27	Unknown	ptxA2	ptxA2	ptxP1	ptxP1	fim2-1	fim2-1	fim3-1	fim3-1	prn1	prn1	fhaB1	fhaB1	N	NEG	24	24
ERR1775187	FR3774	MGT definition	PRJEB18624	SAMEA41225668	2	6	10	41	1725	6	8	14	1336	1336	1099	668	118	Asia	Japan	Osaka	NP swab or aspirate		Homo sapiens			1992		Cluster_V	SP27	Unknown	ptxA2	ptxA2	ptxP1	ptxP1	fim2-1	fim2-1	fim3-1	fim3-1	prn1	prn1	fhaB1	fhaB1	N	POS	0	0
ERR1775188	505240	MGT definition	PRJEB18624	SAMEA41226418	2	7	23	261	1726	7	11	25	1337	1337	1100	669	356	Asia	Japan	Osaka	NP swab or aspirate		Homo sapiens			1992		no_cluster	SP18	Unknown	ptxA1	ptxA1	ptxP1	ptxP1	fim2-1	fim2-1	fim3-1	fim3-1	prn1	prn1	fhaB1	fhaB1	N	POS	0	0
ERR1775189	FR4860	MGT definition	PRJEB18624	SAMEA41227168	2	6	10	135	1727	6	8	14	1338	1338	1101	463	14	Asia	Japan	Osaka	NP swab or aspirate		Homo sapiens			1992		Cluster_V	SP27	Unknown	ptxA2	ptxA2	ptxP1	ptxP1	fim2-1	fim2-1	fim3-1	fim3-1	prn1	prn1	fhaB1	fhaB1	N	POS	0	0
ERR1775190	FR0149	MGT definition	PRJEB18624	SAMEA41227918	2	2	83	262	1728	2	2	13	1339	1339	1102	670	2	Asia	Japan	Okayama	NP swab or aspirate		Homo sapiens			2005		Cluster_I	SP13	Unknown	ptxA1	ptxA1	ptxP3	ptxP3	fim2-1	fim2-1	fim3-1	fim3-1	prn2	prn2	fhaB1	fhaB1	N	POS	0	0
ERR1775191	FR4654	MGT definition	PRJEB18624	SAMEA41228668	2	6	10	114	1729	6	8	14	821	821	684	23	14	Asia	Japan	Chubu	NP swab or aspirate		Homo sapiens			2005		Cluster_V	SP27	Unknown	ptxA2	ptxA2	ptxP1	ptxP1	fim2-1	fim2-1	fim3-1	fim3-1	prn1	prn1	fhaB1	fhaB1	N	NEG	15	15
ERR1775194	FR4655	MGT definition	PRJEB18624	SAMEA41230918	2	6	10	114	1021	6	8	14	827	827	697	238	14	Asia	Japan	Kinki						2005		Cluster_V	SP27	Unknown	ptxA2	ptxA2	ptxP1	ptxP1	fim2-1	fim2-1	fim3-1	fim3-1	prn1	prn1	fhaB1	fhaB1	N	NEG	24	24
ERR1775195	L14233	MGT definition	PRJEB18624	SAMEA41231668	2	2	2	21	1022	2	2	2	828	828	698	445	247	Asia	Japan	Aichi						2006		Cluster_I	SP14	Unknown	ptxA1	ptxA1	ptxP3	ptxP3	fim2-1	fim2-1	fim3-2	fim3-2	prn2	prn2	fhaB1	fhaB1	N	POS	0	0
ERR1775196	FR4656	MGT definition	PRJEB18624	SAMEA41232418	2	6	10	114	1023	6	8	14	829	829	699	446	14	Asia	Japan	Nigata						2006		Cluster_V	SP27	Unknown	ptxA2	ptxA2	ptxP1	ptxP1	fim2-1	fim2-1	fim3-1	fim3-1	prn1	prn1	fhaB1	fhaB1	N	NEG	24	24
ERR1775204	FR4864	MGT definition	PRJEB18624	SAMEA41238418	2	6	10	135	1024	6	8	14	830	830	700	447	248	Asia	Japan	Ehime						2007		Cluster_V	SP27	Unknown	ptxA2	ptxA2	ptxP1	ptxP1	fim2-1	fim2-1	fim3-1	fim3-1	prn1	prn1	fhaB1	fhaB1	N	POS	0	0
ERR1775206	2274	MGT definition	PRJEB18624	SAMEA41239918	2	2	2	8	1730	2	2	2	1340	1340	1103	671	2	Asia	Japan	Shizuoka	NP swab or aspirate		Homo sapiens			2007		Cluster_I	SP14	Unknown	ptxA1	ptxA1	ptxP3	ptxP3	fim2-1	fim2-1	fim3-2	fim3-2	prn2	prn2	fhaB1	fhaB1	N	POS	0	0
ERR1775207	L15053	MGT definition	PRJEB18624	SAMEA41240668	2	2	2	21	1025	2	2	2	831	831	701	448	2	Asia	Japan	Osaka						2008		Cluster_I	SP14	Unknown	ptxA1	ptxA1	ptxP3	ptxP3	fim2-1	fim2-1	fim3-2	fim3-2	prn2	prn2	fhaB1	fhaB1	N	POS	0	0
ERR1775208	FR0270	MGT definition	PRJEB18624	SAMEA41241418	2	2	57	182	1026	2	2	13	832	832	702	449	249	Asia	Japan	Okayama						1994		Cluster_I	SP12	Unknown	ptxA1	ptxA1	ptxP3	ptxP3	fim2-1	fim2-1	fim3-1	fim3-1	prn2	prn2	fhaB1	fhaB1	N	POS	0	0
ERR1775209	FR4866	MGT definition	PRJEB18624	SAMEA41242168	2	6	10	135	1027	6	8	14	833	833	703	450	250	Asia	Japan	Osaka						2008		Cluster_V	SP27	Unknown	ptxA2	ptxA2	ptxP1	ptxP1	fim2-1	fim2-1	fim3-1	fim3-1	prn1	prn1	fhaB1	fhaB1	N	POS	0	0
ERR1775210	J718	MGT definition	PRJEB18624	SAMEA41242918	2	2	9	15	1028	2	2	13	834	834	704	451	251	Asia	Japan	Gunma						2007		Cluster_I	SP13	Unknown	ptxA1	ptxA1	ptxP3	ptxP3	fim2-1	fim2-1	fim3-1	fim3-1	prn2	prn2	fhaB1	fhaB1	N	POS	0	0
ERR1775211	FR5942	MGT definition	PRJEB18624	SAMEA41243668	2	2	2	84	1029	2	2	2	835	835	705	452	2	Asia	Japan	Aichi						2008		Cluster_I	SP14	Unknown	ptxA1	ptxA1	ptxP3	ptxP3	fim2-1	fim2-1	fim3-2	fim3-2	prn2	prn2	fhaB1	fhaB1	N	POS	0	0
ERR1775212	FR4659	MGT definition	PRJEB18624	SAMEA41244418	2	6	10	114	1030	6	8	14	836	836	706	453	14	Asia	Japan	Shizuoka						2009		Cluster_V	SP27	Unknown	ptxA2	ptxA2	ptxP1	ptxP1	fim2-1	fim2-1	fim3-1	fim3-1	prn1	prn1	fhaB1	fhaB1	N	NEG	15	15
ERR1775213	unspecified	MGT definition	PRJEB18624	SAMEA41245168	2	2	21	146	1031	2	2	64	837	837	707	454	184	Asia	Japan	Kouchi						2009		Cluster_I	SP12	Unknown	ptxA1	ptxA1	ptxP3	ptxP3	fim2-1	fim2-1	fim3-1	fim3-1	prn2	prn2	fhaB1	fhaB1	N	POS	0	0
ERR1775214	BP99	MGT definition	PRJEB18624	SAMEA41245918	2	2	7	66	1032	2	7	9	838	838	27	12	2	Asia	Japan	Mie						2009		Cluster_I	SP13	Unknown	ptxA1	ptxA1	ptxP3	ptxP3	fim2-1	fim2-1	fim3-1	fim3-1	prn2	prn2	fhaB1	fhaB1	N	POS	0	0
ERR1775215	FR4867	MGT definition	PRJEB18624	SAMEA41246668	2	6	10	135	1033	6	8	14	839	839	708	455	252	Asia	Japan	Miyazaki						2009		Cluster_V	SP27	Unknown	ptxA2	ptxA2	ptxP1	ptxP1	fim2-1	fim2-1	fim3-1	fim3-1	prn1	prn1	fhaB1	fhaB1	N	POS	0	0
ERR1775216	FR3782	MGT definition	PRJEB18624	SAMEA41247418	2	6	10	41	1034	6	8	14	840	840	709	456	243	Asia	Japan	Okayama						1994		Cluster_V	SP27	Unknown	ptxA2	ptxA2	ptxP1	ptxP1	fim2-1	fim2-1	fim3-1	fim3-1	prn1	prn1	fhaB1	fhaB1	N	POS	0	0
ERR1775217	FR4871	MGT definition	PRJEB18624	SAMEA41248168	2	6	10	135	1035	6	8	14	841	841	710	457	253	Asia	Japan	Mie						2009		Cluster_V	SP27	Unknown	ptxA2	ptxA2	ptxP1	ptxP1	fim2-1	fim2-1	fim3-1	fim3-1	prn1	prn1	fhaB1	fhaB1	N	POS	0	0
ERR1775218	FR4660	MGT definition	PRJEB18624	SAMEA41248918	2	6	10	114	1036	6	8	14	506	506	413	238	14	Asia	Japan	Kouchi						2009		Cluster_V	SP27	Unknown	ptxA2	ptxA2	ptxP1	ptxP1	fim2-1	fim2-1	fim3-1	fim3-1	prn1	prn1	fhaB1	fhaB1	N	NEG	24	24
ERR1775219	FR0694	MGT definition	PRJEB18624	SAMEA41249668	2	2	57	182	1037	2	2	13	842	842	702	449	249	Asia	Japan	Okayama						1994		Cluster_I	SP12	Unknown	ptxA1	ptxA1	ptxP3	ptxP3	fim2-1	fim2-1	fim3-1	fim3-1	prn2	prn2	fhaB1	fhaB1	N	POS	0	0
ERR1775220	FR4661	MGT definition	PRJEB18624	SAMEA41250418	2	6	10	114	1038	6	8	14	843	843	711	458	254	Asia	Japan	Fukuoka						2010		Cluster_V	SP27	Unknown	ptxA2	ptxA2	ptxP1	ptxP1	fim2-1	fim2-1	fim3-1	fim3-1	prn1	prn1	fhaB1	fhaB1	N	NEG	15	15
ERR1775221	KonanBP9	MGT definition	PRJEB18624	SAMEA41251168	2	2	7	66	1039	2	7	9	844	844	712	12	2	Asia	Japan	Tokyo						2010		Cluster_I	SP13	Unknown	ptxA1	ptxA1	ptxP3	ptxP3	fim2-1	fim2-1	fim3-1	fim3-1	prn2	prn2	fhaB1	fhaB1	N	POS	0	0
ERR1775222	FR0658	MGT definition	PRJEB18624	SAMEA41251918	2	2	9	183	1040	2	2	74	845	845	713	459	255	Asia	Japan	Fukuoka						2010		Cluster_I	SP13	Unknown	ptxA1	ptxA1	ptxP3	ptxP3	fim2-1	fim2-1	fim3-1	fim3-1	prn2	prn2	fhaB1	fhaB1	N	POS	0	0
ERR1775223	FR3933	MGT definition	PRJEB18624	SAMEA41252668	2	6	10	41	1041	6	8	14	846	846	714	456	243	Asia	Japan	Okayama						1994		Cluster_V	SP27	Unknown	ptxA2	ptxA2	ptxP1	ptxP1	fim2-1	fim2-1	fim3-1	fim3-1	prn1	prn1	fhaB1	fhaB1	N	POS	0	0
ERR1775224	FR4883	MGT definition	PRJEB18624	SAMEA41253418	2	6	10	135	1042	6	8	14	847	847	715	460	256	Asia	Japan	Miyazaki						2010		Cluster_V	SP27	Unknown	ptxA2	ptxA2	ptxP1	ptxP1	fim2-1	fim2-1	fim3-1	fim3-1	prn1	prn1	fhaB1	fhaB1	N	POS	0	0
ERR1775225	FR5771	MGT definition	PRJEB18624	SAMEA41254168	2	2	9	183	1043	2	2	74	848	848	716	461	2	Asia	Japan	Miyazaki						2011		Cluster_I	SP13	Unknown	ptxA1	ptxA1	ptxP3	ptxP3	fim2-1	fim2-1	fim3-1	fim3-1	prn2	prn2	fhaB1	fhaB1	N	POS	0	0
ERR1775226	FR4666	MGT definition	PRJEB18624	SAMEA41254918	2	6	10	114	1044	6	8	14	849	849	717	462	257	Asia	Japan	Osaka						2011		Cluster_V	SP27	Unknown	ptxA2	ptxA2	ptxP1	ptxP1	fim2-1	fim2-1	fim3-1	fim3-1	prn1	prn1	fhaB1	fhaB1	N	NEG	15	15
ERR1775227	KonanBP18	MGT definition	PRJEB18624	SAMEA41255668	2	2	7	66	1045	2	7	9	850	850	27	12	2	Asia	Japan	Osaka						2011		Cluster_I	SP13	Unknown	ptxA1	ptxA1	ptxP3	ptxP3	fim2-1	fim2-1	fim3-1	fim3-1	prn2	prn2	fhaB1	fhaB1	N	POS	0	0
ERR1775228	FR3934	MGT definition	PRJEB18624	SAMEA41256418	2	6	10	41	1034	6	8	14	840	840	709	456	243	Asia	Japan	Okayama						1994		Cluster_V	SP27	Unknown	ptxA2	ptxA2	ptxP1	ptxP1	fim2-1	fim2-1	fim3-1	fim3-1	prn1	prn1	fhaB1	fhaB1	N	POS	0	0
ERR1775229	FR3112	MGT definition	PRJEB18624	SAMEA41257168	2	2	9	183	1046	2	2	74	851	851	718	461	2	Asia	Japan	Fukuoka						2011		Cluster_I	SP13	Unknown	ptxA1	ptxA1	ptxP3	ptxP3	fim2-1	fim2-1	fim3-1	fim3-1	prn2	prn2	fhaB1	fhaB1	N	POS	0	0
ERR1775230	KonanBP19	MGT definition	PRJEB18624	SAMEA41257918	2	2	7	66	1047	2	7	9	852	852	719	12	2	Asia	Japan	Iwate						2012		Cluster_I	SP13	Unknown	ptxA1	ptxA1	ptxP3	ptxP3	fim2-1	fim2-1	fim3-1	fim3-1	prn2	prn2	fhaB1	fhaB1	N	POS	0	0
ERR1775231	FR4887	MGT definition	PRJEB18624	SAMEA41258668	2	6	10	135	1048	6	8	14	853	853	720	463	14	Asia	Japan	Okayama						1994		Cluster_V	SP27	Unknown	ptxA2	ptxA2	ptxP1	ptxP1	fim2-1	fim2-1	fim3-1	fim3-1	prn1	prn1	fhaB1	fhaB1	N	POS	0	0
ERR1775232	FR4667	MGT definition	PRJEB18624	SAMEA41259418	2	6	10	114	1049	6	8	14	854	854	721	464	14	Asia	Japan	Tokushima						2012		Cluster_V	SP27	Unknown	ptxA2	ptxA2	ptxP1	ptxP1	fim2-1	fim2-1	fim3-1	fim3-1	prn1	prn1	fhaB1	fhaB1	N	NEG	15	15
ERR1775233	KonanBP20	MGT definition	PRJEB18624	SAMEA41260168	2	2	7	66	1050	2	7	9	855	855	27	12	2	Asia	Japan	Chiba						2012		Cluster_I	SP13	Unknown	ptxA1	ptxA1	ptxP3	ptxP3	fim2-1	fim2-1	fim3-1	fim3-1	prn2	prn2	fhaB1	fhaB1	N	POS	0	0
ERR1775234	KonanBP21	MGT definition	PRJEB18624	SAMEA41260918	2	2	7	66	1051	2	7	9	856	856	27	12	2	Asia	Japan	Aichi						2012		Cluster_I	SP13	Unknown	ptxA1	ptxA1	ptxP3	ptxP3	fim2-1	fim2-1	fim3-1	fim3-1	prn2	prn2	fhaB1	fhaB1	N	POS	0	0
ERR1775235	FR3958	MGT definition	PRJEB18624	SAMEA41261668	2	6	10	41	1052	6	8	14	857	857	722	465	258	Asia	Japan	Okayama						1997		Cluster_V	SP27	Unknown	ptxA2	ptxA2	ptxP1	ptxP1	fim2-1	fim2-1	fim3-1	fim3-1	prn1	prn1	fhaB1	fhaB1	N	POS	0	0
ERR1775236	FR4012	MGT definition	PRJEB18624	SAMEA41262418	2	6	10	41	1053	6	8	14	858	858	723	466	118	Asia	Japan	Okayama						2000		Cluster_V	SP27	Unknown	ptxA2	ptxA2	ptxP1	ptxP1	fim2-1	fim2-1	fim3-1	fim3-1	prn1	prn1	fhaB1	fhaB1	N	POS	0	0
ERR1775237	FR3436	MGT definition	PRJEB18624	SAMEA41263168	2	6	13	34	1054	6	8	14	859	859	724	467	235	Asia	Japan	Okayama						1982		Cluster_V	SP26	Unknown	ptxA2	ptxA2	ptxP1	ptxP1	fim2-1	fim2-1	fim3-1	fim3-1	prn1	prn1	fhaB1	fhaB1	N	?	0	snp_-179_G>A
ERR1775238	FR4668	MGT definition	PRJEB18624	SAMEA41263918	2	6	10	114	1055	6	8	14	860	860	725	468	259	Asia	Japan	Hyogo						2011		Cluster_V	SP27	Unknown	ptxA2	ptxA2	ptxP1	ptxP1	fim2-1	fim2-1	fim3-1	fim3-1	prn1	prn1	fhaB1	fhaB1	N	NEG	15	15
ERR1775239	BP128	MGT definition	PRJEB18624	SAMEA41264668	2	2	2	33	1056	2	2	21	861	861	726	469	2	Asia	Japan	Akita						2012		Cluster_I	SP14	Unknown	ptxA1	ptxA1	ptxP3	ptxP3	fim2-1	fim2-1	fim3-2	fim3-2	prn2	prn2	fhaB1	fhaB1	N	POS	0	0
ERR1775240	SEAT0004-PE-IL54-1	MGT definition	PRJEB18624	SAMEA41265418	2	2	9	15	1057	2	2	13	862	862	727	470	2	Asia	Japan	Kangawa						2010		Cluster_I	SP13	Unknown	ptxA1	ptxA1	ptxP3	ptxP3	fim2-1	fim2-1	fim3-1	fim3-1	prn2	prn2	fhaB1	fhaB1	N	POS	0	0
ERR1775241	FR5009	MGT definition	PRJEB18624	SAMEA41266168	2	2	7	82	1058	2	7	9	863	863	728	12	2	Asia	Japan	Tokushima						2013		Cluster_I	SP13	Unknown	ptxA1	ptxA1	ptxP3	ptxP3	fim2-1	fim2-1	fim3-1	fim3-1	prn2	prn2	fhaB1	fhaB1	N	POS	0	0
ERR1775242	FR4888	MGT definition	PRJEB18624	SAMEA41266918	2	6	10	135	1059	6	8	14	847	847	715	460	256	Asia	Japan	Fukuoka						2013		Cluster_V	SP27	Unknown	ptxA2	ptxA2	ptxP1	ptxP1	fim2-1	fim2-1	fim3-1	fim3-1	prn1	prn1	fhaB1	fhaB1	N	POS	0	0
ERR1775243	KonanBP22	MGT definition	PRJEB18624	SAMEA41267668	2	2	7	66	1060	2	7	9	864	864	27	12	2	Asia	Japan	Osaka						2013		Cluster_I	SP13	Unknown	ptxA1	ptxA1	ptxP3	ptxP3	fim2-1	fim2-1	fim3-1	fim3-1	prn2	prn2	fhaB1	fhaB1	N	POS	0	0
ERR1775244	FR4673	MGT definition	PRJEB18624	SAMEA41268418	2	6	10	114	1061	6	8	14	865	865	729	23	14	Asia	Japan	Osaka						2013		Cluster_V	SP27	Unknown	ptxA2	ptxA2	ptxP1	ptxP1	fim2-1	fim2-1	fim3-1	fim3-1	prn1	prn1	fhaB1	fhaB1	N	NEG	15	15
ERR1775245	FR6632	MGT definition	PRJEB18624	SAMEA41269168	2	2	7	184	1062	2	7	8	866	866	730	471	2	Asia	Japan	Chiba						2013		Cluster_I	SP13	Unknown	ptxA1	ptxA1	ptxP3	ptxP3	fim2-1	fim2-1	fim3-1	fim3-1	prn2	prn2	fhaB1	fhaB1	N	POS	0	0
ERR1775246	FR5029	MGT definition	PRJEB18624	SAMEA41269918	2	2	7	82	1063	2	7	9	867	867	731	12	2	Asia	Japan	Okinawa						2014		Cluster_I	SP13	Unknown	ptxA1	ptxA1	ptxP3	ptxP3	fim2-1	fim2-1	fim3-1	fim3-1	prn2	prn2	fhaB1	fhaB1	N	POS	0	0
ERR1775247	FR5030	MGT definition	PRJEB18624	SAMEA41270668	2	2	7	82	1064	2	7	9	863	863	728	12	2	Asia	Japan	Tokushima						2014		Cluster_I	SP13	Unknown	ptxA1	ptxA1	ptxP3	ptxP3	fim2-1	fim2-1	fim3-1	fim3-1	prn2	prn2	fhaB1	fhaB1	N	POS	0	0
ERR1775249	FR3446	MGT definition	PRJEB18624	SAMEA41272168	2	6	13	34	1066	6	8	14	869	869	733	473	260	Asia	Japan	Kanagawa						1995		Cluster_V	SP26	Unknown	ptxA2	ptxA2	ptxP1	ptxP1	fim2-1	fim2-1	fim3-1	fim3-1	prn1	prn1	fhaB1	fhaB1	N	POS	0	0
ERR1775250	KonanBP23	MGT definition	PRJEB18624	SAMEA41272918	2	2	7	66	1067	2	7	9	870	870	734	12	2	Asia	Japan	Saitama						2014		Cluster_I	SP13	Unknown	ptxA1	ptxA1	ptxP3	ptxP3	fim2-1	fim2-1	fim3-1	fim3-1	prn2	prn2	fhaB1	fhaB1	N	POS	0	0
ERR1775251	KonanBP24	MGT definition	PRJEB18624	SAMEA41273668	2	2	7	66	1068	2	7	9	871	871	735	12	2	Asia	Japan	Hyogo						2014		Cluster_I	SP13	Unknown	ptxA1	ptxA1	ptxP3	ptxP3	fim2-1	fim2-1	fim3-1	fim3-1	prn2	prn2	fhaB1	fhaB1	N	POS	0	0
ERR1775252	FR4674	MGT definition	PRJEB18624	SAMEA41274418	2	6	10	114	1069	6	8	14	872	872	736	23	14	Asia	Japan	Saitama						2000		Cluster_V	SP27	Unknown	ptxA2	ptxA2	ptxP1	ptxP1	fim2-1	fim2-1	fim3-1	fim3-1	prn1	prn1	fhaB1	fhaB1	N	NEG	15	15
ERR1775253	FR5353	MGT definition	PRJEB18624	SAMEA41275168	1	1	1	1	1070	1	1	1	873	873	31	28	18	Asia	Japan	Tokyo						1999		no_cluster	no_sp	Unknown	ptxA2	ptxA2	ptxP1	ptxP1	fim2-1	fim2-1	fim3-1	fim3-1	prn1	prn1	fhaB1	fhaB1	N	POS	0	0
ERR1775254	unspecified	MGT definition	PRJEB18624	SAMEA41275918	2	2	21	146	1071	2	2	64	874	874	737	421	184	Asia	Japan	Tokyo						1999		Cluster_I	SP12	Unknown	ptxA1	ptxA1	ptxP3	ptxP3	fim2-1	fim2-1	fim3-1	fim3-1	prn2	prn2	fhaB1	fhaB1	N	?	0	snp_-166_G>A
ERR1775255	FR4680	MGT definition	PRJEB18624	SAMEA41276668	2	6	10	114	1072	6	8	14	875	875	738	23	14	Asia	Japan	Tokyo						2000		Cluster_V	SP27	Unknown	ptxA2	ptxA2	ptxP1	ptxP1	fim2-1	fim2-1	fim3-1	fim3-1	prn1	prn1	fhaB1	fhaB1	N	NEG	15	15
ERR1775256	IRE14-2	MGT definition	PRJEB18624	SAMEA41277418	2	7	30	123	1073	7	11	25	876	876	739	474	261	Asia	Japan	Kanagawa						1995		no_cluster	SP18	Unknown	ptxA1	ptxA1	ptxP1	ptxP1	fim2-1	fim2-1	fim3-1	fim3-1	prn1	prn1	fhaB3	fhaB3	N	POS	0	0
ERR1775257	CHOC00183KB-MP-IL52-1	MGT definition	PRJEB18624	SAMEA41278168	2	2	9	15	1074	2	2	13	877	877	740	396	2	Asia	Japan	Tokyo						2000		Cluster_I	SP13	Unknown	ptxA1	ptxA1	ptxP3	ptxP3	fim2-1	fim2-1	fim3-1	fim3-1	prn2	prn2	fhaB1	fhaB1	N	POS	0	0
ERR1775258	FR4681	MGT definition	PRJEB18624	SAMEA41278918	2	6	10	114	1075	6	8	14	878	878	654	417	14	Asia	Japan	Tokyo						2000		Cluster_V	SP27	Unknown	ptxA2	ptxA2	ptxP1	ptxP1	fim2-1	fim2-1	fim3-1	fim3-1	prn1	prn1	fhaB1	fhaB1	N	POS	0	0
ERR1775259	FR4685	MGT definition	PRJEB18624	SAMEA41279668	2	6	10	114	1076	6	8	14	879	879	741	23	14	Asia	Japan	Tokyo						2000		Cluster_V	SP27	Unknown	ptxA2	ptxA2	ptxP1	ptxP1	fim2-1	fim2-1	fim3-1	fim3-1	prn1	prn1	fhaB1	fhaB1	N	NEG	15	15
ERR1775260	FR4686	MGT definition	PRJEB18624	SAMEA41280418	2	6	10	114	1077	6	8	14	880	880	738	23	14	Asia	Japan	Tokyo						2000		Cluster_V	SP27	Unknown	ptxA2	ptxA2	ptxP1	ptxP1	fim2-1	fim2-1	fim3-1	fim3-1	prn1	prn1	fhaB1	fhaB1	N	NEG	15	15
ERR1775261	FR5461	MGT definition	PRJEB18624	SAMEA41281168	2	2	9	183	1078	2	2	74	881	881	742	461	2	Asia	Japan	Osaka						1999		Cluster_I	SP13	Unknown	ptxA1	ptxA1	ptxP3	ptxP3	fim2-1	fim2-1	fim3-1	fim3-1	prn2	prn2	fhaB1	fhaB1	N	POS	0	0
ERR1775262	CHOC00173KB-MP-IL41-1	MGT definition	PRJEB18624	SAMEA41281918	2	2	9	15	1079	2	2	13	787	787	661	10	2	Asia	Japan	Osaka						2000		Cluster_I	SP13	Unknown	ptxA1	ptxA1	ptxP3	ptxP3	fim2-1	fim2-1	fim3-1	fim3-1	prn2	prn2	fhaB1	fhaB1	N	POS	0	0
ERR1775263	FR3455	MGT definition	PRJEB18624	SAMEA41282668	2	6	13	34	1080	6	8	14	882	882	743	475	262	Asia	Japan	Aichi						1989		Cluster_V	SP26	Unknown	ptxA2	ptxA2	ptxP1	ptxP1	fim2-1	fim2-1	fim3-1	fim3-1	prn1	prn1	fhaB1	fhaB1	N	POS	0	0
ERR1775264	FR3466	MGT definition	PRJEB18624	SAMEA41283418	2	6	13	34	1081	6	8	14	883	883	744	476	263	Asia	Japan	Aichi						1988		Cluster_V	SP26	Unknown	ptxA2	ptxA2	ptxP1	ptxP1	fim2-1	fim2-1	fim3-1	fim3-1	prn1	prn1	fhaB1	fhaB1	N	POS	0	0
ERR1775265	FR4915	MGT definition	PRJEB18624	SAMEA41284168	2	6	60	185	1082	6	8	14	884	884	745	477	264	Asia	Japan	Aichi						1988		Cluster_V	SP26	Unknown	ptxA2	ptxA2	ptxP1	ptxP1	fim2-1	fim2-1	fim3-1	fim3-1	prn1	prn1	fhaB1	fhaB1	N	POS	0	0
ERR1775266	FR3483	MGT definition	PRJEB18624	SAMEA41284918	2	6	13	34	1083	6	8	14	885	885	746	478	185	Asia	Japan	Kanagawa						1996		Cluster_V	SP26	Unknown	ptxA2	ptxA2	ptxP1	ptxP1	fim2-1	fim2-1	fim3-1	fim3-1	prn1	prn1	fhaB1	fhaB1	N	POS	0	0
ERR1775267	FR4918	MGT definition	PRJEB18624	SAMEA41285668	2	6	13	186	1084	6	8	14	886	886	747	479	265	Asia	Japan	Aichi						1990		Cluster_V	SP26	Unknown	ptxA2	ptxA2	ptxP1	ptxP1	fim2-1	fim2-1	fim3-1	fim3-1	prn1	prn1	fhaB1	fhaB1	N	POS	0	0
ERR1775268	FR3500	MGT definition	PRJEB18624	SAMEA41286418	2	6	13	34	1085	6	8	14	887	887	748	480	266	Asia	Japan	Hokkaido						1990		Cluster_V	SP26	Unknown	ptxA2	ptxA2	ptxP8	ptxP8	fim2-1	fim2-1	fim3-1	fim3-1	prn1	prn1	fhaB1	fhaB1	N	POS	0	0
ERR1775269	FR4021	MGT definition	PRJEB18624	SAMEA41287168	2	6	10	41	1086	6	8	14	888	888	749	481	118	Asia	Japan	Hokkaido						1991		Cluster_V	SP27	Unknown	ptxA2	ptxA2	ptxP1	ptxP1	fim2-1	fim2-1	fim3-1	fim3-1	prn1	prn1	fhaB1	fhaB1	N	POS	0	0
ERR1775270	FR3510	MGT definition	PRJEB18624	SAMEA41287918	2	6	13	34	1087	6	8	14	889	889	750	482	267	Asia	Japan	Hokkaido						1996		Cluster_V	SP26	Unknown	ptxA2	ptxA2	ptxP1	ptxP1	fim2-1	fim2-1	fim3-1	fim3-1	prn1	prn1	fhaB1	fhaB1	N	POS	0	0
ERR1775271	FR4919	MGT definition	PRJEB18624	SAMEA41288668	2	6	13	187	1088	6	8	14	890	890	751	483	268	Asia	Japan	Chiba						1982		Cluster_V	SP26	Unknown	ptxA2	ptxA2	ptxP1	ptxP1	fim2-1	fim2-1	fim3-1	fim3-1	prn1	prn1	fhaB1	fhaB1	N	POS	0	0
ERR1775272	FR4687	MGT definition	PRJEB18624	SAMEA41289418	2	6	10	114	1089	6	8	14	891	891	752	23	14	Asia	Japan	Kanagawa						1996		Cluster_V	SP27	Unknown	ptxA2	ptxA2	ptxP1	ptxP1	fim2-1	fim2-1	fim3-1	fim3-1	prn1	prn1	fhaB1	fhaB1	N	POS	0	0
ERR1775273	FR3534	MGT definition	PRJEB18624	SAMEA41290168	2	6	13	34	1090	6	8	14	892	892	753	484	269	Asia	Japan	Chiba						1983		Cluster_V	SP26	Unknown	ptxA2	ptxA2	ptxP1	ptxP1	fim2-1	fim2-1	fim3-1	fim3-1	prn1	prn1	fhaB1	fhaB1	N	POS	0	0
ERR1775274	FR3560	MGT definition	PRJEB18624	SAMEA41290918	2	6	13	34	1091	6	8	14	893	893	754	485	270	Asia	Japan	Chiba						1986		Cluster_V	SP26	Unknown	ptxA2	ptxA2	ptxP1	ptxP1	fim2-1	fim2-1	fim3-1	fim3-1	prn1	prn1	fhaB1	fhaB1	N	POS	0	0
ERR1775275	FR4920	MGT definition	PRJEB18624	SAMEA41291668	2	6	13	187	1092	6	8	14	894	894	751	483	268	Asia	Japan	Chiba						1986		Cluster_V	SP26	Unknown	ptxA2	ptxA2	ptxP1	ptxP1	fim2-1	fim2-1	fim3-1	fim3-1	prn1	prn1	fhaB1	fhaB1	N	POS	0	0
ERR1775276	FR3561	MGT definition	PRJEB18624	SAMEA41292418	2	6	13	34	1093	6	8	14	895	895	755	486	271	Asia	Japan	Chiba						1987		Cluster_V	SP26	Unknown	ptxA2	ptxA2	ptxP1	ptxP1	fim2-1	fim2-1	fim3-1	fim3-1	prn1	prn1	fhaB1	fhaB1	N	POS	0	0
ERR1775277	FR3562	MGT definition	PRJEB18624	SAMEA41293168	2	6	13	34	1094	6	8	14	896	896	755	486	271	Asia	Japan	Chiba						1987		Cluster_V	SP26	Unknown	ptxA2	ptxA2	ptxP1	ptxP1	fim2-1	fim2-1	fim3-1	fim3-1	prn1	prn1	fhaB1	fhaB1	N	POS	0	0
ERR1775278	FR4922	MGT definition	PRJEB18624	SAMEA41293918	2	6	61	188	1095	6	8	14	897	897	756	487	272	Asia	Japan	Chiba						1983		Cluster_V	SP26	Unknown	ptxA2	ptxA2	ptxP1	ptxP1	fim2-1	fim2-1	fim3-1	fim3-1	prn1	prn1	fhaB1	fhaB1	N	POS	0	0
ERR1775279	FR3574	MGT definition	PRJEB18624	SAMEA41294668	2	6	13	34	1096	6	8	14	898	898	757	488	273	Asia	Japan	Chiba						1983		Cluster_V	SP26	Unknown	ptxA2	ptxA2	ptxP1	ptxP1	fim2-1	fim2-1	fim3-1	fim3-1	prn1	prn1	fhaB1	fhaB1	N	POS	0	0
ERR1775280	FR3578	MGT definition	PRJEB18624	SAMEA41295418	2	6	13	34	1096	6	8	14	898	898	757	488	273	Asia	Japan	Chiba						1983		Cluster_V	SP26	Unknown	ptxA2	ptxA2	ptxP1	ptxP1	fim2-1	fim2-1	fim3-1	fim3-1	prn1	prn1	fhaB1	fhaB1	N	POS	0	0
ERR1775281	FR3598	MGT definition	PRJEB18624	SAMEA41296168	2	6	13	34	1096	6	8	14	898	898	757	488	273	Asia	Japan	Chiba						1983		Cluster_V	SP26	Unknown	ptxA2	ptxA2	ptxP1	ptxP1	fim2-1	fim2-1	fim3-1	fim3-1	prn1	prn1	fhaB1	fhaB1	N	POS	0	0
ERR1775282	FR3608	MGT definition	PRJEB18624	SAMEA41296918	2	6	13	34	1097	6	8	14	899	899	758	489	274	Asia	Japan	Chiba						1983		Cluster_V	SP26	Unknown	ptxA2	ptxA2	ptxP1	ptxP1	fim2-1	fim2-1	fim3-1	fim3-1	prn1	prn1	fhaB1	fhaB1	N	POS	0	0
ERR1775283	FR4693	MGT definition	PRJEB18624	SAMEA41297668	2	6	10	114	1098	6	8	14	900	900	759	23	14	Asia	Japan							2008		Cluster_V	SP27	Unknown	ptxA2	ptxA2	ptxP1	ptxP1	fim2-1	fim2-1	fim3-1	fim3-1	prn1	prn1	fhaB1	fhaB1	N	NEG	15	15
ERR1775284	FR4696	MGT definition	PRJEB18624	SAMEA41298418	2	6	10	114	1098	6	8	14	900	900	759	23	14	Asia	Japan							2008		Cluster_V	SP27	Unknown	ptxA2	ptxA2	ptxP1	ptxP1	fim2-1	fim2-1	fim3-1	fim3-1	prn1	prn1	fhaB1	fhaB1	N	NEG	15	15
[truncated: 5,400 more rows]

## Sheet: supp table 4 eryth_res_all
Supplementary table 4. MGT2-3-4 GTs of all predicted erythromycin isolates by Country
[truncated: 55 more rows]

[truncated: 4 more sheets: supp table 5 prn events, supp_table 6 MGT_to_cluster, supp_table_7_MGT_to_sp, supp_table_8_bouchez_compare]
